# Supplementary material for: Comparative Proteomic Profiling Identifies Reciprocal Expression of Mitochondrial Proteins Between White and Gray Matter Lesions From Multiple Sclerosis Brains
Source: Front Neurol. 2021 Dec 24;12:779003. doi: 10.3389/fneur.2021.779003 (PMC8740228; doi:10.3389/fneur.2021.779003)
Supplement: Supplementary file 1 [file Data_Sheet_1.xlsx]

## Sheet: Sheet1
Supplementary File 1: List of identified WMLs proteome from progressive MS brains
Protein IDs	Protein names	Gene names	Unique peptides	log2FoldChange	log10(P)
P54652	Heat shock-related 70 kDa protein 2	HSPA2	14	-1.34762	5.3196
Q9NRV9	Heme-binding protein 1	HEBP1	6	-1.3468	4.81811
P22695	Cytochrome b-c1 complex subunit 2, mitochondrial	UQCRC2	13	2.11828	4.13187
P48426	Phosphatidylinositol 5-phosphate 4-kinase type-2 alpha	PIP4K2A	5	-1.51603	3.96213
P45880	Voltage-dependent anion-selective channel protein 2	VDAC2	9	2.5564	4.13705
P61978	Heterogeneous nuclear ribonucleoprotein K	HNRNPK	1	-0.572309	3.96463
P43003	Excitatory amino acid transporter 1	SLC1A3	5	1.45137	4.1604
Q16658	Fascin	FSCN1	20	-1.14393	4.183
P31930	Cytochrome b-c1 complex subunit 1, mitochondrial	UQCRC1	13	2.36102	3.66996
P31040	Succinate dehydrogenase [ubiquinone] flavoprotein subunit, mitochondrial	SDHA	11	1.23233	3.70323
Q6BCY4	NADH-cytochrome b5 reductase 2	CYB5R2	6	-2.12873	4.21996
P21796	Voltage-dependent anion-selective channel protein 1	VDAC1	13	2.65439	3.57788
P12235	ADP/ATP translocase 1	SLC25A4	5	2.20362	3.50368
P62937	Peptidyl-prolyl cis-trans isomerase A	PPIA	11	-0.879752	3.15036
P20916	Myelin-associated glycoprotein	MAG	14	-1.93403	3.43646
P13611	Versican core protein	VCAN	22	-2.15731	3.45741
P28331	NADH-ubiquinone oxidoreductase 75 kDa subunit, mitochondrial	NDUFS1	15	1.86517	3.15534
P22392	Nucleoside diphosphate kinase B	NME2	1	0.737853	3.17023
P23528	Cofilin-1	CFL1	9	-0.54318	3.36523
P08195	4F2 cell-surface antigen heavy chain	SLC3A2	15	0.964394	3.39118
Q9UH03	Neuronal-specific septin-3	SEPT3	9	1.57249	3.11649
P02649	Apolipoprotein E	APOE	12	1.68576	3.19287
P48047	ATP synthase subunit O, mitochondrial	ATP5O	7	1.97893	3.17516
Q6UWR7	Ectonucleotide pyrophosphatase/phosphodiesterase family member 6	ENPP6	13	-1.92138	2.95399
Q8TCZ2	CD99 antigen-like protein 2	CD99L2	3	0.871971	3.2004
O75363	Breast carcinoma-amplified sequence 1	BCAS1	1	-1.93569	2.95692
P06396	Gelsolin	GSN	23	-1.22061	2.89819
O75964	ATP synthase subunit g, mitochondrial	ATP5L	5	1.80818	2.93156
Q12765	Secernin-1	SCRN1	16	-0.747604	3.043
P61163	Alpha-centractin	ACTR1A	6	-0.75186	2.92086
P25705	ATP synthase subunit alpha, mitochondrial	ATP5A1	27	1.60896	2.96112
Q9UL25	Ras-related protein Rab-21	RAB21	5	-1.08187	2.89989
P24539	ATP synthase F(0) complex subunit B1, mitochondrial	ATP5F1	7	1.70152	3.02607
Q8NFZ8	Cell adhesion molecule 4	CADM4	8	-0.941365	2.96781
P13489	Ribonuclease inhibitor	RNH1	21	-1.66145	3.07537
P39687	Acidic leucine-rich nuclear phosphoprotein 32 family member A	ANP32A	6	-1.32664	3.20341
P49773	Histidine triad nucleotide-binding protein 1	HINT1	6	-0.796439	2.90138
Q9Y4L1	Hypoxia up-regulated protein 1	HYOU1	5	0.945324	3.04558
O00499	Myc box-dependent-interacting protein 1	BIN1	18	-1.63304	2.9705
P49821	NADH dehydrogenase [ubiquinone] flavoprotein 1, mitochondrial	NDUFV1	10	1.34426	3.05296
Q9NVA2	Septin-11	SEPT11	8	0.805219	2.9717
Q9BRF8	Serine/threonine-protein phosphatase CPPED1	CPPED1	8	-1.55287	3.20803
Q16555	Dihydropyrimidinase-related protein 2	DPYSL2	26	-0.831565	2.99288
Q9UHV9	Prefoldin subunit 2	PFDN2	3	-0.777099	2.97924
P46109	Crk-like protein	CRKL	6	-0.929872	2.85387
P19367	Hexokinase-1	HK1	29	1.8645	3.21578
P13473	Lysosome-associated membrane glycoprotein 2	LAMP2	4	-1.60091	3.27888
O60664	Perilipin-3	PLIN3	12	-1.52502	3.22808
P12532	Creatine kinase U-type, mitochondrial	CKMT1A	6	1.08807	2.81389
Q92783	Signal transducing adapter molecule 1	STAM	4	-1.36153	3.22916
P46108	Adapter molecule crk	CRK	6	-1.1762	2.79679
Q9UHY7	Enolase-phosphatase E1	ENOPH1	6	-0.842312	2.75815
P37837	Transaldolase	TALDO1	13	-1.47029	2.76344
P06576	ATP synthase subunit beta, mitochondrial	ATP5B	23	1.19961	2.72525
Q86VP6	Cullin-associated NEDD8-dissociated protein 1	CAND1	24	0.801087	2.72927
P61586	Transforming protein RhoA	RHOA	2	-1.40526	2.72949
Q96KP4	Cytosolic non-specific dipeptidase	CNDP1	8	-0.984488	2.64067
P05141	ADP/ATP translocase 2	SLC25A5	4	2.03274	2.66996
Q9HDC9	Adipocyte plasma membrane-associated protein	APMAP	6	0.929188	2.65901
P52565	Rho GDP-dissociation inhibitor 1	ARHGDIA	6	-0.714628	2.64337
Q99584	Protein S100-A13	S100A13	4	1.12972	2.62087
P20020	Plasma membrane calcium-transporting ATPase 1	ATP2B1	9	1.71901	2.64932
Q9C040	Tripartite motif-containing protein 2	TRIM2	15	-0.87842	2.61282
P61088	Ubiquitin-conjugating enzyme E2 N	UBE2N	8	0.529129	2.62441
P13797	Plastin-3	PLS3	13	-1.12871	2.57027
O43865	Putative adenosylhomocysteinase 2	AHCYL1	4	0.451851	2.5741
Q92752	Tenascin-R	TNR	26	-0.593996	2.59006
P10909	Clusterin	CLU	10	0.585124	2.57633
P61266	Syntaxin-1B	STX1B	15	1.33337	2.58138
Q99471	Prefoldin subunit 5	PFDN5	4	-0.908729	2.54373
P09417	Dihydropteridine reductase	QDPR	12	-1.3139	2.51423
P16615	Sarcoplasmic/endoplasmic reticulum calcium ATPase 2	ATP2A2	11	1.46306	2.53123
P36542	ATP synthase subunit gamma, mitochondrial	ATP5C1	7	1.42924	2.51536
Q9NQC3	Reticulon-4	RTN4	15	-0.560769	2.50339
Q14982	Opioid-binding protein/cell adhesion molecule	OPCML	4	1.23541	2.52096
P00918	Carbonic anhydrase 2	CA2	12	-1.1826	2.47929
O75781	Paralemmin-1	PALM	10	0.525476	2.47316
Q9GZV7	Hyaluronan and proteoglycan link protein 2	HAPLN2	11	-2.13324	2.46575
P17900	Ganglioside GM2 activator	GM2A	4	-1.09765	2.40744
Q8TAM6	Ermin	ERMN	10	-2.44669	2.40758
P16949	Stathmin	STMN1	6	-1.22966	2.41028
Q08380	Galectin-3-binding protein	LGALS3BP	10	-1.77306	2.39216
Q13740	CD166 antigen	ALCAM	7	-0.633863	2.41229
P05026	Sodium/potassium-transporting ATPase subunit beta-1	ATP1B1	9	0.786981	2.36808
Q96CW1	AP-2 complex subunit mu	AP2M1	7	1.37196	2.35855
P60953	Cell division control protein 42 homolog	CDC42	2	-0.925732	2.32966
Q96GW7	Brevican core protein	BCAN	20	-1.16314	2.314
O75947	ATP synthase subunit d, mitochondrial	ATP5H	8	1.22039	2.30461
P54727	UV excision repair protein RAD23 homolog B	RAD23B	8	-0.88317	2.33754
Q14103	Heterogeneous nuclear ribonucleoprotein D0	HNRNPD	3	-0.681925	2.31809
P08237	ATP-dependent 6-phosphofructokinase, muscle type	PFKM	11	0.997643	2.34721
Q9BPU6	Dihydropyrimidinase-related protein 5	DPYSL5	16	-1.38521	2.34206
P00387	NADH-cytochrome b5 reductase 3	CYB5R3	7	0.785581	2.33125
P11233	Ras-related protein Ral-A	RALA	3	-0.580064	2.30635
O94811	Tubulin polymerization-promoting protein	TPPP	10	-0.942799	2.31926
P27348	14-3-3 protein theta	YWHAQ	9	-0.865326	2.27622
P62993	Growth factor receptor-bound protein 2	GRB2	10	-0.544914	2.25964
P19404	NADH dehydrogenase [ubiquinone] flavoprotein 2, mitochondrial	NDUFV2	6	1.35138	2.2551
Q9Y281	Cofilin-2	CFL2	9	-1.35765	2.23248
Q02246	Contactin-2	CNTN2	9	-0.884095	2.22258
P62745	Rho-related GTP-binding protein RhoB	RHOB	5	-0.919957	2.23383
P27816	Microtubule-associated protein 4	MAP4	17	-0.917681	2.21645
P20073	Annexin A7	ANXA7	7	0.854636	2.20782
Q01518	Adenylyl cyclase-associated protein 1	CAP1	1	-0.708535	2.21178
P27338	Amine oxidase [flavin-containing] B	MAOB	14	1.82942	2.22291
P23515	Oligodendrocyte-myelin glycoprotein	OMG	8	-1.51043	2.17583
P00441	Superoxide dismutase [Cu-Zn]	SOD1	7	-0.995836	2.17917
Q9H115	Beta-soluble NSF attachment protein	NAPB	7	1.39465	2.1673
P60174	Triosephosphate isomerase	TPI1	19	-0.592614	2.14473
P07737	Profilin-1	PFN1	9	-0.79636	2.13235
P02787	Serotransferrin	TF	32	-1.32021	2.13581
P50395	Rab GDP dissociation inhibitor beta	GDI2	12	-0.379742	2.11099
P21291	Cysteine and glycine-rich protein 1	CSRP1	11	-1.48032	2.09115
Q9BWD1	Acetyl-CoA acetyltransferase, cytosolic	ACAT2	8	-0.804072	2.09489
P99999	Cytochrome c	CYCS	2	0.876768	2.0826
P68402	Platelet-activating factor acetylhydrolase IB subunit beta	PAFAH1B2	4	-0.546544	2.07706
P00403	Cytochrome c oxidase subunit 2	MT-CO2	3	2.13178	2.07123
P84103	Serine/arginine-rich splicing factor 3	SRSF3	1	-1.34382	2.04248
O94826	Mitochondrial import receptor subunit TOM70	TOMM70A	6	1.01984	2.02221
P50502	Hsc70-interacting protein	ST13	6	-0.912003	2.02283
P09471	Guanine nucleotide-binding protein G(o) subunit alpha	GNAO1	1	0.847376	2.02997
P62834	Ras-related protein Rap-1A	RAP1A	2	-0.875316	2.01223
P50993	Sodium/potassium-transporting ATPase subunit alpha-2	ATP1A2	19	0.843726	2.02549
Q01484	Ankyrin-2	ANK2	36	0.762057	2.03155
P07602	Prosaposin	PSAP	9	-0.93336	2.01304
O15212	Prefoldin subunit 6	PFDN6	4	-0.822332	1.99273
P05230	Fibroblast growth factor 1	FGF1	6	-1.09306	1.99575
P60900	Proteasome subunit alpha type-6	PSMA6	6	-0.506937	1.99583
P17600	Synapsin-1	SYN1	19	2.39665	1.9969
P60880	Synaptosomal-associated protein 25	SNAP25	9	0.898524	1.95497
P23526	Adenosylhomocysteinase	AHCY	14	-0.672508	1.95959
P12814	Alpha-actinin-1	ACTN1	13	0.939435	1.95624
P46459	Vesicle-fusing ATPase	NSF	23	1.3254	1.94286
Q9Y639	Neuroplastin	NPTN	8	1.32182	1.93703
Q15365	Poly(rC)-binding protein 1	PCBP1	5	-0.608175	1.92596
P05023	Sodium/potassium-transporting ATPase subunit alpha-1	ATP1A1	24	0.67986	1.92255
P50995	Annexin A11	ANXA11	8	0.788775	1.91627
P68036	Ubiquitin-conjugating enzyme E2 L3	UBE2L3	5	-0.6744	1.88896
Q9BT78	COP9 signalosome complex subunit 4	COPS4	5	-0.444943	1.89015
P62258	14-3-3 protein epsilon	YWHAE	14	-0.519179	1.89149
Q96F07	Cytoplasmic FMR1-interacting protein 2	CYFIP2	8	0.913352	1.88079
P13716	Delta-aminolevulinic acid dehydratase	ALAD	7	-1.13993	1.87343
P46821	Microtubule-associated protein 1B	MAP1B	73	-0.428499	1.86826
P21926	CD9 antigen	CD9	4	-1.04745	1.86308
Q9H008	Phospholysine phosphohistidine inorganic pyrophosphate phosphatase	LHPP	5	-0.961987	1.83403
P26232	Catenin alpha-2	CTNNA2	13	0.958476	1.8367
O94856	Neurofascin	NFASC	3	0.463415	1.839
Q16623	Syntaxin-1A	STX1A	8	0.938791	1.81929
P19338	Nucleolin	NCL	11	-1.0935	1.81998
P31150	Rab GDP dissociation inhibitor alpha	GDI1	17	-0.566204	1.82069
P84095	Rho-related GTP-binding protein RhoG	RHOG	9	-1.73125	1.78273
Q99747	Gamma-soluble NSF attachment protein	NAPG	8	0.763551	1.79363
P40123	Adenylyl cyclase-associated protein 2	CAP2	5	0.846994	1.79614
P63096	Guanine nucleotide-binding protein G(i) subunit alpha-1	GNAI1	7	-0.526475	1.78675
P35241	Radixin	RDX	13	-0.606005	1.7833
P50440	Glycine amidinotransferase, mitochondrial	GATM	4	-0.727336	1.78772
P31948	Stress-induced-phosphoprotein 1	STIP1	14	-0.528744	1.77465
P30049	ATP synthase subunit delta, mitochondrial	ATP5D	2	1.05148	1.76073
P49354	Protein farnesyltransferase/geranylgeranyltransferase type-1 subunit alpha	FNTA	6	-1.2116	1.76236
Q9NZD2	Glycolipid transfer protein	GLTP	11	-1.32011	1.75643
P35611	Alpha-adducin	ADD1	1	0.29805	1.76438
P08133	Annexin A6	ANXA6	26	0.459626	1.76569
P63000	Ras-related C3 botulinum toxin substrate 1	RAC1	4	-1.1574	1.74716
O60888	Protein CutA	CUTA	4	-1.28972	1.73805
O60641	Clathrin coat assembly protein AP180	SNAP91	13	0.777308	1.74007
Q8WZA0	Protein LZIC	LZIC	5	-1.09153	1.7309
P46926	Glucosamine-6-phosphate isomerase 1	GNPDA1	6	-0.939365	1.73349
Q13561	Dynactin subunit 2	DCTN2	12	-0.678878	1.72661
P14415	Sodium/potassium-transporting ATPase subunit beta-2	ATP1B2	3	0.772498	1.72164
P51674	Neuronal membrane glycoprotein M6-a	GPM6A	5	0.928309	1.70559
Q99962	Endophilin-A1	SH3GL2	7	0.840815	1.71483
P42765	3-ketoacyl-CoA thiolase, mitochondrial	ACAA2	11	-0.543025	1.68245
P43034	Platelet-activating factor acetylhydrolase IB subunit alpha	PAFAH1B1	12	-0.781745	1.68443
P30086	Phosphatidylethanolamine-binding protein 1	PEBP1	13	-0.63336	1.7063
Q01105	Protein SET	SET	4	-0.725316	1.71105
Q01813	ATP-dependent 6-phosphofructokinase, platelet type	PFKP	17	1.04703	1.70844
O75390	Citrate synthase, mitochondrial	CS	11	0.691621	1.68491
P63104	14-3-3 protein zeta/delta	YWHAZ	11	-0.324656	1.67041
P24821	Tenascin	TNC	39	-0.91728	1.67264
Q01082	Spectrin beta chain, non-erythrocytic 1	SPTBN1	103	0.321251	1.68677
P43007	Neutral amino acid transporter A	SLC1A4	5	1.83715	1.68799
Q02790	Peptidyl-prolyl cis-trans isomerase FKBP4	FKBP4	7	-0.486372	1.69261
Q15691	Microtubule-associated protein RP/EB family member 1	MAPRE1	8	-0.512649	1.67338
O95782	AP-2 complex subunit alpha-1	AP2A1	16	1.12028	1.69443
P50213	Isocitrate dehydrogenase [NAD] subunit alpha, mitochondrial	IDH3A	8	1.20203	1.69674
P10768	S-formylglutathione hydrolase	ESD	13	-0.809841	1.68835
Q02952	A-kinase anchor protein 12	AKAP12	34	-0.370991	1.67348
P09936	Ubiquitin carboxyl-terminal hydrolase isozyme L1	UCHL1	9	-0.610224	1.64005
Q14CZ8	Hepatocyte cell adhesion molecule	HEPACAM	8	0.731987	1.64234
O95865	N(G),N(G)-dimethylarginine dimethylaminohydrolase 2	DDAH2	9	-0.657319	1.63212
P13637	Sodium/potassium-transporting ATPase subunit alpha-3	ATP1A3	19	0.716477	1.62319
P30626	Sorcin	SRI	8	0.835636	1.6119
Q86UP2	Kinectin	KTN1	6	-0.527547	1.61246
P61020	Ras-related protein Rab-5B	RAB5B	4	-0.339171	1.60699
Q01064	Calcium/calmodulin-dependent 3,5-cyclic nucleotide phosphodiesterase 1B	PDE1B	1	1.69245	1.60285
Q9NR46	Endophilin-B2	SH3GLB2	9	0.921795	1.59483
P53004	Biliverdin reductase A	BLVRA	5	0.524128	1.58959
Q13509	Tubulin beta-3 chain	TUBB3	6	0.873371	1.59617
Q9UBQ7	Glyoxylate reductase/hydroxypyruvate reductase	GRHPR	13	-0.577336	1.59153
P29692	Elongation factor 1-delta	EEF1D	7	-0.566585	1.57053
P09622	Dihydrolipoyl dehydrogenase, mitochondrial	DLD	9	0.516831	1.57216
Q9Y696	Chloride intracellular channel protein 4	CLIC4	12	-1.81366	1.57249
Q15181	Inorganic pyrophosphatase	PPA1	13	-0.557684	1.5629
P00352	Retinal dehydrogenase 1	ALDH1A1	16	-0.958417	1.57253
Q8IXJ6	NAD-dependent protein deacetylase sirtuin-2	SIRT2	18	-1.10458	1.5636
O94973	AP-2 complex subunit alpha-2	AP2A2	16	1.29132	1.57311
P04271	Protein S100-B	S100B	3	-1.73269	1.55202
P63027	Vesicle-associated membrane protein 2	VAMP2	2	2.22241	1.55294
Q16698	2,4-dienoyl-CoA reductase, mitochondrial	DECR1	7	0.349509	1.54449
O43301	Heat shock 70 kDa protein 12A	HSPA12A	17	1.02295	1.54549
P78324	Tyrosine-protein phosphatase non-receptor type substrate 1	SIRPA	14	0.64624	1.54638
Q16718	NADH dehydrogenase [ubiquinone] 1 alpha subcomplex subunit 5	NDUFA5	5	1.12134	1.71756
P16152	Carbonyl reductase [NADPH] 1	CBR1	14	-0.862869	1.49798
Q2TAA2	Isoamyl acetate-hydrolyzing esterase 1 homolog	IAH1	4	-0.794768	1.50177
O00429	Dynamin-1-like protein	DNM1L	15	1.00784	1.49877
Q00577	Transcriptional activator protein Pur-alpha	PURA	5	0.618125	1.49427
Q96CN7	Isochorismatase domain-containing protein 1	ISOC1	4	-0.546974	1.47175
Q16799	Reticulon-1	RTN1	13	0.393452	1.47345
P11137	Microtubule-associated protein 2	MAP2	44	2.81027	1.47441
Q9UBB6	Neurochondrin	NCDN	19	0.821729	1.47603
P61764	Syntaxin-binding protein 1	STXBP1	1	1.06712	1.4773
Q9NSD9	Phenylalanine--tRNA ligase beta subunit	FARSB	7	1.25861	1.45819
Q15121	Astrocytic phosphoprotein PEA-15	PEA15	7	-0.676151	1.46169
P36957	Dihydrolipoyllysine-residue succinyltransferase component of 2-oxoglutarate dehydrogenase complex, mitochondrial	DLST	8	0.578656	1.45847
P54920	Alpha-soluble NSF attachment protein	NAPA	10	0.557172	1.44933
P54289	Voltage-dependent calcium channel subunit alpha-2/delta-1	CACNA2D1	1	0.921554	1.44656
Q04760	Lactoylglutathione lyase	GLO1	11	-0.577485	1.45019
Q9NZL9	Methionine adenosyltransferase 2 subunit beta	MAT2B	5	-0.59519	1.43975
P29401	Transketolase	TKT	25	-0.670302	1.43693
P35579	Myosin-9	MYH9	20	1.38433	1.44053
Q08209	Serine/threonine-protein phosphatase 2B catalytic subunit alpha isoform	PPP3CA	8	0.493982	1.42392
Q05639	Elongation factor 1-alpha 2	EEF1A2	4	0.665557	1.41831
Q7Z6L0	Proline-rich transmembrane protein 2	PRRT2	5	0.675294	1.40359
Q9NQE9	Histidine triad nucleotide-binding protein 3	HINT3	4	-0.520344	1.39792
P04792	Heat shock protein beta-1	HSPB1	10	0.878261	1.40533
P63010	AP-2 complex subunit beta	AP2B1	16	0.660725	1.39801
Q16531	DNA damage-binding protein 1	DDB1	15	-0.507644	1.39934
Q86SE8	Nucleoplasmin-2	NPM2	1	1.17139	1.3874
P52907	F-actin-capping protein subunit alpha-1	CAPZA1	5	-0.459129	1.38538
P43004	Excitatory amino acid transporter 2	SLC1A2	10	1.66441	1.38831
P11166	Solute carrier family 2, facilitated glucose transporter member 1	SLC2A1	2	0.945587	1.38226
P34949	Mannose-6-phosphate isomerase	MPI	7	-0.406822	1.37747
P62140	Serine/threonine-protein phosphatase PP1-beta catalytic subunit	PPP1CB	2	-0.590177	1.37105
P20336	Ras-related protein Rab-3A	RAB3A	2	1.59501	1.36539
P61970	Nuclear transport factor 2	NUTF2	5	-1.00317	1.36091
P09496	Clathrin light chain A	CLTA	5	-0.655928	1.35904
O94919	Endonuclease domain-containing 1 protein	ENDOD1	10	-0.853394	1.3437
P10515	Dihydrolipoyllysine-residue acetyltransferase component of pyruvate dehydrogenase complex, mitochondrial	DLAT	7	0.695947	1.3451
P55072	Transitional endoplasmic reticulum ATPase	VCP	29	-0.466469	1.34065
P37108	Signal recognition particle 14 kDa protein	SRP14	3	-0.597783	1.33808
P35237	Serpin B6	SERPINB6	5	-0.897987	1.33583
Q9NQW6	Actin-binding protein anillin	ANLN	10	-1.04261	1.32949
P10114	Ras-related protein Rap-2a	RAP2A	2	0.392827	1.32314
P48147	Prolyl endopeptidase	PREP	9	-0.676469	1.31541
Q9NZN3	EH domain-containing protein 3	EHD3	5	0.900444	1.30406
Q9UQM7	Calcium/calmodulin-dependent protein kinase type II subunit alpha	CAMK2A	9	1.42058	1.30195
Q9NUQ9	Protein FAM49B	FAM49B	8	-0.644811	1.29591
P0DOX7	Immunoglobulin kappa light chain	IGKC	1	1.29732	1.29241
Q16773	Kynurenine--oxoglutarate transaminase 1	CCBL1	6	-1.18853	1.29321
P02794	Ferritin heavy chain	FTH1	13	-0.939041	1.29626
Q9UHG2	ProSAAS	PCSK1N	5	2.05876	1.27746
Q9Y376	Calcium-binding protein 39	CAB39	6	0.406801	1.27856
P14136	Glial fibrillary acidic protein	GFAP	44	1.06197	1.27319
P11940	Polyadenylate-binding protein 1	PABPC1	7	-0.621038	1.2714
P23471	Receptor-type tyrosine-protein phosphatase zeta	PTPRZ1	11	-0.468947	1.26569
Q9H299	SH3 domain-binding glutamic acid-rich-like protein 3	SH3BGRL3	4	-0.413782	1.26107
P41222	Prostaglandin-H2 D-isomerase	PTGDS	4	-0.717813	1.25465
Q13822	Ectonucleotide pyrophosphatase/phosphodiesterase family member 2	ENPP2	2	-2.06023	1.33035
P27824	Calnexin	CANX	2	0.47538	1.246
Q05193	Dynamin-1	DNM1	19	1.12832	1.23924
P18669	Phosphoglycerate mutase 1	PGAM1	9	-0.330137	1.2375
Q9NP97	Dynein light chain roadblock-type 1	DYNLRB1	3	-0.671698	1.22807
P55327	Tumor protein D52	TPD52	7	-0.418991	1.22089
P25787	Proteasome subunit alpha type-2	PSMA2	4	-0.426609	1.21822
Q96JE9	Microtubule-associated protein 6	MAP6	20	0.457018	1.20844
P78417	Glutathione S-transferase omega-1	GSTO1	12	-0.612459	1.203
Q92823	Neuronal cell adhesion molecule	NRCAM	20	0.364686	1.19622
Q9H0R4	Haloacid dehalogenase-like hydrolase domain-containing protein 2	HDHD2	9	-0.508607	1.17782
Q9GZP4	PITH domain-containing protein 1	PITHD1	9	-0.533588	1.17475
Q8TCD5	5(3)-deoxyribonucleotidase, cytosolic type	NT5C	5	-0.446277	1.17233
P68366	Tubulin alpha-4A chain	TUBA4A	4	0.766745	1.16608
P53990	IST1 homolog	IST1	2	0.286549	1.15841
P04406	Glyceraldehyde-3-phosphate dehydrogenase	GAPDH	19	-0.385394	1.15147
Q9H2U2	Inorganic pyrophosphatase 2, mitochondrial	PPA2	5	-0.392234	1.14364
P25786	Proteasome subunit alpha type-1	PSMA1	4	-0.503651	1.12744
P08758	Annexin A5	ANXA5	18	0.577733	1.12202
Q15631	Translin	TSN	4	-0.665676	1.1231
O15145	Actin-related protein 2/3 complex subunit 3	ARPC3	3	0.281924	1.11923
P11177	Pyruvate dehydrogenase E1 component subunit beta, mitochondrial	PDHB	5	0.873271	1.11441
P14550	Alcohol dehydrogenase [NADP(+)]	AKR1A1	15	-0.582591	1.10744
P07437	Tubulin beta chain	TUBB	4	0.876992	1.10403
P63092	Guanine nucleotide-binding protein G(s) subunit alpha isoforms short	GNAS	7	-0.356071	1.09739
P84243	Histone H3.3	H3F3A	4	-0.920639	1.0843
P09110	3-ketoacyl-CoA thiolase, peroxisomal	ACAA1	2	0.20786	1.08168
O60262	Guanine nucleotide-binding protein G(I)/G(S)/G(O) subunit gamma-7	GNG7	5	-0.33611	1.07646
P0DOX5	Ig gamma-1 chain C region	IGHG1	5	1.20124	1.07758
P00505	Aspartate aminotransferase, mitochondrial	GOT2	15	0.47566	1.07759
P15121	Aldose reductase	AKR1B1	13	-0.501183	1.06931
Q14240	Eukaryotic initiation factor 4A-II	EIF4A2	4	0.26257	1.06674
Q12905	Interleukin enhancer-binding factor 2	ILF2	7	-0.378886	1.05873
Q15417	Calponin-3	CNN3	2	-0.56592	1.06054
Q9NP72	Ras-related protein Rab-18	RAB18	6	-0.44213	1.05894
Q99733	Nucleosome assembly protein 1-like 4	NAP1L4	7	-0.308024	1.06174
P84090	Enhancer of rudimentary homolog	ERH	2	-0.478379	1.0624
P37840	Alpha-synuclein	SNCA	5	0.822603	1.05051
P04632	Calpain small subunit 1	CAPNS1	6	0.55677	1.04892
Q96QK1	Vacuolar protein sorting-associated protein 35	VPS35	14	0.775932	1.05318
Q8IVF2	Protein AHNAK2	AHNAK2	11	-0.495983	1.05068
P31946	14-3-3 protein beta/alpha	YWHAB	7	-0.27563	1.05342
Q8N126	Cell adhesion molecule 3	CADM3	6	0.437008	1.03898
P61106	Ras-related protein Rab-14	RAB14	8	-0.405734	1.03435
P05090	Apolipoprotein D	APOD	6	-1.0893	1.03046
P22234	Multifunctional protein ADE2	PAICS	6	-0.492243	1.03461
P80723	Brain acid soluble protein 1	BASP1	11	0.533016	1.03117
P01834	Ig kappa chain C region	IGKC	1	0.762564	1.02669
O00533	Neural cell adhesion molecule L1-like protein	CHL1	7	0.439211	1.01961
Q02878	60S ribosomal protein L6	RPL6	8	-0.281827	1.01809
Q9Y5K8	V-type proton ATPase subunit D	ATP6V1D	7	0.472796	1.02036
P21283	V-type proton ATPase subunit C 1	ATP6V1C1	10	0.543842	1.01375
P50991	T-complex protein 1 subunit delta	CCT4	16	0.294481	1.01183
P23368	NAD-dependent malic enzyme, mitochondrial	ME2	6	-0.425891	1.01016
Q9UFN0	Protein NipSnap homolog 3A	NIPSNAP3A	6	-0.441043	0.999812
Q13449	Limbic system-associated membrane protein	LSAMP	7	0.38881	0.995814
P31153	S-adenosylmethionine synthase isoform type-2	MAT2A	6	-0.346583	0.997016
P49418	Amphiphysin	AMPH	16	0.502323	0.992667
Q13011	Delta(3,5)-Delta(2,4)-dienoyl-CoA isomerase, mitochondrial	ECH1	7	-0.388697	0.990792
P28066	Proteasome subunit alpha type-5	PSMA5	6	-0.432718	0.980806
O43813	LanC-like protein 1	LANCL1	11	-0.815743	0.979386
O43681	ATPase ASNA1	ASNA1	7	0.353922	0.97597
Q06830	Peroxiredoxin-1	PRDX1	11	-0.453139	0.976992
Q13813	Spectrin alpha chain, non-erythrocytic 1	SPTAN1	2	0.202227	0.973536
P60891	Ribose-phosphate pyrophosphokinase 1	PRPS1	8	-0.460934	0.970558
Q71U36	Tubulin alpha-1A chain	TUBA1A	1	0.61281	0.96781
P35222	Catenin beta-1	CTNNB1	14	1.14593	0.960459
P16083	Ribosyldihydronicotinamide dehydrogenase [quinone]	NQO2	9	0.756277	0.967992
P31937	3-hydroxyisobutyrate dehydrogenase, mitochondrial	HIBADH	7	-0.450663	0.961141
O14737	Programmed cell death protein 5	PDCD5	4	-0.559204	0.962409
P14868	Aspartate--tRNA ligase, cytoplasmic	DARS	9	0.34379	0.963703
Q07021	Complement component 1 Q subcomponent-binding protein, mitochondrial	C1QBP	5	0.332388	0.957763
P04083	Annexin A1	ANXA1	18	1.01906	0.963912
Q06323	Proteasome activator complex subunit 1	PSME1	7	-0.444205	0.955322
P04075	Fructose-bisphosphate aldolase A	ALDOA	22	-0.365948	0.953976
Q99832	T-complex protein 1 subunit eta	CCT7	13	0.257261	0.95257
Q9NZR1	Tropomodulin-2	TMOD2	10	0.191173	0.940663
P51149	Ras-related protein Rab-7a	RAB7A	13	-0.321038	0.932554
Q15257	Serine/threonine-protein phosphatase 2A activator	PPP2R4	9	-0.369744	0.927424
P07203	Glutathione peroxidase 1	GPX1	8	-0.537385	0.925871
P63241	Eukaryotic translation initiation factor 5A-1	EIF5A	5	-0.640124	0.919213
P11766	Alcohol dehydrogenase class-3	ADH5	8	-0.555014	0.919706
P10412	Histone H1.4	HIST1H1E	1	-0.657897	0.916837
Q9P0L0	Vesicle-associated membrane protein-associated protein A	VAPA	2	0.431895	0.919973
O43776	Asparagine--tRNA ligase, cytoplasmic	NARS	7	-0.664699	0.920269
P09429	High mobility group protein B1	HMGB1	5	-0.804475	0.906074
P13798	Acylamino-acid-releasing enzyme	APEH	10	-0.458752	0.909714
P05413	Fatty acid-binding protein, heart	FABP3	7	-0.449196	0.906587
Q13618	Cullin-3	CUL3	6	0.338078	0.906958
P30046	D-dopachrome decarboxylase	DDT	4	-0.48493	0.902403
P62873	Guanine nucleotide-binding protein G(I)/G(S)/G(T) subunit beta-1	GNB1	10	-0.380284	0.891889
Q99798	Aconitate hydratase, mitochondrial	ACO2	34	0.409476	0.889324
P38606	V-type proton ATPase catalytic subunit A	ATP6V1A	23	0.272607	0.892936
Q13885	Tubulin beta-2A chain	TUBB2A	2	0.682043	0.893728
P50148	Guanine nucleotide-binding protein G(q) subunit alpha	GNAQ	6	-0.372802	0.889936
Q8WWI5	Choline transporter-like protein 1	SLC44A1	7	-0.696843	0.895894
P22694	cAMP-dependent protein kinase catalytic subunit beta	PRKACB	2	0.500625	0.894187
P23297	Protein S100-A1	S100A1	3	-0.64187	0.886634
P36543	V-type proton ATPase subunit E 1	ATP6V1E1	7	0.492932	0.884162
Q9BY11	Protein kinase C and casein kinase substrate in neurons protein 1	PACSIN1	15	0.450869	0.864667
O95197	Reticulon-3	RTN3	2	0.614473	0.865321
Q9UI12	V-type proton ATPase subunit H	ATP6V1H	9	0.46326	0.859349
P47755	F-actin-capping protein subunit alpha-2	CAPZA2	10	0.245198	0.854185
P61601	Neurocalcin-delta	NCALD	4	0.346042	0.850826
O95336	6-phosphogluconolactonase	PGLS	11	-0.366454	0.848876
Q9BW30	Tubulin polymerization-promoting protein family member 3	TPPP3	12	-0.638955	0.843845
P22626	Heterogeneous nuclear ribonucleoproteins A2/B1	HNRNPA2B1	7	-0.787589	0.841303
P11142	Heat shock cognate 71 kDa protein	HSPA8	17	-0.215743	0.833889
Q9P121	Neurotrimin	NTM	4	0.2463	0.821648
Q9NRX4	14 kDa phosphohistidine phosphatase	PHPT1	2	-1.17958	0.818321
Q8IW45	ATP-dependent (S)-NAD(P)H-hydrate dehydratase	CARKD	8	-0.34677	0.814717
Q10567	AP-1 complex subunit beta-1	AP1B1	6	0.379015	0.812084
Q13126	S-methyl-5-thioadenosine phosphorylase	MTAP	4	-0.559154	0.815202
P53396	ATP-citrate synthase	ACLY	17	-0.384092	0.809304
O14818	Proteasome subunit alpha type-7	PSMA7	8	-0.324293	0.815659
P07900	Heat shock protein HSP 90-alpha	HSP90AA1	24	-0.269307	0.812093
Q15084	Protein disulfide-isomerase A6	PDIA6	8	0.361545	0.80963
P78559	Microtubule-associated protein 1A	MAP1A	61	-0.178858	0.806714
P17677	Neuromodulin	GAP43	12	0.443421	0.804341
O43488	Aflatoxin B1 aldehyde reductase member 2	AKR7A2	7	-0.389393	0.796967
Q9BSJ8	Extended synaptotagmin-1	ESYT1	9	0.56701	0.790842
Q9NRW1	Ras-related protein Rab-6B	RAB6B	2	0.310533	0.789567
P49368	T-complex protein 1 subunit gamma	CCT3	15	0.222066	0.788034
P07099	Epoxide hydrolase 1	EPHX1	12	0.381086	0.790986
P60981	Destrin	DSTN	9	-0.442623	0.784403
P60033	CD81 antigen	CD81	4	-0.299238	0.782901
P45974	Ubiquitin carboxyl-terminal hydrolase 5	USP5	8	0.657443	0.781476
Q5VTE0	Putative elongation factor 1-alpha-like 3	EEF1A1P5	5	0.533966	0.780324
P78357	Contactin-associated protein 1	CNTNAP1	16	0.53672	0.775493
P08670	Vimentin	VIM	30	1.08342	0.77258
P49419	Alpha-aminoadipic semialdehyde dehydrogenase	ALDH7A1	21	-0.385004	0.768295
Q9NQW7	Xaa-Pro aminopeptidase 1	XPNPEP1	7	-0.306128	0.765944
P29218	Inositol monophosphatase 1	IMPA1	11	-0.385254	0.766793
P17980	26S protease regulatory subunit 6A	PSMC3	4	0.268206	0.76877
P55786	Puromycin-sensitive aminopeptidase	NPEPPS	28	0.223748	0.763346
Q9UQB3	Catenin delta-2	CTNND2	9	0.680465	0.759676
Q16352	Alpha-internexin	INA	28	0.504953	0.757832
P07237	Protein disulfide-isomerase	P4HB	16	-0.314924	0.754011
P14618	Pyruvate kinase PKM	PKM	4	-0.404213	0.752438
P32119	Peroxiredoxin-2	PRDX2	12	-0.25211	0.754072
P05388	60S acidic ribosomal protein P0	RPLP0	6	-0.282264	0.746653
Q13642	Four and a half LIM domains protein 1	FHL1	10	-0.55355	0.749371
Q9Y617	Phosphoserine aminotransferase	PSAT1	17	-0.419863	0.747097
P04080	Cystatin-B	CSTB	4	-0.391761	0.747801
Q06124	Tyrosine-protein phosphatase non-receptor type 11	PTPN11	7	-0.232653	0.740506
Q96PY5	Formin-like protein 2	FMNL2	12	-0.944085	0.735299
P30048	Thioredoxin-dependent peroxide reductase, mitochondrial	PRDX3	8	-0.319335	0.735418
P62081	40S ribosomal protein S7	RPS7	3	-0.213989	0.730226
Q96GD0	Pyridoxal phosphate phosphatase	PDXP	8	0.293627	0.728444
P19623	Spermidine synthase	SRM	3	-0.354602	0.73144
P14854	Cytochrome c oxidase subunit 6B1	COX6B1	3	0.696916	0.730286
P10155	60 kDa SS-A/Ro ribonucleoprotein	TROVE2	8	-0.393436	0.724357
P38646	Stress-70 protein, mitochondrial	HSPA9	18	0.339954	0.720404
Q9UJC5	SH3 domain-binding glutamic acid-rich-like protein 2	SH3BGRL2	4	-0.253166	0.713597
P09211	Glutathione S-transferase P	GSTP1	10	-0.510787	0.71558
P06744	Glucose-6-phosphate isomerase	GPI	13	-0.226909	0.714129
Q16775	Hydroxyacylglutathione hydrolase, mitochondrial	HAGH	6	-0.254195	0.709266
Q7L099	Protein RUFY3	RUFY3	7	0.47447	0.70778
P10599	Thioredoxin	TXN	7	-0.292872	0.70429
P12955	Xaa-Pro dipeptidase	PEPD	9	-0.324771	0.695239
P35612	Beta-adducin	ADD2	9	0.3161	0.6957
P07196	Neurofilament light polypeptide	NEFL	38	0.474416	0.69619
P49327	Fatty acid synthase	FASN	29	-0.950144	0.696433
Q9H313	Protein tweety homolog 1	TTYH1	4	0.317853	0.68985
Q13510	Acid ceramidase	ASAH1	9	-0.493103	0.690221
Q9UJ70	N-acetyl-D-glucosamine kinase	NAGK	7	-0.372964	0.690768
P50990	T-complex protein 1 subunit theta	CCT8	18	0.210479	0.686522
P37802	Transgelin-2	TAGLN2	8	-0.498115	0.672352
Q9Y6I3	Epsin-1	EPN1	2	0.334731	0.667703
P52758	Ribonuclease UK114	HRSP12	4	-0.308834	0.667903
P36405	ADP-ribosylation factor-like protein 3	ARL3	7	-0.327228	0.664414
Q00839	Heterogeneous nuclear ribonucleoprotein U	HNRNPU	7	-0.440215	0.66253
O15075	Serine/threonine-protein kinase DCLK1	DCLK1	9	0.29052	0.656168
P80404	4-aminobutyrate aminotransferase, mitochondrial	ABAT	15	0.3552	0.657856
Q02750	Dual specificity mitogen-activated protein kinase kinase 1	MAP2K1	6	0.589508	0.656437
O14594	Neurocan core protein	NCAN	12	-0.778226	0.658324
Q8NCW5	NAD(P)H-hydrate epimerase	APOA1BP	8	-0.376617	0.651194
P40926	Malate dehydrogenase, mitochondrial	MDH2	16	0.294691	0.637725
Q13200	26S proteasome non-ATPase regulatory subunit 2	PSMD2	5	0.23855	0.635841
P00492	Hypoxanthine-guanine phosphoribosyltransferase	HPRT1	10	-0.267194	0.63778
Q96GK7	Fumarylacetoacetate hydrolase domain-containing protein 2A	FAHD2A	2	-0.259123	0.634578
P10809	60 kDa heat shock protein, mitochondrial	HSPD1	24	0.246269	0.633502
P18124	60S ribosomal protein L7	RPL7	6	0.253005	0.625725
O76070	Gamma-synuclein	SNCG	9	-0.275623	0.626655
P20810	Calpastatin	CAST	6	-0.38105	0.621598
O00154	Cytosolic acyl coenzyme A thioester hydrolase	ACOT7	8	-0.224491	0.622441
Q00688	Peptidyl-prolyl cis-trans isomerase FKBP3	FKBP3	5	-0.234543	0.623166
P02545	Prelamin-A/C	LMNA	18	-0.364223	0.61795
P25325	3-mercaptopyruvate sulfurtransferase	MPST	4	-0.460786	0.618804
P0C0L4	Complement C4-A	C4A	3	0.608462	0.616736
O60506	Heterogeneous nuclear ribonucleoprotein Q	SYNCRIP	5	-0.381334	0.614484
O15540	Fatty acid-binding protein, brain	FABP7	7	0.436682	0.609125
P02686	Myelin basic protein	MBP	1	-0.589053	0.608086
P09543	2,3-cyclic-nucleotide 3-phosphodiesterase	CNP	31	-0.85576	0.606932
Q14194	Dihydropyrimidinase-related protein 1	CRMP1	2	-0.261458	0.609674
P22676	Calretinin	CALB2	4	0.715761	0.605055
Q96G03	Phosphoglucomutase-2	PGM2	8	-0.281653	0.600179
P13591	Neural cell adhesion molecule 1	NCAM1	29	-0.173819	0.600812
P06733	Alpha-enolase	ENO1	28	-0.299383	0.595442
P14314	Glucosidase 2 subunit beta	PRKCSH	6	-0.32592	0.595959
O60883	Prosaposin receptor GPR37L1	GPR37L1	3	0.319942	0.593624
P30101	Protein disulfide-isomerase A3	PDIA3	15	0.217212	0.596056
P61026	Ras-related protein Rab-10	RAB10	4	-0.300296	0.585955
P69905	Hemoglobin subunit alpha	HBA1	10	0.563594	0.586489
P62760	Visinin-like protein 1	VSNL1	10	0.200171	0.581664
P22314	Ubiquitin-like modifier-activating enzyme 1	UBA1	25	-0.431166	0.579702
P48643	T-complex protein 1 subunit epsilon	CCT5	15	-0.164223	0.57731
Q3ZCW2	Galectin-related protein	LGALSL	5	0.315772	0.569532
Q9Y2T3	Guanine deaminase	GDA	16	0.374767	0.57571
P07355	Annexin A2	ANXA2	19	0.610307	0.569772
O43491	Band 4.1-like protein 2	EPB41L2	1	-0.343985	0.574282
P21333	Filamin-A	FLNA	57	0.589881	0.571954
Q9Y490	Talin-1	TLN1	27	-0.330884	0.569824
Q9HC38	Glyoxalase domain-containing protein 4	GLOD4	7	-0.257095	0.570644
P49721	Proteasome subunit beta type-2	PSMB2	4	-0.446058	0.572392
P30153	Serine/threonine-protein phosphatase 2A 65 kDa regulatory subunit A alpha isoform	PPP2R1A	19	-0.221474	0.562347
P09382	Galectin-1	LGALS1	8	-0.478912	0.559426
O43707	Alpha-actinin-4	ACTN4	24	-0.187199	0.559439
P21964	Catechol O-methyltransferase	COMT	5	-0.391733	0.557632
O14531	Dihydropyrimidinase-related protein 4	DPYSL4	9	-0.2412	0.556401
P30044	Peroxiredoxin-5, mitochondrial	PRDX5	10	-0.18634	0.552666
P07954	Fumarate hydratase, mitochondrial	FH	9	0.296592	0.553546
Q9NQ66	1-phosphatidylinositol 4,5-bisphosphate phosphodiesterase beta-1	PLCB1	15	0.20461	0.554241
O75891	Cytosolic 10-formyltetrahydrofolate dehydrogenase	ALDH1L1	13	0.442089	0.55027
P49589	Cysteine--tRNA ligase, cytoplasmic	CARS	5	-0.233281	0.554538
Q9HB71	Calcyclin-binding protein	CACYBP	5	-0.225019	0.550612
P20340	Ras-related protein Rab-6A	RAB6A	2	-0.198664	0.541867
P0DOY3	Ig lambda-6 chain C region	IGLC6	2	1.01019	0.54347
Q9UM22	Mammalian ependymin-related protein 1	EPDR1	3	0.185501	0.544107
Q02252	Methylmalonate-semialdehyde dehydrogenase [acylating], mitochondrial	ALDH6A1	14	-0.387252	0.541895
Q9Y3F4	Serine-threonine kinase receptor-associated protein	STRAP	5	-0.248179	0.539119
O00264	Membrane-associated progesterone receptor component 1	PGRMC1	4	-0.430596	0.539208
Q01469	Fatty acid-binding protein, epidermal	FABP5	7	-0.497578	0.533123
P09497	Clathrin light chain B	CLTB	7	0.352773	0.530887
P00338	L-lactate dehydrogenase A chain	LDHA	16	-0.19614	0.52752
P55809	Succinyl-CoA:3-ketoacid coenzyme A transferase 1, mitochondrial	OXCT1	7	0.306389	0.528197
P51649	Succinate-semialdehyde dehydrogenase, mitochondrial	ALDH5A1	9	0.282624	0.52845
Q14195	Dihydropyrimidinase-related protein 3	DPYSL3	22	-0.345397	0.52316
P48637	Glutathione synthetase	GSS	8	-0.288436	0.518118
Q08495	Dematin	DMTN	7	0.399087	0.519204
P63208	S-phase kinase-associated protein 1	SKP1	7	-0.239916	0.518304
P17174	Aspartate aminotransferase, cytoplasmic	GOT1	20	-0.234385	0.51925
P09104	Gamma-enolase	ENO2	18	-0.235528	0.512041
P21695	Glycerol-3-phosphate dehydrogenase [NAD(+)], cytoplasmic	GPD1	14	-0.717059	0.508727
P02790	Hemopexin	HPX	9	-0.442579	0.506263
Q9BX66	Sorbin and SH3 domain-containing protein 1	SORBS1	9	0.296262	0.504163
Q7L266	Isoaspartyl peptidase/L-asparaginase	ASRGL1	7	-0.266973	0.504649
Q9UHD8	Septin-9	SEPT9	13	0.260347	0.50271
P23284	Peptidyl-prolyl cis-trans isomerase B	PPIB	5	-0.208035	0.495072
P40925	Malate dehydrogenase, cytoplasmic	MDH1	15	-0.241937	0.493779
P49407	Beta-arrestin-1	ARRB1	4	-0.345799	0.495101
P38117	Electron transfer flavoprotein subunit beta	ETFB	7	0.213732	0.49546
Q9NY33	Dipeptidyl peptidase 3	DPP3	11	-0.325592	0.491571
Q96C19	EF-hand domain-containing protein D2	EFHD2	6	-0.201324	0.480711
P21399	Cytoplasmic aconitate hydratase	ACO1	7	-0.261396	0.474765
Q53GQ0	Very-long-chain 3-oxoacyl-CoA reductase	HSD17B12	5	0.409556	0.476024
Q14204	Cytoplasmic dynein 1 heavy chain 1	DYNC1H1	117	0.430845	0.475178
P34932	Heat shock 70 kDa protein 4	HSPA4	20	-0.252885	0.473502
O75874	Isocitrate dehydrogenase [NADP] cytoplasmic	IDH1	9	-0.275629	0.471814
P49591	Serine--tRNA ligase, cytoplasmic	SARS	13	-0.292505	0.466938
P68371	Tubulin beta-4B chain	TUBB4B	1	0.447608	0.463427
P55084	Trifunctional enzyme subunit beta, mitochondrial	HADHB	10	0.25542	0.458443
P00568	Adenylate kinase isoenzyme 1	AK1	9	0.409682	0.452455
P26641	Elongation factor 1-gamma	EEF1G	14	0.194329	0.452943
Q16653	Myelin-oligodendrocyte glycoprotein	MOG	9	-0.736153	0.453218
Q9BRA2	Thioredoxin domain-containing protein 17	TXNDC17	4	-0.321671	0.45027
Q14019	Coactosin-like protein	COTL1	8	-0.229989	0.45332
O75131	Copine-3	CPNE3	5	0.302252	0.454082
Q8N3J6	Cell adhesion molecule 2	CADM2	6	0.251571	0.448203
P17987	T-complex protein 1 subunit alpha	TCP1	16	0.146749	0.448913
O75340	Programmed cell death protein 6	PDCD6	5	0.165476	0.444762
Q15847	Adipogenesis regulatory factor	ADIRF	2	-0.415435	0.437641
P01116	GTPase KRas	KRAS	2	-0.166677	0.433021
O75822	Eukaryotic translation initiation factor 3 subunit J	EIF3J	4	-0.206551	0.433157
Q9NS86	LanC-like protein 2	LANCL2	6	0.297851	0.433777
O43236	Septin-4	SEPT4	8	-0.432568	0.429156
Q8WXF7	Atlastin-1	ATL1	8	0.392391	0.427007
P07197	Neurofilament medium polypeptide	NEFM	44	0.292059	0.424632
P30038	Delta-1-pyrroline-5-carboxylate dehydrogenase, mitochondrial	ALDH4A1	15	-0.32422	0.427023
Q8N568	Serine/threonine-protein kinase DCLK2	DCLK2	7	0.417347	0.425016
P61019	Ras-related protein Rab-2A	RAB2A	5	0.197955	0.421635
Q16181	Septin-7	SEPT7	16	0.192387	0.417155
O43396	Thioredoxin-like protein 1	TXNL1	7	-0.151139	0.41623
P59998	Actin-related protein 2/3 complex subunit 4	ARPC4	6	0.164955	0.414445
Q9Y2J2	Band 4.1-like protein 3	EPB41L3	29	0.180125	0.41489
P40227	T-complex protein 1 subunit zeta	CCT6A	14	0.144092	0.413079
P48163	NADP-dependent malic enzyme	ME1	8	-0.363058	0.412144
P24752	Acetyl-CoA acetyltransferase, mitochondrial	ACAT1	8	0.156496	0.410521
P68363	Tubulin alpha-1B chain	TUBA1B	0	0.336058	0.40774
Q9Y2S2	Lambda-crystallin homolog	CRYL1	11	-0.247756	0.405993
P01024	Complement C3	C3	45	0.535613	0.402585
Q9ULV4	Coronin-1C	CORO1C	7	-0.184015	0.400563
Q15714	TSC22 domain family protein 1	TSC22D1	2	-0.162272	0.397271
P35580	Myosin-10	MYH10	16	0.387937	0.396467
Q8IWA5	Choline transporter-like protein 2	SLC44A2	8	0.231697	0.397519
Q71UI9	Histone H2A.V	H2AFV	2	-0.299393	0.390122
P30043	Flavin reductase (NADPH)	BLVRB	4	0.264682	0.387997
Q969P0	Immunoglobulin superfamily member 8	IGSF8	13	-0.227628	0.388363
P61158	Actin-related protein 3	ACTR3	7	-0.117644	0.386601
Q96AC1	Fermitin family homolog 2	FERMT2	4	0.191222	0.383403
Q9BXW6	Oxysterol-binding protein-related protein 1	OSBPL1A	3	-0.214462	0.379422
P04216	Thy-1 membrane glycoprotein	THY1	4	0.224344	0.379974
Q9UN36	Protein NDRG2	NDRG2	8	-0.196443	0.37837
P60520	Gamma-aminobutyric acid receptor-associated protein-like 2	GABARAPL2	5	0.129165	0.374811
P0DMV9	Heat shock 70 kDa protein 1B	HSPA1B	16	-0.401941	0.373647
Q99497	Protein deglycase DJ-1	PARK7	13	-0.243493	0.37514
P52306	Rap1 GTPase-GDP dissociation stimulator 1	RAP1GDS1	19	-0.193495	0.363247
P55087	Aquaporin-4	AQP4	7	0.247551	0.363697
P02679	Fibrinogen gamma chain	FGG	17	0.694523	0.364932
Q14974	Importin subunit beta-1	KPNB1	13	0.316138	0.361044
P61457	Pterin-4-alpha-carbinolamine dehydratase	PCBD1	3	-0.237926	0.363912
Q16836	Hydroxyacyl-coenzyme A dehydrogenase, mitochondrial	HADH	6	-0.304774	0.366034
P01019	Angiotensinogen	AGT	9	0.275183	0.361425
P54578	Ubiquitin carboxyl-terminal hydrolase 14	USP14	6	0.225471	0.364939
P31939	Bifunctional purine biosynthesis protein PURH	ATIC	15	-0.406445	0.357626
Q14697	Neutral alpha-glucosidase AB	GANAB	13	-0.142329	0.355402
P54577	Tyrosine--tRNA ligase, cytoplasmic	YARS	11	0.266893	0.355565
P37235	Hippocalcin-like protein 1	HPCAL1	3	0.327412	0.352183
P02675	Fibrinogen beta chain	FGB	19	0.554725	0.346039
O94760	N(G),N(G)-dimethylarginine dimethylaminohydrolase 1	DDAH1	14	-0.185509	0.347882
P13987	CD59 glycoprotein	CD59	3	-0.217135	0.346338
O75061	Putative tyrosine-protein phosphatase auxilin	DNAJC6	7	0.238954	0.348399
P23381	Tryptophan--tRNA ligase, cytoplasmic	WARS	9	-0.228768	0.346873
P02671	Fibrinogen alpha chain	FGA	14	0.499249	0.342343
P11021	78 kDa glucose-regulated protein	HSPA5	19	0.167564	0.340514
Q00169	Phosphatidylinositol transfer protein alpha isoform	PITPNA	4	-0.177717	0.338993
P12036	Neurofilament heavy polypeptide	NEFH	24	0.329928	0.328118
Q9UMX0	Ubiquilin-1	UBQLN1	2	-0.218454	0.326713
P09960	Leukotriene A-4 hydrolase	LTA4H	12	-0.152035	0.325897
P23396	40S ribosomal protein S3	RPS3	7	-0.134675	0.324149
P15311	Ezrin	EZR	8	-0.229938	0.323023
P09972	Fructose-bisphosphate aldolase C	ALDOC	21	-0.142995	0.322219
P11217	Glycogen phosphorylase, muscle form	PYGM	19	0.285164	0.320438
P13804	Electron transfer flavoprotein subunit alpha, mitochondrial	ETFA	10	0.114109	0.314131
P46782	40S ribosomal protein S5	RPS5	3	-0.161564	0.312512
Q96F85	CB1 cannabinoid receptor-interacting protein 1	CNRIP1	4	0.202532	0.308699
Q6PCE3	Glucose 1,6-bisphosphate synthase	PGM2L1	13	0.167764	0.30612
P10636	Microtubule-associated protein tau	MAPT	0	-0.147482	0.304679
P04899	Guanine nucleotide-binding protein G(i) subunit alpha-2	GNAI2	9	-0.177017	0.305355
Q9UEY8	Gamma-adducin	ADD3	13	0.144505	0.303179
P46783	40S ribosomal protein S10	RPS10	2	0.136384	0.300892
P07858	Cathepsin B	CTSB	6	-0.21293	0.295726
P62328	Thymosin beta-4	TMSB4X	4	-0.393297	0.297031
P30040	Endoplasmic reticulum resident protein 29	ERP29	3	0.190268	0.296072
Q14894	Ketimine reductase mu-crystallin	CRYM	9	-0.162228	0.293905
Q96FC7	Phytanoyl-CoA hydroxylase-interacting protein-like	PHYHIPL	6	-0.22166	0.287466
Q99878	Histone H2A type 1-J	HIST1H2AJ	1	-0.212164	0.287939
Q00610	Clathrin heavy chain 1	CLTC	49	0.198694	0.285099
P31943	Heterogeneous nuclear ribonucleoprotein H	HNRNPH1	2	-0.250675	0.285176
Q04917	14-3-3 protein eta	YWHAH	7	0.151411	0.280964
Q13153	Serine/threonine-protein kinase PAK 1	PAK1	8	0.116864	0.279165
P28482	Mitogen-activated protein kinase 1	MAPK1	13	0.134894	0.279799
O75368	SH3 domain-binding glutamic acid-rich-like protein	SH3BGRL	6	-0.179729	0.275977
O14745	Na(+)/H(+) exchange regulatory cofactor NHE-RF1	SLC9A3R1	10	-0.22604	0.272884
P02792	Ferritin light chain	FTL	8	0.306822	0.264355
P68871	Hemoglobin subunit beta	HBB	14	0.274632	0.265561
P84077	ADP-ribosylation factor 1	ARF1	4	0.0955064	0.26486
Q8N8N7	Prostaglandin reductase 2	PTGR2	5	-0.212229	0.261512
P05386	60S acidic ribosomal protein P1	RPLP1	3	-0.215986	0.259932
O00410	Importin-5	IPO5	13	0.140548	0.257338
P21266	Glutathione S-transferase Mu 3	GSTM3	11	0.217365	0.254814
Q9UPY8	Microtubule-associated protein RP/EB family member 3	MAPRE3	6	0.133885	0.252207
P61604	10 kDa heat shock protein, mitochondrial	HSPE1	8	-0.157452	0.250073
P62249	40S ribosomal protein S16	RPS16	4	-0.162582	0.249188
P62826	GTP-binding nuclear protein Ran	RAN	8	-0.055	0.245779
Q16851	UTP--glucose-1-phosphate uridylyltransferase	UGP2	13	0.13792	0.241035
O43426	Synaptojanin-1	SYNJ1	20	0.131009	0.242277
P43487	Ran-specific GTPase-activating protein	RANBP1	4	-0.218838	0.237397
P05387	60S acidic ribosomal protein P2	RPLP2	5	-0.102964	0.241301
P0DP25	Calmodulin-3	CALM3	10	-0.111431	0.236432
Q16143	Beta-synuclein	SNCB	3	0.140248	0.239621
P12277	Creatine kinase B-type	CKB	20	0.245576	0.23751
P63151	Serine/threonine-protein phosphatase 2A 55 kDa regulatory subunit B alpha isoform	PPP2R2A	6	-0.155435	0.233414
P67936	Tropomyosin alpha-4 chain	TPM4	8	-0.148373	0.238751
Q99536	Synaptic vesicle membrane protein VAT-1 homolog	VAT1	10	0.139552	0.232588
P27797	Calreticulin	CALR	13	-0.101099	0.233923
P10451	Osteopontin	SPP1	1	-1.07743	0.235041
P28838	Cytosol aminopeptidase	LAP3	18	-0.220957	0.237652
P00966	Argininosuccinate synthase	ASS1	6	-0.200561	0.233992
P08865	40S ribosomal protein SA	RPSA	8	0.102989	0.228122
Q9UK22	F-box only protein 2	FBXO2	11	0.222989	0.226214
O14773	Tripeptidyl-peptidase 1	TPP1	6	0.10004	0.224187
P07384	Calpain-1 catalytic subunit	CAPN1	13	-0.121464	0.219115
P04350	Tubulin beta-4A chain	TUBB4A	3	0.22851	0.212567
P00367	Glutamate dehydrogenase 1, mitochondrial	GLUD1	25	-0.131787	0.214405
Q16643	Drebrin	DBN1	7	-0.129487	0.212841
Q08257	Quinone oxidoreductase	CRYZ	11	0.198904	0.213189
P62987	Ubiquitin-60S ribosomal protein L40	UBA52	4	0.0663125	0.209952
Q16798	NADP-dependent malic enzyme, mitochondrial	ME3	7	0.159998	0.210044
P13861	cAMP-dependent protein kinase type II-alpha regulatory subunit	PRKAR2A	6	0.0868725	0.206659
P46781	40S ribosomal protein S9	RPS9	5	0.131317	0.205178
Q14847	LIM and SH3 domain protein 1	LASP1	4	0.140459	0.207632
P17655	Calpain-2 catalytic subunit	CAPN2	16	-0.142749	0.20563
P01009	Alpha-1-antitrypsin	SERPINA1	19	0.30142	0.206838
Q9NVS9	Pyridoxine-5-phosphate oxidase	PNPO	6	0.175236	0.201555
P43490	Nicotinamide phosphoribosyltransferase	NAMPT	20	0.464572	0.200203
Q16864	V-type proton ATPase subunit F	ATP6V1F	4	-0.110519	0.199381
P05556	Integrin beta-1	ITGB1	6	0.165187	0.198024
P08238	Heat shock protein HSP 90-beta	HSP90AB1	13	0.128092	0.195981
Q96CX2	BTB/POZ domain-containing protein KCTD12	KCTD12	5	-0.123496	0.196371
Q8WUM4	Programmed cell death 6-interacting protein	PDCD6IP	14	-0.131286	0.193229
Q16778	Histone H2B type 2-E	HIST2H2BE	2	-0.225247	0.188839
Q4G0N4	NAD kinase 2, mitochondrial	NADK2	6	0.14244	0.189875
P00491	Purine nucleoside phosphorylase	PNP	8	-0.201919	0.188926
Q92599	Septin-8	SEPT8	13	-0.124792	0.184782
P01011	Alpha-1-antichymotrypsin	SERPINA3	9	0.315374	0.184942
P36578	60S ribosomal protein L4	RPL4	6	0.0798587	0.179995
Q16543	Hsp90 co-chaperone Cdc37	CDC37	5	-0.0710067	0.177272
Q02218	2-oxoglutarate dehydrogenase, mitochondrial	OGDH	8	0.0992925	0.174134
P05091	Aldehyde dehydrogenase, mitochondrial	ALDH2	20	-0.0764259	0.173124
Q09666	Neuroblast differentiation-associated protein AHNAK	AHNAK	77	-0.193009	0.17205
P60983	Glia maturation factor beta	GMFB	6	-0.0748431	0.169111
Q9NUJ1	Mycophenolic acid acyl-glucuronide esterase, mitochondrial	ABHD10	7	-0.104192	0.159332
P30085	UMP-CMP kinase	CMPK1	6	-0.154408	0.165652
Q7Z460	CLIP-associating protein 1	CLASP1	4	-0.157933	0.163723
Q4J6C6	Prolyl endopeptidase-like	PREPL	4	0.0740073	0.164117
P51178	1-phosphatidylinositol 4,5-bisphosphate phosphodiesterase delta-1	PLCD1	16	-0.153986	0.164606
P02042	Hemoglobin subunit delta	HBD	6	-0.152715	0.159451
O43399	Tumor protein D54	TPD52L2	5	-0.0505291	0.15972
O75367	Core histone macro-H2A.1	H2AFY	9	-0.126198	0.157627
P29966	Myristoylated alanine-rich C-kinase substrate	MARCKS	9	0.129443	0.160577
P02763	Alpha-1-acid glycoprotein 1	ORM1	4	-0.207425	0.159835
Q8WZA9	Immunity-related GTPase family Q protein	IRGQ	5	-0.101978	0.161049
P27361	Mitogen-activated protein kinase 3	MAPK3	6	0.107932	0.161672
Q14344	Guanine nucleotide-binding protein subunit alpha-13	GNA13	11	-0.126757	0.156456
P14621	Acylphosphatase-2	ACYP2	4	0.10467	0.153708
P21281	V-type proton ATPase subunit B, brain isoform	ATP6V1B2	17	0.0726773	0.152173
P10644	cAMP-dependent protein kinase type I-alpha regulatory subunit	PRKAR1A	9	-0.127076	0.153839
Q15435	Protein phosphatase 1 regulatory subunit 7	PPP1R7	10	-0.0654498	0.152334
P49189	4-trimethylaminobutyraldehyde dehydrogenase	ALDH9A1	17	-0.163337	0.148651
P30084	Enoyl-CoA hydratase, mitochondrial	ECHS1	7	-0.0859823	0.144507
P07195	L-lactate dehydrogenase B chain	LDHB	16	-0.0840458	0.14453
Q03252	Lamin-B2	LMNB2	6	-0.105425	0.139922
P63098	Calcineurin subunit B type 1	PPP3R1	6	-0.113327	0.13779
P60660	Myosin light polypeptide 6	MYL6	5	0.103247	0.136815
P36871	Phosphoglucomutase-1	PGM1	25	0.0947027	0.137873
Q99880	Histone H2B type 1-L	HIST1H2BL	2	0.135261	0.134733
Q15555	Microtubule-associated protein RP/EB family member 2	MAPRE2	6	-0.144787	0.132462
P00390	Glutathione reductase, mitochondrial	GSR	8	-0.0831947	0.1314
Q14203	Dynactin subunit 1	DCTN1	1	-0.136082	0.129644
Q9UBI6	Guanine nucleotide-binding protein G(I)/G(S)/G(O) subunit gamma-12	GNG12	2	-0.15542	0.125395
Q07020	60S ribosomal protein L18	RPL18	5	-0.0942802	0.126912
P19022	Cadherin-2	CDH2	7	-0.0698174	0.125568
P40939	Trifunctional enzyme subunit alpha, mitochondrial	HADHA	15	0.0740874	0.125735
Q9NTK5	Obg-like ATPase 1	OLA1	8	-0.0820426	0.121829
P00738	Haptoglobin	HP	18	-0.180558	0.122067
P01023	Alpha-2-macroglobulin	A2M	41	0.122619	0.120582
P62805	Histone H4	HIST1H4A	8	-0.119478	0.114399
P15104	Glutamine synthetase	GLUL	7	0.143896	0.110925
Q9H0U4	Ras-related protein Rab-1B	RAB1B	2	0.0498282	0.109675
P31146	Coronin-1A	CORO1A	9	-0.0975953	0.107444
P04179	Superoxide dismutase [Mn], mitochondrial	SOD2	10	0.112561	0.107957
P62701	40S ribosomal protein S4, X isoform	RPS4X	5	-0.0619254	0.106166
P48735	Isocitrate dehydrogenase [NADP], mitochondrial	IDH2	17	-0.0818128	0.102896
P26038	Moesin	MSN	13	-0.0736168	0.10154
P07339	Cathepsin D	CTSD	12	0.060739	0.102041
P62424	60S ribosomal protein L7a	RPL7A	4	-0.0573035	0.0988008
P00915	Carbonic anhydrase 1	CA1	12	0.111257	0.0991917
O15394	Neural cell adhesion molecule 2	NCAM2	12	0.0492702	0.0979748
Q15019	Septin-2	SEPT2	11	-0.065992	0.0946839
P00558	Phosphoglycerate kinase 1	PGK1	20	-0.0523005	0.0951106
Q96DG6	Carboxymethylenebutenolidase homolog	CMBL	5	0.0649313	0.0952961
Q92747	Actin-related protein 2/3 complex subunit 1A	ARPC1A	7	-0.0385018	0.0924148
P01876	Ig alpha-1 chain C region	IGHA1	5	0.12045	0.0912715
P04040	Catalase	CAT	14	-0.13857	0.0899426
P13639	Elongation factor 2	EEF2	24	0.0332482	0.0886319
P30041	Peroxiredoxin-6	PRDX6	17	0.0903435	0.0871033
Q9UI15	Transgelin-3	TAGLN3	7	0.0406319	0.0845281
Q8N573	Oxidation resistance protein 1	OXR1	17	0.0428025	0.0830318
P78371	T-complex protein 1 subunit beta	CCT2	14	-0.0296854	0.0811408
O43237	Cytoplasmic dynein 1 light intermediate chain 2	DYNC1LI2	8	0.0886275	0.0813238
P35080	Profilin-2	PFN2	4	-0.043061	0.0782559
P30042	ES1 protein homolog, mitochondrial	C21orf33	5	0.0548643	0.0785981
P11216	Glycogen phosphorylase, brain form	PYGB	25	0.0485839	0.0764771
Q15149	Plectin	PLEC	1	0.0647694	0.0741513
P22061	Protein-L-isoaspartate(D-aspartate) O-methyltransferase	PCMT1	9	0.0355654	0.0723932
P61981	14-3-3 protein gamma	YWHAG	9	0.0488059	0.0726012
P55209	Nucleosome assembly protein 1-like 1	NAP1L1	6	0.0551279	0.0710648
P00450	Ceruloplasmin	CP	15	0.0681985	0.0704708
Q00796	Sorbitol dehydrogenase	SORD	6	0.10683	0.0683845
P07108	Acyl-CoA-binding protein	DBI	5	-0.0860418	0.0689542
O00299	Chloride intracellular channel protein 1	CLIC1	9	-0.0765877	0.0658657
P60201	Myelin proteolipid protein	PLP1	11	-0.204311	0.0645549
P29972	Aquaporin-1	AQP1	1	-0.0871166	0.0581855
P28161	Glutathione S-transferase Mu 2	GSTM2	7	0.0478299	0.0556869
Q8N1G4	Leucine-rich repeat-containing protein 47	LRRC47	4	0.0383615	0.0538634
P47756	F-actin-capping protein subunit beta	CAPZB	1	-0.0230123	0.0465506
O00764	Pyridoxal kinase	PDXK	7	-0.0561198	0.0467752
P14625	Endoplasmin	HSP90B1	21	0.0229292	0.0477587
O43175	D-3-phosphoglycerate dehydrogenase	PHGDH	16	0.052846	0.0468763
O15144	Actin-related protein 2/3 complex subunit 2	ARPC2	7	0.0165214	0.0427868
Q96FW1	Ubiquitin thioesterase OTUB1	OTUB1	7	0.0371343	0.0419632
Q92598	Heat shock protein 105 kDa	HSPH1	24	0.027837	0.0394513
Q13228	Selenium-binding protein 1	SELENBP1	19	0.044364	0.0349676
P02647	Apolipoprotein A-I	APOA1	9	-0.0283725	0.0327084
Q12860	Contactin-1	CNTN1	29	0.0104088	0.0299414
Q15907	Ras-related protein Rab-11B	RAB11B	11	0.00772511	0.025495
P62277	40S ribosomal protein S13	RPS13	4	0.0178442	0.0258879
P49588	Alanine--tRNA ligase, cytoplasmic	AARS	17	-0.0258991	0.0246392
P11413	Glucose-6-phosphate 1-dehydrogenase	G6PD	6	0.0200027	0.0239171
P18206	Vinculin	VCL	15	-0.0140292	0.0223731
O43598	2-deoxynucleoside 5-phosphate N-hydrolase 1	DNPH1	3	-0.02135	0.0215632
P02511	Alpha-crystallin B chain	CRYAB	11	-0.0305888	0.0224155
P52209	6-phosphogluconate dehydrogenase, decarboxylating	PGD	10	-0.017283	0.0200247
P160708	CD44 antigen	CD44	6	0.025878	0.0159147
P60709	Actin, cytoplasmic 1	ACTB	1	-0.00705955	0.0152197
P30050	60S ribosomal protein L12	RPL12	5	-0.00821656	0.0115209
P16930	Fumarylacetoacetase	FAH	6	-0.0104301	0.00946857
P06753	Tropomyosin alpha-3 chain	TPM3	4	0.0057007	0.00956617
Q15366	Poly(rC)-binding protein 2	PCBP2	3	0.00878383	0.00990765
P41250	Glycine--tRNA ligase	GARS	11	0.00525064	0.00754535
P25398	40S ribosomal protein S12	RPS12	5	-0.00190592	0.00504492
P62269	40S ribosomal protein S18	RPS18	5	-0.00251156	0.00392095
O75083	WD repeat-containing protein 1	WDR1	17	0.00251579	0.00223537
P09493	Tropomyosin alpha-1 chain	TPM1	1	0.00114144	0.00158401
O60282	Kinesin heavy chain isoform 5C	KIF5C	4	0.00301286	0.00267657
Q9Y2J8	Protein-arginine deiminase type-2	PADI2	16	0.00417057	0.00396957
Q92686	Neurogranin	NRGN	3	-0.00695078	0.00508114
P67775	Serine/threonine-protein phosphatase 2A catalytic subunit alpha isoform	PPP2CA	1	0.000936393	0.00268919
