# Supplementary material for: Comparative Proteomic Profiling Identifies Reciprocal Expression of Mitochondrial Proteins Between White and Gray Matter Lesions From Multiple Sclerosis Brains
Source: Front Neurol. 2021 Dec 24;12:779003. doi: 10.3389/fneur.2021.779003 (PMC8740228; doi:10.3389/fneur.2021.779003)
Supplement: Supplementary file 2 [file Data_Sheet_2.xls]

## Sheet: Sheet0
Supplementary File 2: Canonical pathways associated differential expressed proteins in WMLs
Ingenuity Canonical Pathways	-log(p-value)	Ratio	z-score	Molecules
Mitochondrial Dysfunction	16.9	0.124	#NUM!	ATP5F1A,ATP5F1B,ATP5F1C,ATP5F1D,ATP5MG,ATP5PB,ATP5PD,ATP5PO,CYB5R3,CYCS,MAOB,MT-CO2,NDUFA5,NDUFS1,NDUFV1,NDUFV2,SDHA,UQCRC1,UQCRC2,VDAC1,VDAC2
Synaptogenesis Signaling Pathway	16.5	0.0833	1.4	AP2A1,AP2A2,AP2B1,AP2M1,APOE,CACNA2D1,CAMK2A,CDC42,CRK,CRKL,NAPA,NAPB,NAPG,NSF,PAFAH1B1,RAB3A,RAC1,RALA,RAP1A,RHOA,SNAP25,STX1A,STX1B,STXBP1,SYN1,VAMP2
Oxidative Phosphorylation	15.5	0.156	4.123	ATP5F1A,ATP5F1B,ATP5F1C,ATP5F1D,ATP5MG,ATP5PB,ATP5PD,ATP5PO,CYCS,MT-CO2,NDUFA5,NDUFS1,NDUFV1,NDUFV2,SDHA,UQCRC1,UQCRC2
Sirtuin Signaling Pathway	11.2	0.0685	-1.897	ATP5F1A,ATP5F1B,ATP5F1C,ATP5F1D,ATP5PB,NDUFA5,NDUFS1,NDUFV1,NDUFV2,PFKM,SDHA,SIRT2,SLC25A4,SLC25A5,SLC2A1,SOD1,TOMM70,UQCRC2,VDAC1,VDAC2
Huntington's Disease Signaling	10.6	0.0676	#NUM!	AP2A2,ATP5F1A,ATP5F1B,ATP5F1C,ATP5F1D,ATP5PB,CLTA,CYCS,DNM1L,HSPA2,NAPA,NAPB,NAPG,NSF,SDHA,SNAP25,STX1A,STX1B,VAMP2
Clathrin-mediated Endocytosis Signaling	10.3	0.0829	#NUM!	AP2A1,AP2A2,AP2B1,AP2M1,APOE,CDC42,CLTA,CLU,DNM1L,FGF1,RAC1,SH3GL2,SH3GLB2,SNAP91,STAM,TF
Actin Cytoskeleton Signaling	8.77	0.0653	-1.069	ACTN1,CDC42,CFL2,CRK,CRKL,CYFIP2,FGF1,GSN,MYH9,PFN1,PPP1CB,RAC1,RALA,RAP1A,RDX,RHOA
Estrogen Receptor Signaling	7.94	0.047	1.155	ATP5F1A,ATP5F1B,ATP5F1C,ATP5F1D,ATP5PB,CACNA2D1,CFL2,GNAO1,HNRNPD,NDUFA5,NDUFS1,NDUFV1,NDUFV2,PPP1CB,RALA,RAP1A,RHOA,SDHA,UQCRC2
Insulin Secretion Signaling Pathway	7.36	0.056	1.732	CACNA2D1,CAMK2A,DLAT,NAPA,NAPB,NAPG,NSF,PABPC1,RAP1A,SLC2A1,SNAP25,SRP14,STX1A,STX1B,VAMP2
Germ Cell-Sertoli Cell Junction Signaling	7.05	0.0702	#NUM!	ACTN1,CDC42,CFL2,CTNNA2,GSN,RAC1,RALA,RAP1A,RHOA,RHOB,RHOG,TUBB3
Semaphorin Signaling in Neurons	6.91	0.129	#NUM!	CDC42,CFL2,DPYSL2,DPYSL5,RAC1,RHOA,RHOB,RHOG
Integrin Signaling	6.88	0.061	-2.714	ACTN1,CDC42,CRK,CRKL,GSN,PFN1,PPP1CB,RAC1,RALA,RAP1A,RHOA,RHOB,RHOG
Tight Junction Signaling	6.86	0.0674	#NUM!	CDC42,MYH9,NAPA,NAPB,NAPG,NSF,RAC1,RHOA,SNAP25,STX1A,STX1B,VAMP2
Regulation of Actin-based Motility by Rho	6.8	0.0862	-2.333	ARHGDIA,CDC42,GSN,PFN1,PIP4K2A,PPP1CB,RAC1,RHOA,RHOB,RHOG
Epithelial Adherens Junction Signaling	6.48	0.0696	#NUM!	ACTN1,CDC42,CRK,CTNNA2,FGF1,MYH9,RAC1,RALA,RAP1A,RHOA,TUBB3
Phagosome Maturation	6.45	0.0692	#NUM!	LAMP2,NAPA,NAPB,NAPG,NSF,RAC1,SNAP25,STX1A,STX1B,TUBB3,VAMP2
Virus Entry via Endocytic Pathways	6.19	0.0865	#NUM!	AP2A1,AP2A2,AP2B1,AP2M1,CDC42,CLTA,RAC1,RALA,RAP1A
Opioid Signaling Pathway	5.61	0.0471	1.387	AP2A1,AP2A2,AP2B1,AP2M1,CACNA2D1,CAMK2A,CDC42,CLTA,GNAO1,PDE1B,RAC1,RALA,RAP1A
Reelin Signaling in Neurons	5.49	0.0714	-2.121	APOE,CAMK2A,CDC42,CRK,CRKL,PAFAH1B1,RAC1,RAP1A,RHOA
Glioma Invasiveness Signaling	5.23	0.0959	-2.236	CDC42,RAC1,RALA,RAP1A,RHOA,RHOB,RHOG
RhoGDI Signaling	5.17	0.0512	1.667	ARHGDIA,CDC42,CFL2,GNAO1,MYH9,PIP4K2A,RAC1,RDX,RHOA,RHOB,RHOG
Production of Nitric Oxide and Reactive Oxygen Species in Macrophages	4.83	0.0524	0	APOE,CDC42,CLU,PPP1CB,RAC1,RAP1A,RHOA,RHOB,RHOG,SIRPA
Ephrin Receptor Signaling	4.64	0.0498	-2.333	CDC42,CFL2,CRK,CRKL,FGF1,GNAO1,RAC1,RALA,RAP1A,RHOA
Ferroptosis Signaling Pathway	4.57	0.0635	-2.646	FTH1,HSPB1,PEBP1,RALA,RAP1A,SLC3A2,TF,VDAC2
Actin Nucleation by ARP-WASP Complex	4.54	0.0753	-2.646	CDC42,RAC1,RALA,RAP1A,RHOA,RHOB,RHOG
CXCR4 Signaling	4.5	0.0539	-2.646	CDC42,CRK,GNAO1,RAC1,RALA,RAP1A,RHOA,RHOB,RHOG
Thrombin Signaling	4.48	0.0476	-1.633	CAMK2A,CDC42,GNAO1,PPP1CB,RAC1,RALA,RAP1A,RHOA,RHOB,RHOG
Signaling by Rho Family GTPases	4.28	0.041	-1.667	CDC42,CFL2,GFAP,GNAO1,PIP4K2A,RAC1,RDX,RHOA,RHOB,RHOG,STMN1
Rac Signaling	4.28	0.058	-2.121	CDC42,CFL2,CYFIP2,PIP4K2A,RAC1,RALA,RAP1A,RHOA
Ephrin B Signaling	4.21	0.0833	-0.447	CAP1,CDC42,CFL2,GNAO1,RAC1,RHOA
TCA Cycle II (Eukaryotic)	4.15	0.167	2	CS,DLST,IDH3A,SDHA
Leukocyte Extravasation Signaling	4.02	0.0466	-1.667	ACTN1,CDC42,CRK,CRKL,CTNNA2,RAC1,RAP1A,RDX,RHOA
Semaphorin Neuronal Repulsive Signaling Pathway	4.01	0.053	0	BCAN,CFL2,DPYSL2,DPYSL5,PPP1CB,RAC1,RHOA,VCAN
Renal Cell Carcinoma Signaling	3.95	0.075	-2.236	CDC42,CRK,RAC1,RALA,RAP1A,SLC2A1
NGF Signaling	3.88	0.0593	-2.646	CDC42,CRK,RAC1,RALA,RAP1A,RHOA,RHOG
Cholecystokinin/Gastrin-mediated Signaling	3.85	0.0588	-2.236	CDC42,RAC1,RALA,RAP1A,RHOA,RHOB,RHOG
RhoA Signaling	3.74	0.0565	-1.633	ANLN,CFL2,PFN1,PIP4K2A,PPP1CB,RDX,RHOA
Cardiac Hypertrophy Signaling	3.74	0.0388	-1.633	CACNA2D1,CDC42,GNAO1,HSPB1,RAC1,RALA,RAP1A,RHOA,RHOB,RHOG
GABA Receptor Signaling	3.6	0.0534	#NUM!	AP2A1,AP2A2,AP2B1,AP2M1,CACNA2D1,GNAO1,NSF
CCR3 Signaling in Eosinophils	3.52	0.0519	#NUM!	CFL2,GNAO1,PPP1CB,RAC1,RALA,RAP1A,RHOA
Axonal Guidance Signaling	3.46	0.0277	#NUM!	CDC42,CFL2,CRK,CRKL,DPYSL2,DPYSL5,GNAO1,MAG,PFN1,RAC1,RALA,RAP1A,RHOA,TUBB3
Glucocorticoid Receptor Signaling	3.35	0.0258	#NUM!	ATP5F1A,ATP5F1B,ATP5F1C,ATP5F1D,ATP5PB,HSPA2,NDUFA5,NDUFS1,NDUFV1,NDUFV2,RAC1,RALA,RAP1A,SDHA,UQCRC2
Sumoylation Pathway	3.35	0.0583	2	ARHGDIA,CDC42,RAC1,RHOA,RHOB,RHOG
Remodeling of Epithelial Adherens Junctions	3.33	0.0735	#NUM!	ACTN1,CTNNA2,DNM1L,RALA,TUBB3
Paxillin Signaling	3.24	0.0556	-1.633	ACTN1,CDC42,CRK,RAC1,RALA,RAP1A
ILK Signaling	3.21	0.0404	-1.134	ACTN1,CDC42,CFL2,MYH9,RAC1,RHOA,RHOB,RHOG
Necroptosis Signaling Pathway	3.12	0.0446	2.646	CAMK2A,DNM1L,SLC25A4,SLC25A5,TOMM70,VDAC1,VDAC2
Macropinocytosis Signaling	3.11	0.0658	-2	CDC42,RAC1,RALA,RAP1A,RHOA
HIF1α Signaling	3.07	0.0385	0.378	CAMK2A,HK1,HSPA2,RAC1,RALA,RAP1A,SLC2A1,TF
IL-8 Signaling	3.03	0.0379	-2.449	CDC42,GNAO1,RAC1,RALA,RAP1A,RHOA,RHOB,RHOG
Chemokine Signaling	3.01	0.0625	-0.447	CAMK2A,PPP1CB,RALA,RAP1A,RHOA
Ephrin A Signaling	3	0.0851	#NUM!	CDC42,CFL2,RAC1,RHOA
ERK/MAPK Signaling	2.99	0.0374	-1.134	CRK,CRKL,HSPB1,PPP1CB,RAC1,RALA,RAP1A,YWHAQ
HMGB1 Signaling	2.97	0.0419	-2.646	CDC42,RAC1,RALA,RAP1A,RHOA,RHOB,RHOG
Molecular Mechanisms of Cancer	2.94	0.027	#NUM!	CAMK2A,CDC42,CRK,CTNNA2,CYCS,GNAO1,RAC1,RALA,RAP1A,RHOA,RHOB,RHOG
Glioblastoma Multiforme Signaling	2.91	0.0409	-2.646	CDC42,RAC1,RALA,RAP1A,RHOA,RHOB,RHOG
Pentose Phosphate Pathway (Non-oxidative Branch)	2.89	0.333	#NUM!	TALDO1,TKT
Tumor Microenvironment Pathway	2.79	0.0391	-1.134	FGF1,RAC1,RALA,RAP1A,SLC1A4,SLC2A1,TNC
Glycolysis I	2.74	0.115	#NUM!	PFKM,PFKP,TPI1
Insulin Receptor Signaling	2.66	0.0429	-1.633	CRK,CRKL,PPP1CB,RALA,RAP1A,VAMP2
Hepatic Fibrosis Signaling Pathway	2.65	0.0263	-2.53	CACNA2D1,CDC42,FTH1,RAC1,RALA,RAP1A,RHOA,RHOB,RHOG,SDHA,TF
Sertoli Cell-Sertoli Cell Junction Signaling	2.45	0.034	#NUM!	ACTN1,CDC42,CTNNA2,RAC1,RALA,RAP1A,TUBB3
Calcium Transport I	2.42	0.2	#NUM!	ATP2A2,ATP2B1
Pentose Phosphate Pathway	2.42	0.2	#NUM!	TALDO1,TKT
mTOR Signaling	2.38	0.033	-2.449	CDC42,RAC1,RALA,RAP1A,RHOA,RHOB,RHOG
Colorectal Cancer Metastasis Signaling	2.38	0.0297	-2.449	CDC42,GNAO1,RAC1,RALA,RAP1A,RHOA,RHOB,RHOG
Agrin Interactions at Neuromuscular Junction	2.36	0.0571	-2	CDC42,RAC1,RALA,RAP1A
Amyotrophic Lateral Sclerosis Signaling	2.32	0.0435	0	CACNA2D1,CYCS,RAC1,SLC1A2,SOD1
Role of Tissue Factor in Cancer	2.31	0.0431	#NUM!	CDC42,CFL2,RAC1,RALA,RAP1A
FAK Signaling	2.29	0.0427	#NUM!	CRK,CRKL,RAC1,RALA,RAP1A
Sphingosine-1-phosphate Signaling	2.27	0.0424	-2	CDC42,RAC1,RHOA,RHOB,RHOG
PAK Signaling	2.27	0.0424	-2	CDC42,CFL2,RAC1,RALA,RAP1A
Gαq Signaling	2.25	0.0353	#NUM!	CDC42,GNAO1,RAC1,RHOA,RHOB,RHOG
GDNF Family Ligand-Receptor Interactions	2.23	0.0526	-2	CDC42,RAC1,RALA,RAP1A
Cardiac β-adrenergic Signaling	2.2	0.0345	1	ATP2A2,CACNA2D1,ENPP6,GNAO1,PDE1B,PPP1CB
Endocannabinoid Developing Neuron Pathway	2.2	0.0407	-1.342	GNAO1,RAC1,RALA,RAP1A,RHOA
UDP-N-acetyl-D-galactosamine Biosynthesis II	2.19	0.154	#NUM!	GNPDA1,HK1
IL-3 Signaling	2.17	0.0506	-2	CRKL,RAC1,RALA,RAP1A
14-3-3-mediated Signaling	2.14	0.0394	#NUM!	GFAP,RALA,RAP1A,TUBB3,YWHAQ
G Beta Gamma Signaling	2.11	0.0388	-0.447	CACNA2D1,CDC42,GNAO1,RALA,RAP1A
fMLP Signaling in Neutrophils	2.09	0.0382	-2	CDC42,GNAO1,RAC1,RALA,RAP1A
PEDF Signaling	2.08	0.0476	-1	RAC1,RALA,RAP1A,RHOA
FGF Signaling	2.08	0.0476	-2	CRK,CRKL,FGF1,RAC1
HGF Signaling	2.07	0.0379	-2.236	CDC42,CRKL,RAC1,RALA,RAP1A
LPS-stimulated MAPK Signaling	2.06	0.0471	-2	CDC42,RAC1,RALA,RAP1A
GNRH Signaling	2.04	0.0319	-1.342	CACNA2D1,CAMK2A,CDC42,RAC1,RALA,RAP1A
PDGF Signaling	2.04	0.0465	-2	CRK,CRKL,RALA,RAP1A
PFKFB4 Signaling Pathway	2.03	0.0652	#NUM!	HK1,PFKM,TKT
Parkinson's Signaling	2.01	0.125	#NUM!	CYCS,UCHL1
Regulation Of The Epithelial Mesenchymal Transition By Growth Factors Pathway	2	0.0312	-1.342	CDC42,FGF1,RAC1,RALA,RAP1A,RHOA
D-myo-inositol-5-phosphate Metabolism	1.99	0.0311	0	ATP1A1,ATP1A2,PIP4K2A,PPP1CB,SET,SIRPA
B Cell Receptor Signaling	1.98	0.0309	-1.633	CAMK2A,CDC42,CFL2,RAC1,RALA,RAP1A
Natural Killer Cell Signaling	1.93	0.0302	-1.633	CDC42,CFL2,HSPA2,RAC1,RALA,RAP1A
3-phosphoinositide Biosynthesis	1.89	0.0296	0	ATP1A1,ATP1A2,PIP4K2A,PPP1CB,SET,SIRPA
Granzyme A Signaling	1.86	0.105	#NUM!	ANP32A,SET
Phagosome Formation	1.86	0.0336	#NUM!	CDC42,RAC1,RHOA,RHOB,RHOG
Putrescine Degradation III	1.78	0.0952	#NUM!	ALDH1A1,MAOB
Calcium Signaling	1.77	0.0278	1.342	ATP2A2,ATP2B1,CACNA2D1,CAMK2A,MYH9,RAP1A
Methionine Degradation I (to Homocysteine)	1.74	0.0909	#NUM!	AHCY,MAT2B
Chronic Myeloid Leukemia Signaling	1.73	0.0374	#NUM!	CRK,CRKL,RALA,RAP1A
Glycine Degradation (Creatine Biosynthesis)	1.73	0.5	#NUM!	GATM
Formaldehyde Oxidation II (Glutathione-dependent)	1.73	0.5	#NUM!	ESD
Endometrial Cancer Signaling	1.72	0.05	#NUM!	CTNNA2,RALA,RAP1A
PCP pathway	1.72	0.05	#NUM!	PFN1,RAC1,RHOA
Aldosterone Signaling in Epithelial Cells	1.7	0.0305	#NUM!	AHCY,HSPA12A,HSPA2,HSPB1,PIP4K2A
Cysteine Biosynthesis III (mammalia)	1.67	0.0833	#NUM!	AHCY,MAT2B
Tryptophan Degradation X (Mammalian, via Tryptamine)	1.64	0.08	#NUM!	ALDH1A1,MAOB
Induction of Apoptosis by HIV1	1.63	0.0462	#NUM!	CYCS,SLC25A4,SLC25A5
Superpathway of Inositol Phosphate Compounds	1.63	0.0258	0	ATP1A1,ATP1A2,PIP4K2A,PPP1CB,SET,SIRPA
Glutamate Receptor Signaling	1.61	0.0455	#NUM!	SLC1A2,SLC1A3,SLC1A4
Neuregulin Signaling	1.6	0.0342	#NUM!	CRK,CRKL,RALA,RAP1A
D-myo-inositol (1,4,5,6)-Tetrakisphosphate Biosynthesis	1.57	0.0282	#NUM!	ATP1A1,ATP1A2,PPP1CB,SET,SIRPA
D-myo-inositol (3,4,5,6)-tetrakisphosphate Biosynthesis	1.57	0.0282	#NUM!	ATP1A1,ATP1A2,PPP1CB,SET,SIRPA
Methylglyoxal Degradation I	1.55	0.333	#NUM!	GLO1
S-adenosyl-L-methionine Biosynthesis	1.55	0.333	#NUM!	MAT2B
N-acetylglucosamine Degradation I	1.55	0.333	#NUM!	GNPDA1
GM-CSF Signaling	1.54	0.0429	#NUM!	CAMK2A,RALA,RAP1A
Role of p14/p19ARF in Tumor Suppression	1.52	0.069	#NUM!	NPM2,RAC1
ERK5 Signaling	1.51	0.0417	#NUM!	RALA,RAP1A,YWHAQ
Dopamine Degradation	1.49	0.0667	#NUM!	ALDH1A1,MAOB
Cardiac Hypertrophy Signaling (Enhanced)	1.49	0.0186	-0.333	ATP2A2,CACNA2D1,CAMK2A,ENPP6,FGF1,HSPB1,PDE1B,RALA,RAP1A,RHOA
3-phosphoinositide Degradation	1.47	0.0265	#NUM!	ATP1A1,ATP1A2,PPP1CB,SET,SIRPA
Synaptic Long Term Potentiation	1.46	0.031	0	CAMK2A,PPP1CB,RALA,RAP1A
Neurotrophin/TRK Signaling	1.45	0.0395	#NUM!	CDC42,RALA,RAP1A
Angiopoietin Signaling	1.44	0.039	#NUM!	CRK,RALA,RAP1A
Dopamine Receptor Signaling	1.44	0.039	#NUM!	MAOB,PPP1CB,QDPR
Xenobiotic Metabolism PXR Signaling Pathway	1.44	0.026	-1.342	ALDH1A1,CAMK2A,ESD,MAOB,PPP1CB
Melatonin Degradation II	1.43	0.25	#NUM!	MAOB
N-acetylglucosamine Degradation II	1.43	0.25	#NUM!	GNPDA1
Phenylalanine Degradation I (Aerobic)	1.43	0.25	#NUM!	QDPR
Protein Kinase A Signaling	1.42	0.0199	-0.707	CAMK2A,ENPP6,PDE1B,PPP1CB,RAP1A,RHOA,SIRPA,YWHAQ
Gα12/13 Signaling	1.42	0.0301	-2	CDC42,RALA,RAP1A,RHOA
Noradrenaline and Adrenaline Degradation	1.36	0.0571	#NUM!	ALDH1A1,MAOB
Creatine-phosphate Biosynthesis	1.33	0.2	#NUM!	CKMT1A/CKMT1B
2-ketoglutarate Dehydrogenase Complex	1.33	0.2	#NUM!	DLST
Tetrapyrrole Biosynthesis II	1.33	0.2	#NUM!	ALAD
FcγRIIB Signaling in B Lymphocytes	1.33	0.0353	#NUM!	CACNA2D1,RALA,RAP1A
PI3K Signaling in B Lymphocytes	1.33	0.028	-1	CAMK2A,RAC1,RALA,RAP1A
Superpathway of Methionine Degradation	1.32	0.0541	#NUM!	AHCY,MAT2B
G-Protein Coupled Receptor Signaling	1.32	0.0217	#NUM!	CAMK2A,ENPP6,GNAO1,PDE1B,RALA,RAP1A
Dilated Cardiomyopathy Signaling Pathway	1.3	0.0274	#NUM!	ATP2A2,CACNA2D1,CAMK2A,MYH9
Regulation of Cellular Mechanics by Calpain Protease	1.28	0.0337	#NUM!	ACTN1,RALA,RAP1A
Cellular Effects of Sildenafil (Viagra)	1.27	0.0268	#NUM!	CACNA2D1,MYH9,PDE1B,PPP1CB
Ceramide Signaling	1.27	0.0333	#NUM!	CYCS,RALA,RAP1A
PTEN Signaling	1.27	0.0267	2	CDC42,RAC1,RALA,RAP1A
Lactose Degradation III	1.26	0.167	#NUM!	PSAP
Mechanisms of Viral Exit from Host Cells	1.24	0.0488	#NUM!	SH3GL2,SH3GLB2
Xenobiotic Metabolism Signaling	1.24	0.0208	#NUM!	ALDH1A1,CAMK2A,ESD,MAOB,RALA,RAP1A
Relaxin Signaling	1.24	0.0261	#NUM!	ENPP6,GNAO1,PDE1B,RAP1A
Fcγ Receptor-mediated Phagocytosis in Macrophages and Monocytes	1.22	0.0319	#NUM!	CDC42,CRK,RAC1
Melanocyte Development and Pigmentation Signaling	1.22	0.0319	#NUM!	CRK,RALA,RAP1A
ErbB Signaling	1.22	0.0319	#NUM!	CDC42,RALA,RAP1A
Oncostatin M Signaling	1.2	0.0465	#NUM!	RALA,RAP1A
Serotonin Receptor Signaling	1.2	0.0465	#NUM!	MAOB,QDPR
TGF-β Signaling	1.2	0.0312	#NUM!	CDC42,RALA,RAP1A
Trehalose Degradation II (Trehalase)	1.19	0.143	#NUM!	HK1
Acetyl-CoA Biosynthesis I (Pyruvate Dehydrogenase Complex)	1.19	0.143	#NUM!	DLAT
tRNA Splicing	1.19	0.0455	#NUM!	ENPP6,PDE1B
UVA-Induced MAPK Signaling	1.18	0.0306	#NUM!	CYCS,RALA,RAP1A
VEGF Signaling	1.17	0.0303	#NUM!	ACTN1,RALA,RAP1A
cAMP-mediated signaling	1.17	0.0218	0.447	CAMK2A,ENPP6,GNAO1,PDE1B,RAP1A
nNOS Signaling in Neurons	1.14	0.0426	#NUM!	CAMK2A,PFKM
Superoxide Radicals Degradation	1.14	0.125	#NUM!	SOD1
IGF-1 Signaling	1.12	0.0288	#NUM!	RALA,RAP1A,YWHAQ
Apoptosis Signaling	1.12	0.0288	#NUM!	CYCS,RALA,RAP1A
NRF2-mediated Oxidative Stress Response	1.12	0.0211	-2	CBR1,FTH1,RALA,RAP1A,SOD1
α-Adrenergic Signaling	1.1	0.0283	#NUM!	GNAO1,RALA,RAP1A
AMPK Signaling	1.1	0.0207	2	GNAO1,PFKM,PFKP,RAB3A,SLC2A1
Melanoma Signaling	1.09	0.04	#NUM!	RALA,RAP1A
Sucrose Degradation V (Mammalian)	1.09	0.111	#NUM!	TPI1
Heme Biosynthesis II	1.09	0.111	#NUM!	ALAD
UVC-Induced MAPK Signaling	1.08	0.0392	#NUM!	RALA,RAP1A
TNFR1 Signaling	1.06	0.0385	#NUM!	CDC42,CYCS
Role of Macrophages, Fibroblasts and Endothelial Cells in Rheumatoid Arthritis	1.05	0.0185	#NUM!	CAMK2A,GNAO1,RAC1,RALA,RAP1A,RHOA
CDK5 Signaling	1.05	0.0268	#NUM!	PPP1CB,RALA,RAP1A
Ketolysis	1.04	0.1	#NUM!	ACAT2
Bladder Cancer Signaling	1.01	0.0259	#NUM!	FGF1,RALA,RAP1A
Ketogenesis	1	0.0909	#NUM!	ACAT2
GDP-glucose Biosynthesis	1	0.0909	#NUM!	HK1
Fc Epsilon RI Signaling	1	0.0256	#NUM!	RAC1,RALA,RAP1A
CNTF Signaling	0.996	0.0351	#NUM!	RALA,RAP1A
Nitric Oxide Signaling in the Cardiovascular System	0.987	0.0252	#NUM!	ATP2A2,CACNA2D1,PDE1B
Cancer Drug Resistance By Drug Efflux	0.983	0.0345	#NUM!	RALA,RAP1A
Renin-Angiotensin Signaling	0.979	0.025	#NUM!	RAC1,RALA,RAP1A
Glucose and Glucose-1-phosphate Degradation	0.967	0.0833	#NUM!	HK1
PPARα/RXRα Activation	0.955	0.0207	#NUM!	AP2A2,CAND1,RALA,RAP1A
LXR/RXR Activation	0.955	0.0244	#NUM!	APOE,CLU,TF
Synaptic Long Term Depression	0.951	0.0206	0	CACNA2D1,GNAO1,RALA,RAP1A
Glioma Signaling	0.947	0.0242	#NUM!	CAMK2A,RALA,RAP1A
IL-2 Signaling	0.947	0.0328	#NUM!	RALA,RAP1A
Regulation of the Epithelial-Mesenchymal Transition Pathway	0.943	0.0205	#NUM!	FGF1,RALA,RAP1A,RHOA
HER-2 Signaling in Breast Cancer	0.936	0.0204	-2	CDC42,MT-CO2,RALA,RAP1A
FXR/RXR Activation	0.932	0.0238	#NUM!	APOE,CLU,TF
Pancreatic Adenocarcinoma Signaling	0.932	0.0238	#NUM!	CDC42,RAC1,RALA
Thrombopoietin Signaling	0.921	0.0317	#NUM!	RALA,RAP1A
Protein Ubiquitination Pathway	0.921	0.0182	#NUM!	HSPA12A,HSPA2,HSPB1,UBE2L3,UCHL1
IL-6 Signaling	0.917	0.0234	#NUM!	HSPB1,RALA,RAP1A
Mevalonate Pathway I	0.903	0.0714	#NUM!	ACAT2
Phenylalanine Degradation IV (Mammalian, via Side Chain)	0.903	0.0714	#NUM!	MAOB
ErbB2-ErbB3 Signaling	0.9	0.0308	#NUM!	RALA,RAP1A
Role of PI3K/AKT Signaling in the Pathogenesis of Influenza	0.889	0.0303	#NUM!	CRK,CRKL
p70S6K Signaling	0.886	0.0227	#NUM!	RALA,RAP1A,YWHAQ
ErbB4 Signaling	0.87	0.0294	#NUM!	RALA,RAP1A
Serotonin Degradation	0.87	0.0294	#NUM!	ALDH1A1,MAOB
STAT3 Pathway	0.866	0.0222	#NUM!	RAC1,RALA,RAP1A
Role of JAK1 and JAK3 in γc Cytokine Signaling	0.857	0.029	#NUM!	RALA,RAP1A
SPINK1 General Cancer Pathway	0.857	0.029	#NUM!	RALA,RAP1A
Granzyme B Signaling	0.851	0.0625	#NUM!	CYCS
Chondroitin Sulfate Degradation (Metazoa)	0.851	0.0625	#NUM!	GM2A
Gαi Signaling	0.845	0.0217	#NUM!	GNAO1,RALA,RAP1A
MSP-RON Signaling In Cancer Cells Pathway	0.845	0.0217	#NUM!	RALA,RAP1A,YWHAQ
Iron homeostasis signaling pathway	0.839	0.0216	#NUM!	FTH1,PCBP1,TF
Apelin Endothelial Signaling Pathway	0.839	0.0216	#NUM!	GNAO1,RALA,RAP1A
Melatonin Signaling	0.83	0.0278	#NUM!	CAMK2A,GNAO1
Netrin Signaling	0.83	0.0278	#NUM!	CACNA2D1,RAC1
Glutaryl-CoA Degradation	0.827	0.0588	#NUM!	ACAT2
Isoleucine Degradation I	0.827	0.0588	#NUM!	ACAT2
Dermatan Sulfate Degradation (Metazoa)	0.827	0.0588	#NUM!	GM2A
Histamine Degradation	0.827	0.0588	#NUM!	ALDH1A1
Role of NFAT in Cardiac Hypertrophy	0.807	0.0182	0	CACNA2D1,CAMK2A,RALA,RAP1A
γ-linolenate Biosynthesis II (Animals)	0.804	0.0556	#NUM!	CYB5R3
Superpathway of Geranylgeranyldiphosphate Biosynthesis I (via Mevalonate)	0.804	0.0556	#NUM!	ACAT2
EIF2 Signaling	0.788	0.0179	#NUM!	PABPC1,PPP1CB,RALA,RAP1A
IL-15 Signaling	0.783	0.026	#NUM!	RALA,RAP1A
Antiproliferative Role of Somatostatin Receptor 2	0.783	0.026	#NUM!	RALA,RAP1A
Phospholipase C Signaling	0.78	0.0138	-1.89	CDC42,PEBP1,PPP1CB,RAC1,RALA,RAP1A,RHOA,RHOB,RHOG
Corticotropin Releasing Hormone Signaling	0.777	0.0201	#NUM!	CACNA2D1,GNAO1,RAP1A
NF-κB Activation by Viruses	0.775	0.0256	#NUM!	RALA,RAP1A
Maturity Onset Diabetes of Young (MODY) Signaling	0.775	0.0256	#NUM!	APOE,CACNA2D1
Thyroid Cancer Signaling	0.764	0.0253	#NUM!	RALA,RAP1A
Estrogen-Dependent Breast Cancer Signaling	0.764	0.0253	#NUM!	RALA,RAP1A
Fatty Acid α-oxidation	0.762	0.05	#NUM!	ALDH1A1
FLT3 Signaling in Hematopoietic Progenitor Cells	0.757	0.025	#NUM!	RALA,RAP1A
Role of MAPK Signaling in the Pathogenesis of Influenza	0.75	0.0247	#NUM!	RALA,RAP1A
JAK/Stat Signaling	0.74	0.0244	#NUM!	RALA,RAP1A
TR/RXR Activation	0.724	0.0238	#NUM!	PFKP,SLC2A1
VEGF Family Ligand-Receptor Interactions	0.724	0.0238	#NUM!	RALA,RAP1A
Pyrimidine Deoxyribonucleotides De Novo Biosynthesis I	0.724	0.0455	#NUM!	NME2
HIPPO signaling	0.717	0.0235	#NUM!	PPP1CB,YWHAQ
Prolactin Signaling	0.71	0.0233	#NUM!	RALA,RAP1A
Apelin Adipocyte Signaling Pathway	0.71	0.0233	#NUM!	RAC1,SOD1
Ethanol Degradation IV	0.708	0.0435	#NUM!	ALDH1A1
BMP signaling pathway	0.701	0.023	#NUM!	RALA,RAP1A
Breast Cancer Regulation by Stathmin1	0.701	0.0135	-2.121	CAMK2A,PPP1CB,RAC1,RALA,RAP1A,RHOA,STMN1,TUBB3
Tumoricidal Function of Hepatic Natural Killer Cells	0.69	0.0417	#NUM!	CYCS
Tryptophan Degradation III (Eukaryotic)	0.69	0.0417	#NUM!	ACAT2
Vitamin-C Transport	0.69	0.0417	#NUM!	SLC2A1
Gustation Pathway	0.678	0.018	#NUM!	CACNA2D1,ENPP6,PDE1B
Acute Myeloid Leukemia Signaling	0.672	0.022	#NUM!	RALA,RAP1A
Crosstalk between Dendritic Cells and Natural Killer Cells	0.672	0.022	#NUM!	CAMK2A,FSCN1
IL-4 Signaling	0.666	0.0217	#NUM!	RALA,RAP1A
D-myo-inositol (1,4,5)-Trisphosphate Biosynthesis	0.66	0.0385	#NUM!	PIP4K2A
Non-Small Cell Lung Cancer Signaling	0.652	0.0213	#NUM!	RALA,RAP1A
Death Receptor Signaling	0.638	0.0208	#NUM!	CYCS,HSPB1
Systemic Lupus Erythematosus In T Cell Signaling Pathway	0.638	0.013	-1.414	CDC42,RAC1,RALA,RAP1A,RDX,RHOA,RHOB,RHOG
Erythropoietin Signaling Pathway	0.629	0.0169	#NUM!	RAC1,RALA,RAP1A
Regulation of eIF4 and p70S6K Signaling	0.62	0.0168	#NUM!	PABPC1,RALA,RAP1A
Superpathway of Cholesterol Biosynthesis	0.618	0.0345	#NUM!	ACAT2
Dopamine-DARPP32 Feedback in cAMP Signaling	0.611	0.0166	#NUM!	ATP2A2,CACNA2D1,PPP1CB
Acute Phase Response Signaling	0.593	0.0162	#NUM!	RALA,RAP1A,TF
Mouse Embryonic Stem Cell Pluripotency	0.588	0.0192	#NUM!	RALA,RAP1A
Ethanol Degradation II	0.582	0.0312	#NUM!	ALDH1A1
Telomerase Signaling	0.572	0.0187	#NUM!	RALA,RAP1A
PPAR Signaling	0.572	0.0187	#NUM!	RALA,RAP1A
Endothelin-1 Signaling	0.569	0.0157	#NUM!	GNAO1,RALA,RAP1A
Role of JAK2 in Hormone-like Cytokine Signaling	0.559	0.0294	#NUM!	SIRPA
Pyrimidine Ribonucleotides Interconversion	0.559	0.0294	#NUM!	NME2
Nucleotide Excision Repair Pathway	0.548	0.0286	#NUM!	RAD23B
Prostate Cancer Signaling	0.544	0.0179	#NUM!	RALA,RAP1A
Role of MAPK Signaling in Promoting the Pathogenesis of Influenza	0.544	0.0179	#NUM!	RALA,RAP1A
Gap Junction Signaling	0.541	0.0152	#NUM!	RALA,RAP1A,TUBB3
Retinoate Biosynthesis I	0.538	0.0278	#NUM!	ALDH1A1
Pyrimidine Ribonucleotides De Novo Biosynthesis	0.538	0.0278	#NUM!	NME2
PI3K/AKT Signaling	0.536	0.0151	#NUM!	RALA,RAP1A,YWHAQ
TWEAK Signaling	0.527	0.027	#NUM!	CYCS
SAPK/JNK Signaling	0.52	0.0125	-2.449	CDC42,CRK,CRKL,RAC1,RALA,RAP1A
Docosahexaenoic Acid (DHA) Signaling	0.519	0.0263	#NUM!	CYCS
Notch Signaling	0.519	0.0263	#NUM!	MAG
MSP-RON Signaling In Macrophages Pathway	0.519	0.0171	#NUM!	RALA,RAP1A
Senescence Pathway	0.51	0.0135	#NUM!	CACNA2D1,DLAT,RALA,RAP1A
tRNA Charging	0.509	0.0256	#NUM!	FARSB
Role of NANOG in Mammalian Embryonic Stem Cell Pluripotency	0.503	0.0167	#NUM!	RALA,RAP1A
Lipid Antigen Presentation by CD1	0.499	0.0127	#NUM!	AP2A1,AP2A2,AP2B1,AP2M1,PSAP
Gαs Signaling	0.499	0.0165	#NUM!	GNAO1,RAP1A
Autophagy	0.485	0.0141	#NUM!	LAMP2,RALA,SLC3A2
GP6 Signaling Pathway	0.471	0.0157	#NUM!	RAC1,RHOG
G Protein Signaling Mediated by Tubby	0.466	0.0227	#NUM!	GNAO1
Retinol Biosynthesis	0.466	0.0227	#NUM!	ESD
P2Y Purigenic Receptor Signaling Pathway	0.462	0.0155	#NUM!	RALA,RAP1A
Atherosclerosis Signaling	0.458	0.0154	#NUM!	APOE,CLU
Neuroinflammation Signaling Pathway	0.458	0.0127	#NUM!	RAC1,S100B,SLC1A2,SLC1A3
Coronavirus Replication Pathway	0.458	0.0222	#NUM!	TUBB3
Adipogenesis pathway	0.438	0.0148	#NUM!	FGF1,SIRT2
nNOS Signaling in Skeletal Muscle Cells	0.437	0.0208	#NUM!	CACNA2D1
Apelin Muscle Signaling Pathway	0.437	0.0208	#NUM!	GNAO1
IL-12 Signaling and Production in Macrophages	0.433	0.0147	#NUM!	APOE,CLU
Role of PKR in Interferon Induction and Antiviral Response	0.433	0.0147	#NUM!	CYCS,HSPA2
Myc Mediated Apoptosis Signaling	0.423	0.02	#NUM!	CYCS
Cell Cycle: G2/M DNA Damage Checkpoint Regulation	0.423	0.02	#NUM!	YWHAQ
Hereditary Breast Cancer Signaling	0.41	0.0141	#NUM!	RALA,RAP1A
Endocannabinoid Cancer Inhibition Pathway	0.407	0.014	#NUM!	GNAO1,RHOA
Xenobiotic Metabolism General Signaling Pathway	0.407	0.014	#NUM!	RALA,RAP1A
Transcriptional Regulatory Network in Embryonic Stem Cells	0.396	0.0185	#NUM!	SET
Endocannabinoid Neuronal Synapse Pathway	0.391	0.0136	#NUM!	CACNA2D1,GNAO1
Lymphotoxin β Receptor Signaling	0.39	0.0182	#NUM!	CYCS
Oxidative Ethanol Degradation III	0.39	0.0182	#NUM!	ALDH1A1
CD27 Signaling in Lymphocytes	0.379	0.0175	#NUM!	CYCS
Factors Promoting Cardiogenesis in Vertebrates	0.378	0.0132	#NUM!	CAMK2A,RHOA
LPS/IL-1 Mediated Inhibition of RXR Function	0.37	0.0119	#NUM!	ALDH1A1,APOE,MAOB
Tec Kinase Signaling	0.367	0.0108	#NUM!	CDC42,GNAO1,RAC1,RHOA,RHOB,RHOG
CTLA4 Signaling in Cytotoxic T Lymphocytes	0.365	0.011	#NUM!	AP2A1,AP2A2,AP2B1,AP2M1,CLTA
Retinoic acid Mediated Apoptosis Signaling	0.362	0.0167	#NUM!	CYCS
Ovarian Cancer Signaling	0.356	0.0127	#NUM!	RALA,RAP1A
Aryl Hydrocarbon Receptor Signaling	0.352	0.0126	#NUM!	ALDH1A1,HSPB1
Wnt/Ca+ pathway	0.341	0.0156	#NUM!	CAMK2A
PXR/RXR Activation	0.336	0.0154	#NUM!	ALDH1A1
Superpathway of Melatonin Degradation	0.332	0.0152	#NUM!	MAOB
Androgen Signaling	0.322	0.0118	#NUM!	CACNA2D1,GNAO1
Systemic Lupus Erythematosus In B Cell Signaling Pathway	0.312	0.0108	#NUM!	RAC1,RALA,RAP1A
Hypoxia Signaling in the Cardiovascular System	0.297	0.0135	#NUM!	UBE2L3
IL-7 Signaling Pathway	0.281	0.0128	#NUM!	SLC2A1
IL-17 Signaling	0.276	0.0107	#NUM!	RALA,RAP1A
BEX2 Signaling Pathway	0.27	0.0123	#NUM!	MAP2
Hepatic Fibrosis / Hepatic Stellate Cell Activation	0.26	0.0103	#NUM!	FGF1,MYH9
BAG2 Signaling Pathway	0.26	0.0119	#NUM!	HSPA2
RAR Activation	0.256	0.0102	#NUM!	ALDH1A1,RAC1
Adrenomedullin signaling pathway	0.249	0.0101	#NUM!	RALA,RAP1A
Xenobiotic Metabolism AHR Signaling Pathway	0.249	0.0115	#NUM!	ALDH1A1
Coronavirus Pathogenesis Pathway	0.241	0.00985	#NUM!	EEF1A2,TOMM70
Unfolded protein response	0.24	0.0111	#NUM!	HSPA2
RANK Signaling in Osteoclasts	0.237	0.011	#NUM!	GSN
IL-1 Signaling	0.228	0.0106	#NUM!	GNAO1
Small Cell Lung Cancer Signaling	0.223	0.0104	#NUM!	CYCS
p53 Signaling	0.217	0.0102	#NUM!	ST13
Salvage Pathways of Pyrimidine Ribonucleotides	0.217	0.0102	#NUM!	NME2
Apelin Cardiomyocyte Signaling Pathway	0.215	0.0101	#NUM!	ATP2A2
Neuropathic Pain Signaling In Dorsal Horn Neurons	0.209	0.0099	#NUM!	CAMK2A
NER (Nucleotide Excision Repair, Enhanced Pathway)	0.204	0.00971	#NUM!	RAD23B
Kinetochore Metaphase Signaling Pathway	0.199	0.00952	#NUM!	PPP1CB
NAD Signaling Pathway	0	0.00662	#NUM!	SIRT2
Role of NFAT in Regulation of the Immune Response	0	0.00529	#NUM!	GNAO1,RALA,RAP1A
CCR5 Signaling in Macrophages	0	0.00419	#NUM!	CACNA2D1,GNAO1
Calcium-induced T Lymphocyte Apoptosis	0	0.00228	#NUM!	ATP2A2
Cytotoxic T Lymphocyte-mediated Apoptosis of Target Cells	0	0.00248	#NUM!	CYCS
Airway Pathology in Chronic Obstructive Pulmonary Disease	0	0.00847	#NUM!	FGF1
CD28 Signaling in T Helper Cells	0	0.00404	#NUM!	CDC42,RAC1
Dendritic Cell Maturation	0	0.00176	#NUM!	FSCN1
iCOS-iCOSL Signaling in T Helper Cells	0	0.00412	#NUM!	CAMK2A,RAC1
Human Embryonic Stem Cell Pluripotency	0	0.00602	#NUM!	GNAO1
Type I Diabetes Mellitus Signaling	0	0.00205	#NUM!	CYCS
Type II Diabetes Mellitus Signaling	0	0.00658	#NUM!	CACNA2D1
Systemic Lupus Erythematosus Signaling	0	0.00334	#NUM!	RALA,RAP1A
Role of Osteoblasts, Osteoclasts and Chondrocytes in Rheumatoid Arthritis	0	0.00446	#NUM!	GSN
Neuroprotective Role of THOP1 in Alzheimer's Disease	0	0.00847	#NUM!	PREP
Regulation of IL-2 Expression in Activated and Anergic T Lymphocytes	0	0.00651	#NUM!	RAC1,RALA,RAP1A
Nur77 Signaling in T Lymphocytes	0	0.00204	#NUM!	CYCS
Antiproliferative Role of TOB in T Cell Signaling	0	0.00248	#NUM!	PABPC1
eNOS Signaling	0	0.00629	#NUM!	HSPA2
Antioxidant Action of Vitamin C	0	0.00893	#NUM!	SLC2A1
Agranulocyte Adhesion and Diapedesis	0	0.00935	#NUM!	MYH9,RDX
Granulocyte Adhesion and Diapedesis	0	0.00529	#NUM!	RDX
Sperm Motility	0	0.00787	#NUM!	GNAO1,PDE1B
Wnt/β-catenin Signaling	0	0.00578	#NUM!	GNAO1
p38 MAPK Signaling	0	0.00847	#NUM!	HSPB1
NF-κB Signaling	0	0.00365	#NUM!	RALA,RAP1A
T Cell Receptor Signaling	0	0.00507	#NUM!	RAC1,RALA,RAP1A
GPCR-Mediated Nutrient Sensing in Enteroendocrine Cells	0	0.00862	#NUM!	CACNA2D1
Osteoarthritis Pathway	0	0.00855	#NUM!	CTNNA2,RAC1
T Cell Exhaustion Signaling Pathway	0	0.00368	#NUM!	RALA,RAP1A
White Adipose Tissue Browning Pathway	0	0.00735	#NUM!	CACNA2D1
Inhibition of ARE-Mediated mRNA Degradation Pathway	0	0.00621	#NUM!	YWHAQ
Xenobiotic Metabolism CAR Signaling Pathway	0	0.00529	#NUM!	ALDH1A1
CREB Signaling in Neurons	0	0.00831	0	CACNA2D1,CAMK2A,GNAO1,RALA,RAP1A
Cdc42 Signaling	0	0.00723	-1	CDC42,CFL2,PPP1CB,RALA
PKCθ Signaling in T Lymphocytes	0	0.00933	-1	CACNA2D1,CAMK2A,RAC1,RALA,RAP1A
