# Supplementary material for: Comparative Proteomic Profiling Identifies Reciprocal Expression of Mitochondrial Proteins Between White and Gray Matter Lesions From Multiple Sclerosis Brains
Source: Front Neurol. 2021 Dec 24;12:779003. doi: 10.3389/fneur.2021.779003 (PMC8740228; doi:10.3389/fneur.2021.779003)
Supplement: Supplementary file 3 [file Data_Sheet_3.xlsx]

## Sheet: Upregulated_Cellular Component
Supplementary File 3: GO term list (Cellular Component/Biological Processes) associated to upregulated WMLs proteome
Cellular components_Upregulated WML Proteins
Term	Overlap	P-value	Adjusted P-value	Odds Ratio	Combined Score	Genes
Mitochondrion (GO:0005739)	33/1026	6.88625e-18	7.1617e-16	8.84784	349.64	MAOB;STXBP1;ATP5A1;CAMK2A;ATP5C1;DLST;ATP5H;ATP5O;CLU;NAPG;ATP5L;HK1;ATP5B;CYB5R3;ATP5D;DLAT;NDUFV2;DNM1L;NDUFV1;IDH3A;CKMT1A;SDHA;ATP5F1;CS;UQCRC1;VDAC2;CYCS;VDAC1;MT-CO2;NDUFS1;UQCRC2;SLC25A5;SLC25A4
Mitochondrial proton-transporting ATP synthase complex (GO:0005753)	8/22	1.22304e-13	5.77461e-12	118.345	3518.67	ATP5B;ATP5A1;ATP5D;ATP5C1;ATP5H;ATP5F1;ATP5O;ATP5L
Mitochondrial inner membrane (GO:0005743)	18/341	1.66575e-13	5.77461e-12	12.6832	373.182	NDUFA5;CKMT1A;ATP5A1;ATP5C1;ATP5H;SDHA;ATP5O;ATP5F1;ATP5L;ATP5D;UQCRC1;CYCS;MT-CO2;UQCRC2;NDUFV2;SLC25A5;NDUFV1;SLC25A4
Clathrin-coated vesicle membrane (GO:0030665)	8/81	9.56159e-09	2.48601e-07	22.629	417.856	RAB3A;AP2A1;APOE;AP2B1;AP2A2;SH3GL2;AP2M1;VAMP2
Clathrin-coated endocytic vesicle membrane (GO:0030669)	6/33	1.68864e-08	3.51238e-07	45.0544	806.328	AP2A1;APOE;AP2B1;AP2A2;SH3GL2;AP2M1
Clathrin-coated endocytic vesicle (GO:0045334)	6/50	2.25577e-07	3.91e-06	27.6234	422.765	AP2A1;APOE;AP2B1;AP2A2;SH3GL2;AP2M1
Clathrin coat of endocytic vesicle (GO:0030128)	4/13	4.75777e-07	6.1851e-06	88.3867	1286.76	AP2A1;AP2B1;AP2A2;AP2M1
AP-2 adaptor complex (GO:0030122)	4/13	4.75777e-07	6.1851e-06	88.3867	1286.76	AP2A1;AP2B1;AP2A2;AP2M1
Endolysosome membrane (GO:0036020)	4/14	6.63428e-07	7.66628e-06	79.544	1131.58	AP2A1;AP2B1;AP2A2;AP2M1
Endocytic vesicle (GO:0030139)	7/108	1.51996e-06	1.47356e-05	14.1436	189.48	ANXA11;HYOU1;AP2A1;APOE;AP2B1;AP2A2;AP2M1
clathrin adaptor complex (GO:0030131)	4/17	1.55857e-06	1.47356e-05	61.1785	818.063	AP2A1;AP2B1;AP2A2;AP2M1
endolysosome (GO:0036019)	4/20	3.13497e-06	2.71697e-05	49.7	629.843	AP2A1;AP2B1;AP2A2;AP2M1
mitochondrial proton-transporting ATP synthase complex, coupling factor F(o) (GO:0000276)	3/7	4.7086e-06	3.50397e-05	147.713	1811.86	ATP5H;ATP5F1;ATP5L
mitochondrial matrix (GO:0005759)	10/308	4.71688e-06	3.50397e-05	6.99629	85.805	CS;ATP5B;ATP5D;ATP5A1;ATP5C1;DLST;NDUFS1;DLAT;ATP5F1;IDH3A
mitochondrial respiratory chain complex I (GO:0005747)	4/51	0.000142878	0.000990623	16.8928	149.56	NDUFA5;NDUFS1;NDUFV2;NDUFV1
clathrin-coated vesicle (GO:0030136)	5/100	0.000175638	0.00114165	10.5268	91.0265	AP2A1;AP2B1;AP2A2;AP2M1;VAMP2
mitochondrial envelope (GO:0005740)	4/69	0.000460107	0.00281477	12.2037	93.7738	MAOB;CYCS;NDUFS1;VDAC1
clathrin-sculpted gamma-aminobutyric acid transport vesicle membrane (GO:0061202)	2/8	0.000734704	0.00402154	65	469.043	RAB3A;VAMP2
clathrin-sculpted gamma-aminobutyric acid transport vesicle (GO:0061200)	2/8	0.000734704	0.00402154	65	469.043	RAB3A;VAMP2
lysosomal membrane (GO:0005765)	7/291	0.000819603	0.00426193	4.98345	35.4158	NSF;EEF1A2;AP2A1;AP2B1;AP2A2;AP2M1;NAPG
mitochondrial respiratory chain complex III (GO:0005750)	2/14	0.00233966	0.0115869	32.4902	196.817	UQCRC1;UQCRC2
mitochondrial outer membrane (GO:0005741)	4/115	0.00306647	0.014496	7.12973	41.2614	CYB5R3;MAOB;VDAC1;DNM1L
mitochondrial respiratory chain complex IV (GO:0005751)	2/17	0.00346127	0.015651	25.9882	147.252	MT-CO2;UQCRC2
endocytic vesicle lumen (GO:0071682)	2/18	0.00388077	0.0168167	24.3627	135.255	HYOU1;APOE
cytoplasmic vesicle lumen (GO:0060205)	4/129	0.00462095	0.0192232	6.32672	34.0198	CAND1;NME2;HYOU1;APOE
dendrite (GO:0030425)	5/215	0.00533054	0.0213221	4.73449	24.7817	TUBB3;MAP2;APOE;NCDN;CLU
axon (GO:0030424)	4/141	0.00631659	0.0243306	5.76905	29.2178	RAB3A;HEPACAM;ATP1A3;CTNNA2
sarcoplasmic reticulum (GO:0016529)	2/29	0.00992241	0.0368547	14.4292	66.5613	ATP2A2;SRI
focal adhesion (GO:0005925)	6/356	0.0107582	0.0376058	3.41913	15.4958	EHD3;ACTN1;HSPB1;MYH9;CD99L2;HYOU1
sarcoplasm (GO:0016528)	2/31	0.011288	0.0376058	13.4327	60.2325	ATP2A2;SRI
intercalated disc (GO:0014704)	2/31	0.011288	0.0376058	13.4327	60.2325	ANK2;ATP1B1
platelet alpha granule (GO:0031091)	3/90	0.011571	0.0376058	6.76306	30.1582	ACTN1;STXBP1;CLU
ficolin-1-rich granule (GO:0101002)	4/184	0.0156337	0.0492697	4.38133	18.219	CAND1;NME2;SIRPA;AP2A2
contractile actin filament bundle (GO:0097517)	2/40	0.0183705	0.0545866	10.2466	40.9559	ACTN1;MYH9
stress fiber (GO:0001725)	2/40	0.0183705	0.0545866	10.2466	40.9559	ACTN1;MYH9
secretory granule lumen (GO:0034774)	5/317	0.0249882	0.0710237	3.17016	11.6958	CYB5R3;CAND1;ACTN1;NME2;CLU
actomyosin (GO:0042641)	2/48	0.0258641	0.0710237	8.46121	30.9249	ACTN1;MYH9
cytoplasmic vesicle (GO:0031410)	4/215	0.025951	0.0710237	3.73175	13.6267	RAB3A;DNM1L;AP2A2;VAMP2
polymeric cytoskeletal fiber (GO:0099513)	4/221	0.0283257	0.0755352	3.62747	12.9282	TUBB3;ACTN1;SLC1A4;DNM1L
cortical actin cytoskeleton (GO:0030864)	2/52	0.0300003	0.0760984	7.78275	27.2906	SLC2A1;CAP2
cortical cytoskeleton (GO:0030863)	2/52	0.0300003	0.0760984	7.78275	27.2906	SLC2A1;CAP2
clathrin vesicle coat (GO:0030125)	1/6	0.0308008	0.0762687	38.6233	134.417	AP2A1
mitochondrial intermembrane space (GO:0005758)	2/57	0.0355118	0.0828352	7.07344	23.6104	CYCS;NDUFS1
oxoglutarate dehydrogenase complex (GO:0045252)	1/7	0.0358421	0.0828352	32.1845	107.13	DLST
L-type voltage-gated calcium channel complex (GO:1990454)	1/7	0.0358421	0.0828352	32.1845	107.13	CACNA2D1
ficolin-1-rich granule membrane (GO:0101003)	2/61	0.0401798	0.086718	6.59256	21.1911	SIRPA;AP2A2
spherical high-density lipoprotein particle (GO:0034366)	1/8	0.0408575	0.086718	27.5853	88.2085	CLU
clathrin coat of trans-Golgi network vesicle (GO:0030130)	1/8	0.0408575	0.086718	27.5853	88.2085	AP2A1
apical dendrite (GO:0097440)	1/8	0.0408575	0.086718	27.5853	88.2085	CLU
pseudopodium (GO:0031143)	1/9	0.045847	0.0933783	24.1359	74.3976	ACTN1
myosin filament (GO:0032982)	1/9	0.045847	0.0933783	24.1359	74.3976	MYH9
perinuclear region of cytoplasm (GO:0048471)	5/378	0.0474558	0.0933783	2.64346	8.05714	CYFIP2;S100A13;DNM1L;CLU;VAMP2
platelet alpha granule lumen (GO:0031093)	2/67	0.047587	0.0933783	5.9822	18.217	ACTN1;CLU
primary lysosome (GO:0005766)	1/10	0.0508108	0.0978579	21.4531	63.9226	ANXA11
tertiary granule (GO:0070820)	3/164	0.0541138	0.101718	3.64092	10.6193	SNAP25;SIRPA;AP2A2
tertiary granule membrane (GO:0070821)	2/73	0.0554486	0.101718	5.47501	15.8354	SNAP25;SIRPA
axonal growth cone (GO:0044295)	1/11	0.0557491	0.101718	19.3068	55.7367	GPM6A
smooth endoplasmic reticulum (GO:0005790)	1/13	0.0655494	0.117537	16.0874	43.8373	HYOU1
actin cytoskeleton (GO:0015629)	4/294	0.0674028	0.118812	2.70428	7.29362	ACTN1;SLC2A1;MYH9;CAP2
very-low-density lipoprotein particle (GO:0034361)	1/15	0.0752489	0.130431	13.7878	35.6684	APOE
BLOC-1 complex (GO:0031083)	1/16	0.0800612	0.136498	12.868	32.4911	SNAP25
lytic vacuole membrane (GO:0098852)	3/233	0.121566	0.203916	2.53973	5.35198	NSF;AP2M1;NAPG
ficolin-1-rich granule lumen (GO:1904813)	2/123	0.134403	0.217456	3.2045	6.43115	CAND1;NME2
cytoskeleton (GO:0005856)	5/520	0.134607	0.217456	1.90066	3.81158	SNAP25;HSPB1;MYH9;CLU;SYN1
Golgi stack (GO:0005795)	1/28	0.13591	0.217456	7.14455	14.2588	NSF
microtubule cytoskeleton (GO:0015630)	4/388	0.143823	0.22663	2.0325	3.94136	TUBB3;ANXA11;SLC1A4;DNM1L
lysosome (GO:0005764)	4/422	0.177418	0.275395	1.86392	3.22318	NSF;AP2M1;NAPG;GFAP
azurophil granule (GO:0042582)	2/154	0.19102	0.292148	2.54696	4.21618	CYB5R3;ANXA11
specific granule (GO:0042581)	2/160	0.202338	0.304974	2.44949	3.91383	SNAP25;ANXA11
intermediate filament (GO:0005882)	1/46	0.213446	0.31712	4.28285	6.6143	SLC1A4
recycling endosome membrane (GO:0055038)	1/47	0.217546	0.318659	4.18953	6.39048	EHD3
Golgi subcompartment (GO:0098791)	4/479	0.238821	0.344964	1.63545	2.34203	NSF;SLC2A1;SH3GL2;VAMP2
actin filament (GO:0005884)	1/55	0.249589	0.355579	3.56742	4.95136	ACTN1
integral component of mitochondrial membrane (GO:0032592)	1/56	0.253502	0.356273	3.50238	4.80661	SLC25A4
filopodium (GO:0030175)	1/60	0.268953	0.372948	3.26428	4.28671	GPM6A
lipid droplet (GO:0005811)	1/64	0.284086	0.38875	3.0564	3.84641	CYB5R3
microtubule (GO:0005874)	2/210	0.298293	0.402776	1.85596	2.24512	TUBB3;DNM1L
actin-based cell projection (GO:0098858)	1/70	0.306207	0.402776	2.78978	3.30169	GPM6A
intermediate filament cytoskeleton (GO:0045111)	1/71	0.309827	0.402776	2.74979	3.22204	SLC1A4
coated vesicle (GO:0030135)	1/71	0.309827	0.402776	2.74979	3.22204	VAMP2
early endosome (GO:0005769)	2/222	0.321279	0.412507	1.75365	1.99118	APOE;SH3GL2
integral component of plasma membrane (GO:0005887)	9/1463	0.350514	0.440859	1.20161	1.25971	SLC1A2;SLC2A1;SLC1A3;ATP2A2;SLC1A4;ATP2B1;SLC25A5;SLC25A4;VAMP2
phagocytic vesicle (GO:0045335)	1/83	0.35184	0.440859	2.34596	2.45055	ANXA11
azurophil granule lumen (GO:0035578)	1/90	0.375166	0.456258	2.16069	2.1183	CYB5R3
specific granule membrane (GO:0035579)	1/91	0.37843	0.456258	2.13657	2.07615	SNAP25
peroxisome (GO:0005777)	1/92	0.381677	0.456258	2.11298	2.03518	DNM1L
microbody (GO:0042579)	1/92	0.381677	0.456258	2.11298	2.03518	DNM1L
endoplasmic reticulum lumen (GO:0005788)	2/270	0.410846	0.485545	1.43606	1.27742	HYOU1;APOE
nuclear chromosome, telomeric region (GO:0000784)	1/107	0.428413	0.500617	1.8126	1.53649	PURA
recycling endosome (GO:0055037)	1/119	0.463268	0.535331	1.62728	1.25211	EHD3
nucleolus (GO:0005730)	4/676	0.468821	0.535796	1.14429	0.866835	NPM2;MAP2;S100A13;SDHA
chromosome, telomeric region (GO:0000781)	1/124	0.477161	0.5394	1.56074	1.15479	PURA
cytosolic part (GO:0044445)	1/159	0.564933	0.630066	1.21285	0.692598	PFKM
vacuolar lumen (GO:0005775)	1/161	0.569482	0.630066	1.19757	0.674266	CYB5R3
nuclear chromosome part (GO:0044454)	2/392	0.607727	0.653964	0.980694	0.488414	PURA;NPM2
cullin-RING ubiquitin ligase complex (GO:0031461)	1/181	0.61246	0.653964	1.06343	0.521369	CAND1
lytic vacuole (GO:0000323)	1/183	0.616517	0.653964	1.05164	0.508645	GFAP
trans-Golgi network (GO:0005802)	1/185	0.620532	0.653964	1.0401	0.496314	VAMP2
spindle (GO:0005819)	1/186	0.622523	0.653964	1.03443	0.490292	ANXA11
Golgi membrane (GO:0000139)	2/442	0.672896	0.699812	0.867023	0.343484	SLC2A1;SH3GL2
nuclear chromatin (GO:0000790)	1/253	0.734843	0.75667	0.756819	0.233175	NPM2
chromatin (GO:0000785)	1/296	0.788755	0.804221	0.645088	0.153079	NPM2
centrosome (GO:0005813)	1/461	0.912102	0.920958	0.410215	0.037741	SLC1A4
microtubule organizing center (GO:0005815)	1/507	0.931256	0.931256	0.37204	0.0264973	SLC1A4

## Sheet: Upregulated_Biological Process
Supplementary File 3: GO term list (Cellular Component/Biological Processes) associated to upregulated WMLs proteome
Biological process- Upregulated WML Proteins
Term	Overlap	P-value	Adjusted P-value	Odds Ratio	Combined Score	Genes
ATP metabolic process (GO:0046034)	13/56	1.46911e-18	1.37362e-15	65.9568	2708.31	ATP5A1;ATP5C1;ATP1A2;ATP5H;ATP1B1;ATP5F1;ATP5O;ATP5L;ATP5B;ATP5D;UQCRC1;NDUFS1;UQCRC2
Mitochondrial ATP synthesis coupled proton transport (GO:0042776)	8/21	7.81625e-14	3.6541e-11	127.455	3846.59	ATP5B;ATP5A1;ATP5D;ATP5C1;ATP5H;ATP5F1;ATP5O;ATP5L
ATP synthesis coupled proton transport (GO:0015986)	8/27	8.31202e-13	1.55435e-10	87.1798	2424.99	ATP5B;ATP5A1;ATP5D;ATP5C1;ATP5H;ATP5O;ATP5F1;ATP5L
Cristae formation (GO:0042407)	8/27	8.31202e-13	1.55435e-10	87.1798	2424.99	ATP5B;ATP5A1;ATP5D;ATP5C1;ATP5H;ATP5O;ATP5F1;ATP5L
Purine ribonucleoside triphosphate biosynthetic process (GO:0009206)	8/27	8.31202e-13	1.55435e-10	87.1798	2424.99	ATP5B;ATP5A1;ATP5D;ATP5C1;ATP5H;ATP5O;ATP5F1;ATP5L
ATP biosynthetic process (GO:0006754)	8/32	3.85491e-12	6.00724e-10	69	1813.44	ATP5B;ATP5A1;ATP5D;ATP5C1;ATP5H;ATP5O;ATP5F1;ATP5L
Inner mitochondrial membrane organization (GO:0007007)	8/36	1.09025e-11	1.45626e-09	59.131	1492.59	ATP5B;ATP5A1;ATP5D;ATP5C1;ATP5H;ATP5O;ATP5F1;ATP5L
Purine ribonucleoside monophosphate biosynthetic process (GO:0009168)	8/39	2.18841e-11	2.55771e-09	53.4005	1310.73	ATP5B;ATP5A1;ATP5D;ATP5C1;ATP5H;ATP5O;ATP5F1;ATP5L
Regulation of cardiac conduction (GO:1903779)	9/67	6.50339e-11	6.7563e-09	32.4033	760.055	ATP2A2;ATP1A3;ANK2;ATP1A2;ATP1B2;ATP1A1;SRI;ATP2B1;ATP1B1
Regulation of synaptic vesicle exocytosis (GO:2000300)	6/17	2.01809e-10	1.88692e-08	110.677	2470.72	NAPA;NAPB;STX1B;RAB3A;STXBP1;SYN1
mitochondrial ATP synthesis coupled electron transport (GO:0042775)	9/85	5.79766e-10	4.92801e-08	24.7064	525.465	NDUFA5;UQCRC1;CYCS;NDUFS1;MT-CO2;UQCRC2;SDHA;NDUFV2;NDUFV1
respiratory electron transport chain (GO:0022904)	9/94	1.44113e-09	1.05864e-07	22.0804	449.509	NDUFA5;UQCRC1;CYCS;NDUFS1;MT-CO2;UQCRC2;SDHA;NDUFV2;NDUFV1
oxidative phosphorylation (GO:0006119)	5/11	1.55469e-09	1.05864e-07	167.424	3395.7	ATP5D;UQCRC1;ATP5C1;MT-CO2;UQCRC2
regulation of heart contraction (GO:0008016)	9/95	1.58514e-09	1.05864e-07	21.8225	442.181	ATP2A2;ATP1A3;ANK2;ATP1A2;ATP1B2;ATP1A1;SRI;ATP2B1;ATP1B1
mitochondrial transport (GO:0006839)	10/135	2.13603e-09	1.33146e-07	16.8264	335.927	ATP5B;ATP5D;ATP5A1;ATP5C1;ATP5H;ATP5O;ATP5F1;SLC25A5;SLC25A4;ATP5L
sodium ion export from cell (GO:0036376)	5/13	4.29536e-09	2.2312e-07	125.556	2418.92	ATP1A3;ATP1A2;ATP1A1;ATP1B2;ATP1B1
sodium ion export (GO:0071436)	5/13	4.29536e-09	2.2312e-07	125.556	2418.92	ATP1A3;ATP1A2;ATP1A1;ATP1B2;ATP1B1
cellular potassium ion homeostasis (GO:0030007)	5/13	4.29536e-09	2.2312e-07	125.556	2418.92	ATP1A3;ATP1A2;ATP1A1;ATP1B2;ATP1B1
purine ribonucleotide biosynthetic process (GO:0009152)	8/75	5.14556e-09	2.53216e-07	24.6629	470.695	ATP5B;ATP5A1;ATP5D;ATP5C1;ATP5H;ATP5F1;ATP5O;ATP5L
cell communication by electrical coupling involved in cardiac conduction (GO:0086064)	5/14	6.65417e-09	3.11082e-07	111.599	2101.19	ATP1A3;ATP1A2;ATP1A1;ATP1B2;ATP1B1
cellular sodium ion homeostasis (GO:0006883)	5/15	9.94017e-09	4.42574e-07	100.434	1850.67	ATP1A3;ATP1A2;ATP1A1;ATP1B2;ATP1B1
cellular monovalent inorganic cation homeostasis (GO:0030004)	5/17	2.03145e-08	8.63365e-07	83.6869	1482.26	ATP1A3;ATP1A2;ATP1A1;ATP1B2;ATP1B1
cellular metal ion homeostasis (GO:0006875)	8/96	3.69718e-08	1.50299e-06	18.7576	321	ATP2A2;ATP1A3;ANK2;ATP1A2;ATP1B2;ATP1A1;ATP2B1;ATP1B1
protein transport (GO:0015031)	12/326	1.30007e-07	5.06485e-06	8.13431	128.975	NSF;NAPA;STX1B;NAPB;RAB3A;MYH9;AP2A1;APOE;CLU;STX1A;VAMP2;NAPG
low-density lipoprotein particle receptor catabolic process (GO:0032802)	4/10	1.41425e-07	5.28931e-06	132.6	2091.3	AP2A1;AP2B1;AP2A2;AP2M1
potassium ion homeostasis (GO:0055075)	5/25	1.68757e-07	6.06876e-06	50.1919	782.733	ATP1A3;ATP1A2;ATP1A1;ATP1B2;ATP1B1
sodium ion homeostasis (GO:0055078)	5/26	2.08077e-07	7.20563e-06	47.7994	735.411	ATP1A3;ATP1A2;ATP1A1;ATP1B2;ATP1B1
low-density lipoprotein receptor particle metabolic process (GO:0032799)	4/11	2.21353e-07	7.3916e-06	113.651	1741.54	AP2A1;AP2B1;AP2A2;AP2M1
ion transport (GO:0006811)	11/289	3.21649e-07	1.03704e-05	8.34679	124.783	SLC1A2;VDAC2;SLC1A3;ATP2A2;ATP1A3;VDAC1;ATP1A2;ATP1B2;ATP1A1;ATP2B1;ATP1B1
membrane fusion (GO:0061025)	6/54	3.60523e-07	1.11907e-05	25.3163	375.586	NSF;NAPA;NAPB;DNM1L;VAMP2;NAPG
cardiac muscle cell action potential (GO:0086001)	5/29	3.71029e-07	1.11907e-05	41.8182	619.201	CACNA2D1;ATP1A2;ANK2;ATP1A1;ATP1B1
energy coupled proton transport, down electrochemical gradient (GO:0015985)	4/13	4.75777e-07	1.34803e-05	88.3867	1286.76	ATP5D;ATP5H;ATP5F1;ATP5L
membrane repolarization (GO:0086009)	4/13	4.75777e-07	1.34803e-05	88.3867	1286.76	ATP1A2;ATP1A1;ATP1B2;ATP1B1
cellular respiration (GO:0045333)	6/57	5.00209e-07	1.37557e-05	23.8235	345.637	UQCRC1;CYCS;NDUFS1;UQCRC2;SDHA;NDUFV2
potassium ion import (GO:0010107)	5/38	1.5111e-06	4.03679e-05	30.3994	407.434	ATP1A3;ATP1A2;ATP1A1;ATP1B2;ATP1B1
regulation of protein complex assembly (GO:0043254)	6/73	2.1941e-06	5.69856e-05	18.1197	236.095	NAPA;STX1B;NAPB;STXBP1;DNM1L;GFAP
regulation of cardiac muscle contraction by calcium ion signaling (GO:0010882)	4/21	3.85715e-06	9.74713e-05	46.7741	583.067	ATP2A2;ATP1A2;ANK2;ATP1B1
ATP hydrolysis coupled proton transport (GO:0015991)	3/7	4.7086e-06	0.000112886	147.713	1811.86	ATP1A3;ATP1A2;ATP1A1
ATP hydrolysis coupled cation transmembrane transport (GO:0099132)	3/7	4.7086e-06	0.000112886	147.713	1811.86	ATP1A3;ATP1A2;ATP1A1
receptor catabolic process (GO:0032801)	4/24	6.7665e-06	0.000158167	39.752	473.189	AP2A1;AP2B1;AP2A2;AP2M1
regulation of potassium ion transmembrane transporter activity (GO:1901016)	4/25	8.02323e-06	0.000178612	37.8571	444.184	ANK2;ATP1B2;ATP1B1;VAMP2
L-amino acid transport (GO:0015807)	4/25	8.02323e-06	0.000178612	37.8571	444.184	SLC1A2;SLC1A3;SLC1A4;SLC3A2
regulation of secretion by cell (GO:1903530)	5/56	1.06776e-05	0.000232176	19.6524	224.968	NSF;RAB3A;CAMK2A;SYN1;VAMP2
potassium ion import across plasma membrane (GO:1990573)	3/9	1.12154e-05	0.000238327	98.4653	1122.33	ATP1A2;ATP1A1;ATP1B1
regulation of defense response to virus by virus (GO:0050690)	4/28	1.28315e-05	0.000266609	33.12	373.051	AP2A1;AP2B1;AP2A2;AP2M1
energy coupled proton transmembrane transport, against electrochemical gradient (GO:0015988)	3/10	1.59614e-05	0.000324433	84.3946	932.167	ATP1A3;ATP1A2;ATP1A1
regulation of protein secretion (GO:0050708)	6/107	2.0199e-05	0.00040183	11.9994	129.712	SNAP25;SLC2A1;DNM1L;SLC25A5;SLC25A4;STX1A
import across plasma membrane (GO:0098739)	3/11	2.1864e-05	0.000408857	73.8416	792.37	ATP1A2;ATP1A1;ATP1B1
relaxation of cardiac muscle (GO:0055119)	3/11	2.1864e-05	0.000408857	73.8416	792.37	ATP1A2;ATP1A1;ATP1B1
relaxation of muscle (GO:0090075)	3/11	2.1864e-05	0.000408857	73.8416	792.37	ATP1A2;ATP1A1;ATP1B1
apoptotic mitochondrial changes (GO:0008637)	4/34	2.83752e-05	0.000520212	26.488	277.329	CAMK2A;NDUFS1;DNM1L;CLU
positive regulation of potassium ion transmembrane transporter activity (GO:1901018)	3/12	2.90418e-05	0.000522195	65.6337	685.66	ANK2;ATP1B2;ATP1B1
regulation of cardiac muscle contraction (GO:0055117)	4/35	3.19089e-05	0.00056292	25.6323	265.361	ATP2A2;ANK2;SRI;ATP1B1
regulation of peptide hormone secretion (GO:0090276)	5/73	3.91503e-05	0.00067788	14.7267	149.448	SNAP25;SLC2A1;SLC25A5;SLC25A4;STX1A
regulation of metal ion transport (GO:0010959)	4/37	3.99286e-05	0.000678787	24.0764	243.855	CACNA2D1;ANK2;SRI;ATP1A1
mitochondrial electron transport, ubiquinol to cytochrome c (GO:0006122)	3/14	4.76886e-05	0.000782261	53.6949	534.308	UQCRC1;CYCS;UQCRC2
cellular protein complex disassembly (GO:0043624)	3/14	4.76886e-05	0.000782261	53.6949	534.308	NSF;NAPA;NAPB
clathrin-dependent endocytosis (GO:0072583)	4/39	4.9331e-05	0.000795249	22.6983	225.098	AP2A1;AP2B1;AP2A2;AP2M1
cellular protein localization (GO:0034613)	9/327	5.26455e-05	0.000828027	5.83257	57.4621	NSF;NAPA;STX1B;NAPB;RAB3A;ANK2;AP2A1;STX1A;NAPG
non-canonical Wnt signaling pathway (GO:0035567)	6/127	5.31354e-05	0.000828027	10.0059	98.4848	GNAO1;CAMK2A;AP2A1;AP2B1;AP2A2;AP2M1
L-alpha-amino acid transmembrane transport (GO:1902475)	3/15	5.93857e-05	0.000895574	49.2178	478.961	SLC1A2;SLC1A3;SLC3A2
positive regulation of potassium ion transmembrane transport (GO:1901381)	3/15	5.93857e-05	0.000895574	49.2178	478.961	ANK2;ATP1B2;ATP1B1
protein localization to plasma membrane (GO:0072659)	6/130	6.05325e-05	0.00089838	9.76234	94.8151	NSF;EHD3;STXBP1;ANK2;ATP1B1;VAMP2
membrane depolarization during cardiac muscle cell action potential (GO:0086012)	3/17	8.80832e-05	0.00128684	42.1825	393.867	CACNA2D1;ATP1A2;ANK2
mitochondrial electron transport, NADH to ubiquinone (GO:0006120)	4/46	9.51775e-05	0.00136909	18.9086	175.089	NDUFA5;NDUFS1;NDUFV2;NDUFV1
regulation of blood vessel endothelial cell migration (GO:0043535)	4/50	0.000132198	0.00186929	17.2609	154.16	ATP5B;ATP5A1;HSPB1;APOE
chemical synaptic transmission (GO:0007268)	8/289	0.000133949	0.00186929	5.81702	51.8765	NAPA;SNAP25;NAPB;SLC1A2;SLC1A3;SLC1A4;APOE;SYN1
regulation of calcium ion transmembrane transport (GO:1903169)	3/20	0.000146003	0.00194795	34.7333	306.76	CACNA2D1;ATP1A2;ANK2
cellular response to steroid hormone stimulus (GO:0071383)	3/20	0.000146003	0.00194795	34.7333	306.76	ATP1A3;ATP1A2;ATP1A1
ion transmembrane transport (GO:0034220)	7/219	0.000148237	0.00194795	6.70045	59.0758	ATP2A2;ATP1A3;ATP1A2;ATP1B2;ATP1A1;ATP2B1;ATP1B1
antigen processing and presentation of exogenous peptide antigen via MHC class II (GO:0019886)	5/97	0.000152208	0.00194795	10.8718	95.5656	AP2A1;AP2B1;AP2A2;SH3GL2;AP2M1
antigen processing and presentation of exogenous peptide antigen (GO:0002478)	5/97	0.000152208	0.00194795	10.8718	95.5656	AP2A1;AP2B1;AP2A2;SH3GL2;AP2M1
regulation of calcium ion transport (GO:0051924)	4/52	0.000154169	0.00194795	16.54	145.179	CACNA2D1;CAMK2A;ANK2;SRI
positive regulation of secretion by cell (GO:1903532)	4/52	0.000154169	0.00194795	16.54	145.179	STX1B;RAB3A;DNM1L;STX1A
regulation of insulin secretion (GO:0050796)	5/98	0.000159735	0.00196516	10.7543	94.0142	SNAP25;SLC2A1;SLC25A5;SLC25A4;STX1A
antigen processing and presentation of peptide antigen via MHC class II (GO:0002495)	5/98	0.000159735	0.00196516	10.7543	94.0142	AP2A1;AP2B1;AP2A2;SH3GL2;AP2M1
synaptic transmission, glutamatergic (GO:0035249)	3/21	0.000169694	0.00203416	32.802	284.771	NAPA;NAPB;SLC1A4
vesicle docking (GO:0048278)	3/21	0.000169694	0.00203416	32.802	284.771	NSF;STX1B;STX1A
regulation of release of sequestered calcium ion into cytosol by sarcoplasmic reticulum (GO:0010880)	3/23	0.00022426	0.00262104	29.5188	248.038	ATP1A2;ANK2;SRI
positive regulation of ion transmembrane transporter activity (GO:0032414)	3/23	0.00022426	0.00262104	29.5188	248.038	ANK2;ATP1B2;ATP1B1
regulation of neuronal synaptic plasticity (GO:0048168)	3/24	0.000255331	0.00294733	28.1117	232.567	RAB3A;CAMK2A;APOE
glycolytic process through glucose-6-phosphate (GO:0061620)	3/25	0.000289055	0.00318048	26.8326	218.656	PFKM;PFKP;HK1
canonical glycolysis (GO:0061621)	3/25	0.000289055	0.00318048	26.8326	218.656	PFKM;PFKP;HK1
glucose catabolic process to pyruvate (GO:0061718)	3/25	0.000289055	0.00318048	26.8326	218.656	PFKM;PFKP;HK1
vesicle-mediated transport (GO:0016192)	9/410	0.000289135	0.00318048	4.60572	37.5303	NSF;NAPA;STX1B;SNAP25;NAPB;EHD3;AP2A1;STX1A;VAMP2
cellular protein catabolic process (GO:0044257)	4/62	0.000305278	0.00331901	13.6814	110.741	AP2A1;AP2B1;AP2A2;AP2M1
regulation of cardiac muscle cell contraction (GO:0086004)	3/26	0.000325526	0.00349847	25.6647	206.089	ATP2A2;ANK2;SRI
NADH dehydrogenase complex assembly (GO:0010257)	4/64	0.000344951	0.00358366	13.224	105.423	NDUFA5;NDUFS1;NDUFV2;NDUFV1
mitochondrial respiratory chain complex I biogenesis (GO:0097031)	4/64	0.000344951	0.00358366	13.224	105.423	NDUFA5;NDUFS1;NDUFV2;NDUFV1
mitochondrial respiratory chain complex I assembly (GO:0032981)	4/64	0.000344951	0.00358366	13.224	105.423	NDUFA5;NDUFS1;NDUFV2;NDUFV1
regulation of neurotransmitter secretion (GO:0046928)	3/27	0.000364836	0.00374859	24.5941	194.688	STX1B;CAMK2A;SYN1
calcium ion transport (GO:0006816)	5/118	0.00037914	0.00385322	8.84196	69.6535	CACNA2D1;CAMK2A;ATP2A2;ANK2;SLC3A2
L-amino acid import (GO:0043092)	2/6	0.000396275	0.00398406	97.5098	763.833	SLC1A3;SLC3A2
cardiac muscle cell action potential involved in contraction (GO:0086002)	3/28	0.000407077	0.00404912	23.6091	184.305	CACNA2D1;ANK2;ATP1A1
receptor-mediated endocytosis (GO:0006898)	6/188	0.000450713	0.00440558	6.63176	51.0956	HYOU1;AP2A1;APOE;AP2B1;AP2A2;AP2M1
regulation of striated muscle contraction (GO:0006942)	3/29	0.000452337	0.00440558	22.6999	174.814	ATP1A2;ANK2;SRI
intracellular protein transport (GO:0006886)	8/347	0.000459566	0.00442984	4.80752	36.9469	NSF;NAPA;STX1B;NAPB;RAB3A;AP2A1;STX1A;NAPG
organelle membrane fusion (GO:0090174)	4/71	0.000513033	0.00489475	11.8382	89.6765	SNAP25;STX1B;STX1A;VAMP2
vesicle organization (GO:0016050)	5/127	0.000530982	0.00501483	8.18596	61.7285	STX1B;SNAP25;AP2M1;STX1A;VAMP2
Golgi vesicle transport (GO:0048193)	7/271	0.000538778	0.00501907	5.36645	40.389	NSF;NAPA;EHD3;ANK2;HYOU1;VAMP2;NAPG
regulation of high voltage-gated calcium channel activity (GO:1901841)	2/7	0.000552903	0.00501907	78.0039	585.055	CACNA2D1;SRI
regulation of cardiac muscle cell membrane potential (GO:0086036)	2/7	0.000552903	0.00501907	78.0039	585.055	EHD3;ATP2A2
amino acid import across plasma membrane (GO:0089718)	2/7	0.000552903	0.00501907	78.0039	585.055	SLC1A2;SLC1A3
purine ribonucleoside triphosphate metabolic process (GO:0009205)	3/32	0.000607101	0.00545807	20.3486	150.718	ATP1A2;NDUFS1;ATP1B1
intra-Golgi vesicle-mediated transport (GO:0006891)	3/33	0.000665298	0.00586843	19.6693	143.886	NAPA;NSF;NAPG
platelet aggregation (GO:0070527)	3/33	0.000665298	0.00586843	19.6693	143.886	STXBP1;HSPB1;MYH9
regulation of chaperone-mediated autophagy (GO:1904714)	2/8	0.000734704	0.00636063	65	469.043	EEF1A2;GFAP
regulation of amyloid fibril formation (GO:1905906)	2/8	0.000734704	0.00636063	65	469.043	APOE;CLU
modulation of chemical synaptic transmission (GO:0050804)	4/82	0.000884055	0.00751447	10.1631	71.4565	STX1B;CAMK2A;ATP1A2;SYN1
ephrin receptor signaling pathway (GO:0048013)	4/82	0.000884055	0.00751447	10.1631	71.4565	AP2A1;AP2B1;AP2A2;AP2M1
response to steroid hormone (GO:0048545)	3/37	0.000933288	0.00752328	17.3518	121.06	ATP1A3;ATP1A2;ATP1A1
acidic amino acid transport (GO:0015800)	2/9	0.000941416	0.00752328	55.7115	388.205	SLC1A2;SLC1A3
sarcoplasmic reticulum calcium ion transport (GO:0070296)	2/9	0.000941416	0.00752328	55.7115	388.205	ATP2A2;ANK2
regulation of SNARE complex assembly (GO:0035542)	2/9	0.000941416	0.00752328	55.7115	388.205	PRRT2;STXBP1
ATP synthesis coupled electron transport (GO:0042773)	2/9	0.000941416	0.00752328	55.7115	388.205	MT-CO2;NDUFV1
L-ascorbic acid metabolic process (GO:0019852)	2/9	0.000941416	0.00752328	55.7115	388.205	CYB5R3;SLC2A1
negative regulation of amyloid-beta formation (GO:1902430)	2/9	0.000941416	0.00752328	55.7115	388.205	APOE;CLU
homotypic cell-cell adhesion (GO:0034109)	3/38	0.00100947	0.00793159	16.8552	116.272	STXBP1;HSPB1;MYH9
regulation of cellular amide metabolic process (GO:0034248)	3/38	0.00100947	0.00793159	16.8552	116.272	CYFIP2;EEF1A2;GFAP
purine ribonucleoside monophosphate metabolic process (GO:0009167)	3/39	0.00108949	0.00848892	16.3861	111.787	ATP1A2;NDUFS1;ATP1B1
calcium ion homeostasis (GO:0055074)	4/87	0.00110298	0.00852303	9.54843	65.0223	ATP2A2;ANK2;ATP2B1;ATP1B1
Wnt signaling pathway, planar cell polarity pathway (GO:0060071)	4/88	0.00115093	0.00877241	9.43429	63.8435	AP2A1;AP2B1;AP2A2;AP2M1
L-glutamate transport (GO:0015813)	2/10	0.00117278	0.00877241	48.7451	328.95	SLC1A2;SLC1A3
regulation of actin filament-based movement (GO:1903115)	2/10	0.00117278	0.00877241	48.7451	328.95	ANK2;SRI
regulation of amyloid-beta clearance (GO:1900221)	2/10	0.00117278	0.00877241	48.7451	328.95	APOE;CLU
protein stabilization (GO:0050821)	5/152	0.00119302	0.00883705	6.7852	45.673	ANK2;ATP1B2;ATP1B1;CLU;NAPG
regulation of establishment of planar polarity (GO:0090175)	4/89	0.00120033	0.00883705	9.32282	62.6975	AP2A1;AP2B1;AP2A2;AP2M1
mononuclear cell differentiation (GO:1903131)	2/11	0.00142854	0.0101188	43.3268	283.838	PDE1B;MYH9
negative regulation of amyloid precursor protein catabolic process (GO:1902992)	2/11	0.00142854	0.0101188	43.3268	283.838	APOE;CLU
monocyte differentiation (GO:0030224)	2/11	0.00142854	0.0101188	43.3268	283.838	PDE1B;MYH9
cardiac muscle cell membrane repolarization (GO:0099622)	2/11	0.00142854	0.0101188	43.3268	283.838	ATP1A1;ATP1B1
membrane repolarization during action potential (GO:0086011)	2/11	0.00142854	0.0101188	43.3268	283.838	ATP1A1;ATP1B1
vesicle fusion (GO:0006906)	4/94	0.00146976	0.0103325	8.80267	57.4168	SNAP25;STX1B;STX1A;VAMP2
mitochondrial respiratory chain complex assembly (GO:0033108)	4/97	0.00165022	0.0114546	8.51742	54.5698	NDUFA5;NDUFS1;NDUFV2;NDUFV1
positive regulation of blood vessel endothelial cell migration (GO:0043536)	3/45	0.00165387	0.0114546	14.041	89.9277	ATP5B;ATP5A1;HSPB1
pyruvate metabolic process (GO:0006090)	3/46	0.00176261	0.012118	13.7138	86.9586	DLAT;PFKM;HK1
neuron projection development (GO:0031175)	5/167	0.00180737	0.0122456	6.15226	38.857	GPM6A;MAP2;APOE;NCDN;SH3GL2
mitochondrion organization (GO:0007005)	5/167	0.00180737	0.0122456	6.15226	38.857	ATP5B;CYCS;NDUFS1;DNM1L;SLC25A4
cellular divalent inorganic cation homeostasis (GO:0072503)	4/101	0.00191405	0.0128751	8.16454	51.098	ATP2A2;ANK2;ATP2B1;ATP1B1
regulation of neurotransmitter transport (GO:0051588)	2/13	0.00201223	0.0134388	35.4456	220.065	CAMK2A;SYN1
regulation of ventricular cardiac muscle cell membrane repolarization (GO:0060307)	2/14	0.00233966	0.0155148	32.4902	196.817	CACNA2D1;ANK2
regulation of exocytosis (GO:0017157)	3/51	0.00237307	0.0156255	12.2822	74.2282	NSF;RAB3A;VAMP2
membrane repolarization during cardiac muscle cell action potential (GO:0086013)	2/15	0.00269047	0.0174694	29.9894	177.479	ATP1A1;ATP1B1
regulation of protein homooligomerization (GO:0032462)	2/15	0.00269047	0.0174694	29.9894	177.479	APOE;CLU
positive regulation of regulated secretory pathway (GO:1903307)	2/16	0.00306443	0.0196249	27.8459	161.169	RAB3A;STX1A
neurotransmitter transport (GO:0006836)	2/16	0.00306443	0.0196249	27.8459	161.169	SNAP25;SLC1A3
protein localization to cell periphery (GO:1990778)	4/117	0.00326255	0.0207516	7.00283	40.0929	EHD3;STXBP1;ANK2;ATP1B1
plasma membrane bounded cell projection organization (GO:0120036)	4/118	0.00336372	0.0212505	6.94105	39.5273	GPM6A;MAP2;NCDN;SH3GL2
reverse cholesterol transport (GO:0043691)	2/17	0.00346127	0.0212914	25.9882	147.252	APOE;CLU
positive regulation of calcium ion transmembrane transporter activity (GO:1901021)	2/17	0.00346127	0.0212914	25.9882	147.252	ANK2;ATP1B1
cardiac muscle cell contraction (GO:0086003)	2/17	0.00346127	0.0212914	25.9882	147.252	CACNA2D1;ATP1A1
regulation of cardiac muscle contraction by regulation of the release of sequestered calcium ion (GO:0010881)	2/17	0.00346127	0.0212914	25.9882	147.252	ATP1A2;ANK2
cell morphogenesis (GO:0000902)	3/59	0.00359496	0.0219017	10.5233	59.2277	CYFIP2;CLU;CAP2
transmembrane transport (GO:0055085)	7/378	0.00360734	0.0219017	3.7979	21.3624	ATP2A2;ATP1A3;ATP1A2;ATP1B2;ATP1A1;ATP2B1;ATP1B1
regulation of cardiac muscle cell membrane repolarization (GO:0099623)	2/18	0.00388077	0.0229443	24.3627	135.255	CACNA2D1;ANK2
regulation of amyloid-beta formation (GO:1902003)	2/18	0.00388077	0.0229443	24.3627	135.255	APOE;CLU
release of cytochrome c from mitochondria (GO:0001836)	2/18	0.00388077	0.0229443	24.3627	135.255	DNM1L;CLU
regulation of mitochondrial membrane permeability (GO:0046902)	2/18	0.00388077	0.0229443	24.3627	135.255	CAMK2A;SLC25A4
cellular calcium ion homeostasis (GO:0006874)	4/123	0.00390176	0.0229443	6.64773	36.8705	ATP2A2;ANK2;ATP2B1;ATP1B1
negative regulation of intrinsic apoptotic signaling pathway (GO:2001243)	3/62	0.00413552	0.024167	9.98674	54.8087	HSPB1;HYOU1;CLU
regulation of autophagy (GO:0010506)	5/203	0.00418798	0.0243215	5.02449	27.5118	EEF1A2;HSPB1;VDAC1;DNM1L;GFAP
positive regulation of endocytosis (GO:0045807)	3/64	0.00452186	0.0260984	9.65833	52.1437	SIRPA;APOE;CLU
regulation of transport (GO:0051049)	2/20	0.00478676	0.0274578	21.6536	115.671	SLC2A1;VAMP2
purine ribonucleotide metabolic process (GO:0009150)	3/66	0.00492936	0.0281034	9.35078	49.6764	NDUFS1;ATP1A2;ATP1B1
positive regulation of synaptic transmission (GO:0050806)	3/67	0.00514115	0.0291332	9.20421	48.5106	STX1B;NPTN;VAMP2
mitochondrial electron transport, cytochrome c to oxygen (GO:0006123)	2/21	0.00527277	0.0293455	20.5129	107.594	CYCS;MT-CO2
long-term synaptic potentiation (GO:0060291)	2/21	0.00527277	0.0293455	20.5129	107.594	NPTN;VAMP2
positive regulation of lipid metabolic process (GO:0045834)	2/21	0.00527277	0.0293455	20.5129	107.594	EEF1A2;APOE
cytosolic calcium ion transport (GO:0060401)	2/22	0.00578047	0.0317634	19.4863	100.418	CACNA2D1;ATP2A2
positive regulation of endothelial cell migration (GO:0010595)	3/70	0.00580913	0.0317634	8.79075	45.2576	ATP5B;ATP5A1;HSPB1
calcium-mediated signaling (GO:0019722)	3/70	0.00580913	0.0317634	8.79075	45.2576	ATP2A2;ANK2;ATP1B1
viral process (GO:0016032)	5/220	0.0058661	0.0318884	4.62321	23.7567	AP2A1;APOE;AP2B1;AP2A2;AP2M1
regulation of protein oligomerization (GO:0032459)	2/23	0.00630964	0.0337115	18.5574	94.0059	APOE;DNM1L
glycolytic process (GO:0006096)	2/23	0.00630964	0.0337115	18.5574	94.0059	PFKM;HK1
cellular response to amyloid-beta (GO:1904646)	2/23	0.00630964	0.0337115	18.5574	94.0059	CACNA2D1;ATP1A3
neuron development (GO:0048666)	4/144	0.00679712	0.0358331	5.64457	28.1735	GPM6A;MAP2;NCDN;SH3GL2
Golgi to plasma membrane protein transport (GO:0043001)	2/24	0.00686003	0.0358331	17.713	88.247	NSF;VAMP2
ATP generation from ADP (GO:0006757)	2/24	0.00686003	0.0358331	17.713	88.247	PFKM;HK1
regulation of cardiac muscle cell action potential (GO:0098901)	2/24	0.00686003	0.0358331	17.713	88.247	ATP2A2;ANK2
apoptotic process (GO:0006915)	5/231	0.00717609	0.0372758	4.39573	21.7017	CYFIP2;PDE1B;VDAC1;NDUFS1;DNM1L
response to amyloid-beta (GO:1904645)	2/25	0.00743142	0.0383888	16.942	83.0505	CACNA2D1;ATP1A3
regulated exocytosis (GO:0045055)	4/148	0.00747466	0.0384001	5.48667	26.864	ACTN1;STXBP1;CLU;VAMP2
regulation of muscle contraction (GO:0006937)	2/26	0.00802358	0.040772	16.2353	78.3413	ATP1A2;SRI
regulation of supramolecular fiber organization (GO:1902903)	2/26	0.00802358	0.040772	16.2353	78.3413	MAP2;APOE
cellular response to hormone stimulus (GO:0032870)	3/80	0.0083994	0.042451	7.64524	36.5411	ATP1A3;ATP1A2;ATP1A1
regulation of autophagy of mitochondrion (GO:1903146)	2/27	0.00863628	0.0434136	15.5851	74.057	VDAC1;DNM1L
hydrogen ion transmembrane transport (GO:1902600)	2/28	0.0092693	0.0461	14.9849	70.1451	ATP5B;ATP5O
aerobic respiration (GO:0009060)	2/28	0.0092693	0.0461	14.9849	70.1451	UQCRC1;UQCRC2
protein localization to membrane (GO:0072657)	4/160	0.00977034	0.0483348	5.06154	23.4268	EHD3;STXBP1;ANK2;ATP1B1
dicarboxylic acid transport (GO:0006835)	2/29	0.00992241	0.0488287	14.4292	66.5613	SLC1A2;SLC1A3
neuron projection morphogenesis (GO:0048812)	4/163	0.0104082	0.0509513	4.96528	22.6673	GPM6A;RAB3A;MAP2;CTNNA2
negative regulation of endothelial cell proliferation (GO:0001937)	2/30	0.0105954	0.0515974	13.9132	63.2678	ATP5A1;APOE
divalent metal ion transport (GO:0070838)	3/88	0.010889	0.0527526	6.92289	31.2914	CACNA2D1;CAMK2A;SLC3A2
proton transport (GO:0015992)	2/31	0.011288	0.0544036	13.4327	60.2325	ATP5B;ATP5O
regulation of protein catabolic process (GO:0042176)	3/91	0.011921	0.0569547	6.68587	29.6147	NSF;EEF1A2;GFAP
negative regulation of calcium ion transmembrane transporter activity (GO:1901020)	2/32	0.0120001	0.0569547	12.9843	57.4276	ATP1A2;SRI
dendrite morphogenesis (GO:0048813)	2/32	0.0120001	0.0569547	12.9843	57.4276	MAP2;CTNNA2
neutrophil degranulation (GO:0043312)	7/479	0.01255	0.059223	2.96977	13.0018	SNAP25;RAB3A;CYB5R3;CAND1;NME2;SIRPA;AP2A2
negative regulation of mitochondrion organization (GO:0010823)	2/33	0.0127314	0.059223	12.5648	54.829	SLC25A5;CLU
positive regulation of calcium ion transport (GO:0051928)	2/33	0.0127314	0.059223	12.5648	54.829	CAMK2A;ANK2
carboxylic acid metabolic process (GO:0019752)	2/33	0.0127314	0.059223	12.5648	54.829	CYB5R3;SLC2A1
neutrophil activation involved in immune response (GO:0002283)	7/483	0.0130868	0.0605751	2.94421	12.7665	SNAP25;RAB3A;CYB5R3;CAND1;NME2;SIRPA;AP2A2
neutrophil mediated immunity (GO:0002446)	7/487	0.0136401	0.0628249	2.91907	12.5367	SNAP25;RAB3A;CYB5R3;CAND1;NME2;SIRPA;AP2A2
positive regulation of protein metabolic process (GO:0051247)	3/96	0.0137622	0.063077	6.32482	27.1071	NSF;APOE;CLU
cell morphogenesis involved in neuron differentiation (GO:0048667)	3/97	0.0141488	0.0640597	6.25722	26.644	RAB3A;MAP2;CTNNA2
regulation of heart rate by cardiac conduction (GO:0086091)	2/35	0.0142507	0.0640597	11.8021	50.1703	CACNA2D1;ANK2
positive regulation of ATPase activity (GO:0032781)	2/35	0.0142507	0.0640597	11.8021	50.1703	ATP1B2;ATP1B1
carbohydrate catabolic process (GO:0016052)	2/35	0.0142507	0.0640597	11.8021	50.1703	PFKM;HK1
ER to Golgi vesicle-mediated transport (GO:0006888)	4/180	0.0145328	0.065015	4.48182	18.9641	NSF;NAPA;ANK2;HYOU1
regulation of receptor-mediated endocytosis (GO:0048259)	2/36	0.0150384	0.0663248	11.4544	48.076	CLU;SNAP91
Wnt signaling pathway, calcium modulating pathway (GO:0007223)	2/36	0.0150384	0.0663248	11.4544	48.076	GNAO1;CAMK2A
cardiac muscle contraction (GO:0060048)	2/36	0.0150384	0.0663248	11.4544	48.076	ATP1A2;ATP1B1
phosphorylation (GO:0016310)	6/386	0.0155018	0.0680478	3.14436	13.1019	ATP5D;CAMK2A;UQCRC1;ATP5C1;UQCRC2;HK1
protein complex assembly (GO:0006461)	4/189	0.0170819	0.0746337	4.26184	17.3445	NSF;NAPA;DNM1L;PFKM
transmembrane receptor protein tyrosine kinase signaling pathway (GO:0007169)	6/396	0.0173627	0.0755076	3.06217	12.4123	CYFIP2;HSPB1;AP2A1;AP2B1;AP2A2;AP2M1
Golgi to plasma membrane transport (GO:0006893)	2/39	0.0175106	0.0757983	10.5241	42.5695	NSF;VAMP2
regulation of cellular localization (GO:0060341)	2/40	0.0183705	0.0784311	10.2466	40.9559	CAMK2A;SYN1
regulation of release of cytochrome c from mitochondria (GO:0090199)	2/40	0.0183705	0.0784311	10.2466	40.9559	DNM1L;CLU
regulation of ATPase activity (GO:0043462)	2/40	0.0183705	0.0784311	10.2466	40.9559	ATP1B2;ATP1B1
cellular response to peptide (GO:1901653)	2/41	0.0192479	0.0810666	9.98341	39.438	CACNA2D1;ATP1A3
peptide transport (GO:0015833)	2/41	0.0192479	0.0810666	9.98341	39.438	MYH9;VAMP2
negative regulation of cell projection organization (GO:0031345)	2/41	0.0192479	0.0810666	9.98341	39.438	STX1B;APOE
negative regulation of protein metabolic process (GO:0051248)	2/43	0.0210545	0.0874931	9.49546	36.6585	APOE;CLU
substantia nigra development (GO:0021762)	2/43	0.0210545	0.0874931	9.49546	36.6585	MAOB;ATP5F1
response to unfolded protein (GO:0006986)	2/43	0.0210545	0.0874931	9.49546	36.6585	HSPB1;HYOU1
heart contraction (GO:0060047)	2/44	0.0219833	0.090548	9.26891	35.3838	ATP1A2;ATP1B1
cholesterol transport (GO:0030301)	2/44	0.0219833	0.090548	9.26891	35.3838	APOE;CLU
nicotinamide nucleotide metabolic process (GO:0046496)	2/45	0.0229289	0.0940285	9.0529	34.1779	PFKM;HK1
positive regulation of ion transport (GO:0043270)	2/46	0.023891	0.0975461	8.8467	33.0358	CAMK2A;ANK2
regulation of neuron projection development (GO:0010975)	3/119	0.0242198	0.0984586	5.06487	18.8443	STX1B;NPTN;APOE
macromolecular complex assembly (GO:0065003)	3/120	0.0247492	0.100175	5.02133	18.5737	SLC2A1;VAMP2;NAPG
positive regulation of tumor necrosis factor production (GO:0032760)	2/47	0.0248694	0.100228	8.64967	31.9529	HSPB1;CLU
regulation of mitochondrion organization (GO:0010821)	2/48	0.0258641	0.103346	8.46121	30.9249	VDAC1;DNM1L
amino acid transport (GO:0006865)	2/48	0.0258641	0.103346	8.46121	30.9249	SLC1A4;SLC3A2
regulation of release of sequestered calcium ion into cytosol (GO:0051279)	2/49	0.0268746	0.10669	8.28077	29.948	ANK2;SRI
platelet degranulation (GO:0002576)	3/124	0.0269292	0.10669	4.85435	17.5463	ACTN1;STXBP1;CLU
regulation of cellular protein metabolic process (GO:0032268)	2/50	0.027901	0.109501	8.10784	29.0187	CYFIP2;APOE
myeloid leukocyte differentiation (GO:0002573)	2/50	0.027901	0.109501	8.10784	29.0187	PDE1B;MYH9
negative regulation of neuron projection development (GO:0010977)	2/51	0.028943	0.109501	7.94198	28.1339	STX1B;APOE
carboxylic acid transport (GO:0046942)	2/51	0.028943	0.109501	7.94198	28.1339	SLC1A4;SLC3A2
axonogenesis (GO:0007409)	4/223	0.0291452	0.109501	3.59397	12.7064	CYFIP2;RAB3A;TUBB3;CTNNA2
regulation of macromolecule metabolic process (GO:0060255)	3/129	0.0297942	0.109501	4.66054	16.3745	STX1B;APOE;ATP1B1
positive regulation of proteolysis (GO:0045862)	2/52	0.0300003	0.109501	7.78275	27.2906	CYFIP2;APOE
regulation of hyaluronan biosynthetic process (GO:1900125)	1/6	0.0308008	0.109501	38.6233	134.417	AP2A1
positive regulation of catecholamine secretion (GO:0033605)	1/6	0.0308008	0.109501	38.6233	134.417	STX1A
neuron projection maintenance (GO:1990535)	1/6	0.0308008	0.109501	38.6233	134.417	ATP1A3
succinyl-CoA metabolic process (GO:0006104)	1/6	0.0308008	0.109501	38.6233	134.417	DLST
response to granulocyte macrophage colony-stimulating factor (GO:0097012)	1/6	0.0308008	0.109501	38.6233	134.417	PDE1B
SCF complex assembly (GO:0010265)	1/6	0.0308008	0.109501	38.6233	134.417	CAND1
regulation of extent of cell growth (GO:0061387)	1/6	0.0308008	0.109501	38.6233	134.417	APOE
dopamine catabolic process (GO:0042420)	1/6	0.0308008	0.109501	38.6233	134.417	MAOB
lipoprotein metabolic process (GO:0042157)	1/6	0.0308008	0.109501	38.6233	134.417	APOE
prepulse inhibition (GO:0060134)	1/6	0.0308008	0.109501	38.6233	134.417	CTNNA2
negative regulation of cellular response to hypoxia (GO:1900038)	1/6	0.0308008	0.109501	38.6233	134.417	HYOU1
negative regulation of necroptotic process (GO:0060546)	1/6	0.0308008	0.109501	38.6233	134.417	SLC25A4
plasma membrane fusion (GO:0045026)	1/6	0.0308008	0.109501	38.6233	134.417	NSF
regulation of cardiac muscle cell apoptotic process (GO:0010665)	1/6	0.0308008	0.109501	38.6233	134.417	CAMK2A
positive regulation of phospholipid transport (GO:2001140)	1/6	0.0308008	0.109501	38.6233	134.417	APOE
lipoprotein catabolic process (GO:0042159)	1/6	0.0308008	0.109501	38.6233	134.417	APOE
positive regulation of cGMP biosynthetic process (GO:0030828)	1/6	0.0308008	0.109501	38.6233	134.417	APOE
dendrite extension (GO:0097484)	1/6	0.0308008	0.109501	38.6233	134.417	SH3GL2
cellular response to granulocyte macrophage colony-stimulating factor stimulus (GO:0097011)	1/6	0.0308008	0.109501	38.6233	134.417	PDE1B
fructose 6-phosphate metabolic process (GO:0006002)	1/6	0.0308008	0.109501	38.6233	134.417	PFKM
regulation of calcium ion-dependent exocytosis (GO:0017158)	2/53	0.0310729	0.11005	7.62976	26.4861	SYN1;STX1A
positive regulation of cysteine-type endopeptidase activity (GO:2001056)	2/55	0.033263	0.113218	7.3411	24.984	CYFIP2;CYCS
cellular response to organic cyclic compound (GO:0071407)	3/135	0.0334367	0.113218	4.44734	15.1125	ATP1A3;ATP1A2;ATP1A1
protein import (GO:0017038)	2/56	0.0343802	0.113218	7.20479	24.2821	APOE;CLU
anion transport (GO:0006820)	2/56	0.0343802	0.113218	7.20479	24.2821	VDAC2;VDAC1
positive regulation of protein transport (GO:0051222)	2/56	0.0343802	0.113218	7.20479	24.2821	DNM1L;VAMP2
regulation of vesicle-mediated transport (GO:0060627)	3/138	0.035341	0.113218	4.34785	14.5336	NSF;RAB3A;VAMP2
angiotensin-activated signaling pathway (GO:0038166)	1/7	0.0358421	0.113218	32.1845	107.13	CAMK2A
cardiac atrium development (GO:0003230)	1/7	0.0358421	0.113218	32.1845	107.13	ANK2
negative regulation of mitochondrial outer membrane permeabilization involved in apoptotic signaling pathway (GO:1901029)	1/7	0.0358421	0.113218	32.1845	107.13	SLC25A5
positive regulation of lipid transport (GO:0032370)	1/7	0.0358421	0.113218	32.1845	107.13	APOE
response to misfolded protein (GO:0051788)	1/7	0.0358421	0.113218	32.1845	107.13	CLU
regulation of meiotic nuclear division (GO:0040020)	1/7	0.0358421	0.113218	32.1845	107.13	NPM2
regulation of dendritic spine maintenance (GO:1902950)	1/7	0.0358421	0.113218	32.1845	107.13	APOE
regulation of mitochondrial membrane permeability involved in apoptotic process (GO:1902108)	1/7	0.0358421	0.113218	32.1845	107.13	CAMK2A
purine ribonucleotide transport (GO:0015868)	1/7	0.0358421	0.113218	32.1845	107.13	SLC25A4
positive regulation of cell migration by vascular endothelial growth factor signaling pathway (GO:0038089)	1/7	0.0358421	0.113218	32.1845	107.13	HSPB1
regulation of norepinephrine secretion (GO:0014061)	1/7	0.0358421	0.113218	32.1845	107.13	STX1A
posttranslational protein targeting to endoplasmic reticulum membrane (GO:0006620)	1/7	0.0358421	0.113218	32.1845	107.13	HYOU1
activation of cysteine-type endopeptidase activity involved in apoptotic process by cytochrome c (GO:0008635)	1/7	0.0358421	0.113218	32.1845	107.13	CYCS
negative regulation of synapse organization (GO:1905809)	1/7	0.0358421	0.113218	32.1845	107.13	APOE
L-alanine transport (GO:0015808)	1/7	0.0358421	0.113218	32.1845	107.13	SLC1A4
regulation of sterol transport (GO:0032371)	1/7	0.0358421	0.113218	32.1845	107.13	APOE
SA node cell action potential (GO:0086015)	1/7	0.0358421	0.113218	32.1845	107.13	ANK2
chylomicron remnant clearance (GO:0034382)	1/7	0.0358421	0.113218	32.1845	107.13	APOE
negative regulation of necrotic cell death (GO:0060547)	1/7	0.0358421	0.113218	32.1845	107.13	SLC25A4
negative regulation of heart rate (GO:0010459)	1/7	0.0358421	0.113218	32.1845	107.13	SRI
regulation of relaxation of muscle (GO:1901077)	1/7	0.0358421	0.113218	32.1845	107.13	SRI
adenine nucleotide transport (GO:0051503)	1/7	0.0358421	0.113218	32.1845	107.13	SLC25A4
negative regulation of nitrogen compound metabolic process (GO:0051172)	1/7	0.0358421	0.113218	32.1845	107.13	AP2A1
microglial cell activation (GO:0001774)	1/7	0.0358421	0.113218	32.1845	107.13	CLU
cAMP catabolic process (GO:0006198)	1/7	0.0358421	0.113218	32.1845	107.13	PDE1B
regulation of Cdc42 protein signal transduction (GO:0032489)	1/7	0.0358421	0.113218	32.1845	107.13	APOE
inorganic cation transmembrane transport (GO:0098662)	3/140	0.0366412	0.113937	4.28395	14.1652	ATP5B;ATP2A2;ATP5O
receptor metabolic process (GO:0043112)	2/58	0.0366578	0.113937	6.94678	22.967	EHD3;AP2M1
post-Golgi vesicle-mediated transport (GO:0006892)	2/58	0.0366578	0.113937	6.94678	22.967	AP2A1;VAMP2
integrin-mediated signaling pathway (GO:0007229)	2/58	0.0366578	0.113937	6.94678	22.967	NME2;MYH9
anterograde trans-synaptic signaling (GO:0098916)	4/240	0.0366791	0.113937	3.3322	11.0148	SNAP25;SLC1A2;SLC1A3;SYN1
dicarboxylic acid metabolic process (GO:0043648)	2/59	0.0378179	0.117085	6.82456	22.3503	DLST;SDHA
striated muscle contraction (GO:0006941)	2/61	0.0401798	0.117907	6.59256	21.1911	ATP1A2;ATP1B1
regulation of vesicle fusion (GO:0031338)	2/61	0.0401798	0.117907	6.59256	21.1911	RAB3A;STXBP1
Golgi to lysosome transport (GO:0090160)	1/8	0.0408575	0.117907	27.5853	88.2085	EHD3
regulation of nitrogen compound metabolic process (GO:0051171)	1/8	0.0408575	0.117907	27.5853	88.2085	APOE
catecholamine catabolic process (GO:0042424)	1/8	0.0408575	0.117907	27.5853	88.2085	MAOB
regulation of calcium ion transmembrane transport via high voltage-gated calcium channel (GO:1902514)	1/8	0.0408575	0.117907	27.5853	88.2085	CACNA2D1
mast cell activation involved in immune response (GO:0002279)	1/8	0.0408575	0.117907	27.5853	88.2085	S100A13
cGMP-mediated signaling (GO:0019934)	1/8	0.0408575	0.117907	27.5853	88.2085	APOE
myelin maintenance (GO:0043217)	1/8	0.0408575	0.117907	27.5853	88.2085	CLU
cellular response to angiotensin (GO:1904385)	1/8	0.0408575	0.117907	27.5853	88.2085	CAMK2A
negative regulation of protein homooligomerization (GO:0032463)	1/8	0.0408575	0.117907	27.5853	88.2085	CLU
actin filament network formation (GO:0051639)	1/8	0.0408575	0.117907	27.5853	88.2085	ACTN1
mast cell degranulation (GO:0043303)	1/8	0.0408575	0.117907	27.5853	88.2085	S100A13
calcium ion import into cytosol (GO:1902656)	1/8	0.0408575	0.117907	27.5853	88.2085	CACNA2D1
atrial cardiac muscle cell to AV node cell signaling (GO:0086026)	1/8	0.0408575	0.117907	27.5853	88.2085	ANK2
central nervous system myelination (GO:0022010)	1/8	0.0408575	0.117907	27.5853	88.2085	CLU
negative regulation of calcium ion transmembrane transport (GO:1903170)	1/8	0.0408575	0.117907	27.5853	88.2085	ATP1A2
calcium ion import across plasma membrane (GO:0098703)	1/8	0.0408575	0.117907	27.5853	88.2085	CACNA2D1
positive regulation of tumor necrosis factor biosynthetic process (GO:0042535)	1/8	0.0408575	0.117907	27.5853	88.2085	HSPB1
succinate metabolic process (GO:0006105)	1/8	0.0408575	0.117907	27.5853	88.2085	SDHA
early endosome to Golgi transport (GO:0034498)	1/8	0.0408575	0.117907	27.5853	88.2085	EHD3
regulation of cardiac muscle cell action potential involved in regulation of contraction (GO:0098909)	1/8	0.0408575	0.117907	27.5853	88.2085	ATP2A2
vesicle coating (GO:0006901)	2/63	0.0425962	0.120076	6.37576	20.1218	NSF;NAPA
COPII vesicle coating (GO:0048208)	2/63	0.0425962	0.120076	6.37576	20.1218	NSF;NAPA
vesicle targeting, rough ER to cis-Golgi (GO:0048207)	2/63	0.0425962	0.120076	6.37576	20.1218	NSF;NAPA
positive regulation of cell projection organization (GO:0031346)	2/63	0.0425962	0.120076	6.37576	20.1218	NPTN;APOE
negative regulation of neuron differentiation (GO:0045665)	2/64	0.0438244	0.120076	6.27261	19.618	STX1B;APOE
negative regulation of apoptotic signaling pathway (GO:2001234)	2/65	0.0450657	0.120076	6.17274	19.1332	SLC25A5;CLU
nucleoside triphosphate biosynthetic process (GO:0009142)	1/9	0.045847	0.120076	24.1359	74.3976	NME2
very-low-density lipoprotein particle remodeling (GO:0034372)	1/9	0.045847	0.120076	24.1359	74.3976	APOE
alanine transport (GO:0032328)	1/9	0.045847	0.120076	24.1359	74.3976	SLC1A4
dynamin family protein polymerization involved in membrane fission (GO:0003373)	1/9	0.045847	0.120076	24.1359	74.3976	DNM1L
mitochondrial protein processing (GO:0034982)	1/9	0.045847	0.120076	24.1359	74.3976	UQCRC2
negative regulation of alcohol biosynthetic process (GO:1902931)	1/9	0.045847	0.120076	24.1359	74.3976	APOE
regulation of sequestering of calcium ion (GO:0051282)	1/9	0.045847	0.120076	24.1359	74.3976	ANK2
sterol catabolic process (GO:0016127)	1/9	0.045847	0.120076	24.1359	74.3976	APOE
peroxisome fission (GO:0016559)	1/9	0.045847	0.120076	24.1359	74.3976	DNM1L
regulation of muscle system process (GO:0090257)	1/9	0.045847	0.120076	24.1359	74.3976	SRI
positive regulation of cholesterol esterification (GO:0010873)	1/9	0.045847	0.120076	24.1359	74.3976	APOE
mitochondrion morphogenesis (GO:0070584)	1/9	0.045847	0.120076	24.1359	74.3976	DNM1L
cholesterol catabolic process (GO:0006707)	1/9	0.045847	0.120076	24.1359	74.3976	APOE
central nervous system neuron development (GO:0021954)	1/9	0.045847	0.120076	24.1359	74.3976	MAP2
regulation of cell communication by electrical coupling involved in cardiac conduction (GO:1901844)	1/9	0.045847	0.120076	24.1359	74.3976	SRI
chylomicron remodeling (GO:0034371)	1/9	0.045847	0.120076	24.1359	74.3976	APOE
dynamin family protein polymerization involved in mitochondrial fission (GO:0003374)	1/9	0.045847	0.120076	24.1359	74.3976	DNM1L
proline transport (GO:0015824)	1/9	0.045847	0.120076	24.1359	74.3976	SLC1A4
mast cell mediated immunity (GO:0002448)	1/9	0.045847	0.120076	24.1359	74.3976	S100A13
positive regulation of protein homooligomerization (GO:0032464)	1/9	0.045847	0.120076	24.1359	74.3976	CLU
neuron projection organization (GO:0106027)	1/9	0.045847	0.120076	24.1359	74.3976	ATP1A3
nucleoside phosphate biosynthetic process (GO:1901293)	1/9	0.045847	0.120076	24.1359	74.3976	NME2
mitochondrial fragmentation involved in apoptotic process (GO:0043653)	1/9	0.045847	0.120076	24.1359	74.3976	DNM1L
fatty acid homeostasis (GO:0055089)	1/9	0.045847	0.120076	24.1359	74.3976	APOE
interleukin-1 secretion (GO:0050701)	1/9	0.045847	0.120076	24.1359	74.3976	S100A13
receptor recycling (GO:0001881)	1/9	0.045847	0.120076	24.1359	74.3976	EHD3
cyclic nucleotide catabolic process (GO:0009214)	1/9	0.045847	0.120076	24.1359	74.3976	PDE1B
negative regulation of epithelial cell proliferation (GO:0050680)	2/66	0.04632	0.120975	6.07598	18.6665	ATP5A1;APOE
endocytosis (GO:0006897)	4/263	0.048505	0.126329	3.03274	9.17735	ANXA11;HYOU1;AP2A1;APOE
COPII-coated vesicle budding (GO:0090114)	2/68	0.0488667	0.126918	5.89127	17.7837	NSF;NAPA
neuron projection regeneration (GO:0031102)	1/10	0.0508108	0.1284	21.4531	63.9226	APOE
positive regulation of steroid metabolic process (GO:0045940)	1/10	0.0508108	0.1284	21.4531	63.9226	APOE
protein localization to mitochondrion (GO:0070585)	1/10	0.0508108	0.1284	21.4531	63.9226	HK1
positive regulation of receptor recycling (GO:0001921)	1/10	0.0508108	0.1284	21.4531	63.9226	NSF
positive regulation of amyloid-beta formation (GO:1902004)	1/10	0.0508108	0.1284	21.4531	63.9226	CLU
negative regulation of sodium ion transmembrane transporter activity (GO:2000650)	1/10	0.0508108	0.1284	21.4531	63.9226	ATP1A2
creatine metabolic process (GO:0006600)	1/10	0.0508108	0.1284	21.4531	63.9226	CKMT1A
chylomicron assembly (GO:0034378)	1/10	0.0508108	0.1284	21.4531	63.9226	APOE
chaperone-mediated protein transport (GO:0072321)	1/10	0.0508108	0.1284	21.4531	63.9226	CLU
negative regulation of cell activation (GO:0050866)	1/10	0.0508108	0.1284	21.4531	63.9226	APOE
vascular endothelial growth factor receptor signaling pathway (GO:0048010)	2/70	0.0514632	0.129698	5.71742	16.9629	CYFIP2;HSPB1
regulation of cation channel activity (GO:2001257)	2/71	0.0527797	0.131963	5.63427	16.5739	ANK2;VAMP2
regulation of cell communication (GO:0010646)	2/71	0.0527797	0.131963	5.63427	16.5739	ANK2;SRI
response to metal ion (GO:0010038)	2/72	0.0541082	0.131963	5.5535	16.1983	ATP5D;ANXA11
regulation of neuron death (GO:1901214)	2/72	0.0541082	0.131963	5.5535	16.1983	APOE;CLU
regulation of cholesterol esterification (GO:0010872)	1/11	0.0557491	0.131963	19.3068	55.7367	APOE
cell part morphogenesis (GO:0032990)	1/11	0.0557491	0.131963	19.3068	55.7367	DNM1L
regulation of tumor necrosis factor biosynthetic process (GO:0042534)	1/11	0.0557491	0.131963	19.3068	55.7367	HSPB1
regulation of lipid kinase activity (GO:0043550)	1/11	0.0557491	0.131963	19.3068	55.7367	EEF1A2
negative regulation of ryanodine-sensitive calcium-release channel activity (GO:0060315)	1/11	0.0557491	0.131963	19.3068	55.7367	SRI
intracellular protein transmembrane transport (GO:0065002)	1/11	0.0557491	0.131963	19.3068	55.7367	HYOU1
positive regulation by host of viral process (GO:0044794)	1/11	0.0557491	0.131963	19.3068	55.7367	APOE
negative regulation of heart contraction (GO:0045822)	1/11	0.0557491	0.131963	19.3068	55.7367	SRI
regulation of synaptic vesicle cycle (GO:0098693)	1/11	0.0557491	0.131963	19.3068	55.7367	SYN1
regulation of long-term neuronal synaptic plasticity (GO:0048169)	1/11	0.0557491	0.131963	19.3068	55.7367	NPTN
modulation by host of viral process (GO:0044788)	1/11	0.0557491	0.131963	19.3068	55.7367	APOE
carbohydrate phosphorylation (GO:0046835)	1/11	0.0557491	0.131963	19.3068	55.7367	HK1
brain morphogenesis (GO:0048854)	1/11	0.0557491	0.131963	19.3068	55.7367	CTNNA2
positive regulation of sodium ion transmembrane transporter activity (GO:2000651)	1/11	0.0557491	0.131963	19.3068	55.7367	ATP1B1
regulation of synaptic transmission, GABAergic (GO:0032228)	1/11	0.0557491	0.131963	19.3068	55.7367	STXBP1
negative regulation of release of sequestered calcium ion into cytosol (GO:0051280)	1/11	0.0557491	0.131963	19.3068	55.7367	SRI
calcium ion regulated exocytosis (GO:0017156)	1/11	0.0557491	0.131963	19.3068	55.7367	VAMP2
mitochondrion distribution (GO:0048311)	1/11	0.0557491	0.131963	19.3068	55.7367	DNM1L
regulation of short-term neuronal synaptic plasticity (GO:0048172)	1/11	0.0557491	0.131963	19.3068	55.7367	RAB3A
alcohol catabolic process (GO:0046164)	1/11	0.0557491	0.131963	19.3068	55.7367	APOE
nitrogen compound transport (GO:0071705)	2/74	0.0568005	0.134112	5.39869	15.4846	SLC1A4;SLC3A2
negative regulation of cellular amide metabolic process (GO:0034249)	2/75	0.058164	0.136986	5.32447	15.1454	APOE;CLU
lysine metabolic process (GO:0006553)	1/12	0.0606619	0.139702	17.5508	49.1849	DLST
activation of cysteine-type endopeptidase activity (GO:0097202)	1/12	0.0606619	0.139702	17.5508	49.1849	CYFIP2
positive regulation of interleukin-1 production (GO:0032732)	1/12	0.0606619	0.139702	17.5508	49.1849	HSPB1
negative regulation of protein oligomerization (GO:0032460)	1/12	0.0606619	0.139702	17.5508	49.1849	CLU
phospholipid efflux (GO:0033700)	1/12	0.0606619	0.139702	17.5508	49.1849	APOE
lysine catabolic process (GO:0006554)	1/12	0.0606619	0.139702	17.5508	49.1849	DLST
positive regulation of keratinocyte differentiation (GO:0045618)	1/12	0.0606619	0.139702	17.5508	49.1849	NME2
positive regulation of amyloid precursor protein catabolic process (GO:1902993)	1/12	0.0606619	0.139702	17.5508	49.1849	CLU
regulation of cell communication by electrical coupling (GO:0010649)	1/12	0.0606619	0.139702	17.5508	49.1849	SRI
water-soluble vitamin metabolic process (GO:0006767)	2/77	0.0609249	0.139963	5.18196	14.4997	CYB5R3;SLC2A1
regulation of endothelial cell proliferation (GO:0001936)	2/79	0.06373	0.143533	5.04686	13.8945	ATP5A1;APOE
cation transport (GO:0006812)	2/79	0.06373	0.143533	5.04686	13.8945	SLC1A4;SLC3A2
retrograde vesicle-mediated transport, Golgi to ER (GO:0006890)	2/80	0.0651487	0.143533	4.9819	13.606	NSF;NAPA
regulation of interleukin-1 beta production (GO:0032651)	1/13	0.0655494	0.143533	16.0874	43.8373	HSPB1
protein localization to endoplasmic reticulum (GO:0070972)	1/13	0.0655494	0.143533	16.0874	43.8373	ANK2
regulation of acyl-CoA biosynthetic process (GO:0050812)	1/13	0.0655494	0.143533	16.0874	43.8373	DLAT
regulation of endothelial cell chemotaxis (GO:2001026)	1/13	0.0655494	0.143533	16.0874	43.8373	HSPB1
negative regulation of hemostasis (GO:1900047)	1/13	0.0655494	0.143533	16.0874	43.8373	APOE
mitochondrial genome maintenance (GO:0000002)	1/13	0.0655494	0.143533	16.0874	43.8373	SLC25A4
atrial cardiac muscle cell action potential (GO:0086014)	1/13	0.0655494	0.143533	16.0874	43.8373	ANK2
triglyceride-rich lipoprotein particle remodeling (GO:0034370)	1/13	0.0655494	0.143533	16.0874	43.8373	APOE
muscle cell development (GO:0055001)	1/13	0.0655494	0.143533	16.0874	43.8373	ANK2
synaptic vesicle cycle (GO:0099504)	1/13	0.0655494	0.143533	16.0874	43.8373	RAB3A
regulation of acetyl-CoA biosynthetic process from pyruvate (GO:0010510)	1/13	0.0655494	0.143533	16.0874	43.8373	DLAT
atrial septum development (GO:0003283)	1/13	0.0655494	0.143533	16.0874	43.8373	ANK2
positive regulation of cholesterol efflux (GO:0010875)	1/13	0.0655494	0.143533	16.0874	43.8373	APOE
positive regulation of endothelial cell chemotaxis (GO:2001028)	1/13	0.0655494	0.143533	16.0874	43.8373	HSPB1
high-density lipoprotein particle assembly (GO:0034380)	1/13	0.0655494	0.143533	16.0874	43.8373	APOE
amyloid precursor protein metabolic process (GO:0042982)	1/13	0.0655494	0.143533	16.0874	43.8373	APOE
regulation of synaptic vesicle transport (GO:1902803)	1/13	0.0655494	0.143533	16.0874	43.8373	SYN1
cellular response to lipid (GO:0071396)	3/178	0.0658422	0.143838	3.34727	9.10623	ATP1A3;ATP1A2;ATP1A1
positive regulation of protein catabolic process (GO:0045732)	2/81	0.0665781	0.144769	4.91859	13.3263	NSF;APOE
negative regulation of cell death (GO:0060548)	2/81	0.0665781	0.144769	4.91859	13.3263	APOE;CLU
establishment of protein localization to membrane (GO:0090150)	2/83	0.069468	0.148277	4.79666	12.7922	NSF;VAMP2
protein maturation (GO:0051604)	2/83	0.069468	0.148277	4.79666	12.7922	UQCRC1;UQCRC2
Golgi to vacuole transport (GO:0006896)	1/14	0.0704117	0.148277	14.8491	39.4007	EHD3
regulation of Golgi organization (GO:1903358)	1/14	0.0704117	0.148277	14.8491	39.4007	EHD3
intermediate filament organization (GO:0045109)	1/14	0.0704117	0.148277	14.8491	39.4007	GFAP
necroptotic process (GO:0070266)	1/14	0.0704117	0.148277	14.8491	39.4007	DNM1L
fatty acid transport (GO:0015908)	1/14	0.0704117	0.148277	14.8491	39.4007	APOE
regulation of synapse organization (GO:0050807)	1/14	0.0704117	0.148277	14.8491	39.4007	CTNNA2
modified amino acid transport (GO:0072337)	1/14	0.0704117	0.148277	14.8491	39.4007	SLC1A4
nucleoside triphosphate metabolic process (GO:0009141)	1/14	0.0704117	0.148277	14.8491	39.4007	NME2
positive regulation of heart rate (GO:0010460)	1/14	0.0704117	0.148277	14.8491	39.4007	ATP2A2
positive regulation of calcium ion-dependent exocytosis (GO:0045956)	1/14	0.0704117	0.148277	14.8491	39.4007	STX1A
positive regulation of mitochondrial fission (GO:0090141)	1/14	0.0704117	0.148277	14.8491	39.4007	DNM1L
negative regulation of cation transmembrane transport (GO:1904063)	1/14	0.0704117	0.148277	14.8491	39.4007	ATP1A2
positive regulation of supramolecular fiber organization (GO:1902905)	2/84	0.0709282	0.149029	4.73792	12.537	APOE;CLU
calcium ion transmembrane transport (GO:0070588)	2/86	0.0738787	0.153956	4.62465	12.0487	CACNA2D1;ATP2A2
regulation of exit from mitosis (GO:0007096)	1/15	0.0752489	0.153956	13.7878	35.6684	NPM2
regulation of delayed rectifier potassium channel activity (GO:1902259)	1/15	0.0752489	0.153956	13.7878	35.6684	VAMP2
positive regulation of membrane protein ectodomain proteolysis (GO:0051044)	1/15	0.0752489	0.153956	13.7878	35.6684	APOE
negative regulation of platelet activation (GO:0010544)	1/15	0.0752489	0.153956	13.7878	35.6684	APOE
ventricular cardiac muscle cell action potential (GO:0086005)	1/15	0.0752489	0.153956	13.7878	35.6684	ANK2
negative regulation of coagulation (GO:0050819)	1/15	0.0752489	0.153956	13.7878	35.6684	APOE
positive regulation of potassium ion transport (GO:0043268)	1/15	0.0752489	0.153956	13.7878	35.6684	ANK2
regulation of clathrin-dependent endocytosis (GO:2000369)	1/15	0.0752489	0.153956	13.7878	35.6684	SNAP91
nitric oxide mediated signal transduction (GO:0007263)	1/15	0.0752489	0.153956	13.7878	35.6684	APOE
negative regulation of release of cytochrome c from mitochondria (GO:0090201)	1/15	0.0752489	0.153956	13.7878	35.6684	CLU
negative regulation of cellular component movement (GO:0051271)	1/15	0.0752489	0.153956	13.7878	35.6684	ACTN1
protein homooligomerization (GO:0051260)	3/190	0.0767435	0.156671	3.13057	8.03706	EHD3;SLC1A2;DNM1L
protein tetramerization (GO:0051262)	2/90	0.0798955	0.159271	4.41355	11.1532	DNM1L;FARSB
postsynaptic membrane organization (GO:0001941)	1/16	0.0800612	0.159271	12.868	32.4911	APOE
regulation of steroid metabolic process (GO:0019218)	1/16	0.0800612	0.159271	12.868	32.4911	APOE
glucose transmembrane transport (GO:1904659)	1/16	0.0800612	0.159271	12.868	32.4911	SLC2A1
positive regulation of nitric-oxide synthase activity (GO:0051000)	1/16	0.0800612	0.159271	12.868	32.4911	APOE
neuromuscular process (GO:0050905)	1/16	0.0800612	0.159271	12.868	32.4911	PRRT2
negative regulation of steroid biosynthetic process (GO:0010894)	1/16	0.0800612	0.159271	12.868	32.4911	APOE
regulation of necroptotic process (GO:0060544)	1/16	0.0800612	0.159271	12.868	32.4911	SLC25A4
regulation of membrane repolarization (GO:0060306)	1/16	0.0800612	0.159271	12.868	32.4911	CACNA2D1
regulation of glucose transport (GO:0010827)	1/16	0.0800612	0.159271	12.868	32.4911	SLC2A1
programmed necrotic cell death (GO:0097300)	1/16	0.0800612	0.159271	12.868	32.4911	DNM1L
regulation of intrinsic apoptotic signaling pathway in response to DNA damage (GO:1902229)	1/16	0.0800612	0.159271	12.868	32.4911	CLU
positive regulation of cellular metabolic process (GO:0031325)	2/92	0.0829596	0.163238	4.31503	10.7419	NSF;APOE
positive regulation of protein processing (GO:0010954)	1/17	0.0848487	0.163238	12.0631	29.7583	MYH9
high-density lipoprotein particle remodeling (GO:0034375)	1/17	0.0848487	0.163238	12.0631	29.7583	APOE
positive regulation of cholesterol transport (GO:0032376)	1/17	0.0848487	0.163238	12.0631	29.7583	APOE
regulation of receptor recycling (GO:0001919)	1/17	0.0848487	0.163238	12.0631	29.7583	NSF
positive regulation of epidermal cell differentiation (GO:0045606)	1/17	0.0848487	0.163238	12.0631	29.7583	NME2
2-oxoglutarate metabolic process (GO:0006103)	1/17	0.0848487	0.163238	12.0631	29.7583	DLST
long-term memory (GO:0007616)	1/17	0.0848487	0.163238	12.0631	29.7583	APOE
macrophage activation (GO:0042116)	1/17	0.0848487	0.163238	12.0631	29.7583	CLU
virion assembly (GO:0019068)	1/17	0.0848487	0.163238	12.0631	29.7583	APOE
regulation of mitochondrial outer membrane permeabilization involved in apoptotic signaling pathway (GO:1901028)	1/17	0.0848487	0.163238	12.0631	29.7583	SLC25A5
chaperone-mediated protein complex assembly (GO:0051131)	1/17	0.0848487	0.163238	12.0631	29.7583	CLU
synaptic vesicle transport (GO:0048489)	1/17	0.0848487	0.163238	12.0631	29.7583	RAB3A
positive regulation of cation transmembrane transport (GO:1904064)	1/17	0.0848487	0.163238	12.0631	29.7583	ANK2
negative regulation of intracellular transport (GO:0032387)	1/17	0.0848487	0.163238	12.0631	29.7583	SLC25A5
positive regulation of cellular protein catabolic process (GO:1903364)	1/17	0.0848487	0.163238	12.0631	29.7583	APOE
axon development (GO:0061564)	2/94	0.0860594	0.165227	4.2208	10.3524	RAB3A;CTNNA2
nervous system development (GO:0007399)	5/455	0.0888137	0.166906	2.18249	5.28428	GPM6A;CAMK2A;SDHA;NDUFV2;SH3GL2
epithelial cell differentiation (GO:0030855)	2/96	0.0891938	0.166906	4.13058	9.98338	ANXA7;VDAC1
regulation of cholesterol efflux (GO:0010874)	1/18	0.0896115	0.166906	11.3529	27.3864	APOE
membrane protein ectodomain proteolysis (GO:0006509)	1/18	0.0896115	0.166906	11.3529	27.3864	MYH9
endoplasmic reticulum calcium ion homeostasis (GO:0032469)	1/18	0.0896115	0.166906	11.3529	27.3864	ATP2A2
maintenance of protein localization in organelle (GO:0072595)	1/18	0.0896115	0.166906	11.3529	27.3864	HK1
negative regulation of oxidative stress-induced intrinsic apoptotic signaling pathway (GO:1902176)	1/18	0.0896115	0.166906	11.3529	27.3864	HSPB1
positive regulation of cyclic nucleotide biosynthetic process (GO:0030804)	1/18	0.0896115	0.166906	11.3529	27.3864	APOE
blood vessel endothelial cell migration (GO:0043534)	1/18	0.0896115	0.166906	11.3529	27.3864	MYH9
regulation of microtubule polymerization or depolymerization (GO:0031110)	1/18	0.0896115	0.166906	11.3529	27.3864	MAP2
cell-substrate adherens junction assembly (GO:0007045)	1/18	0.0896115	0.166906	11.3529	27.3864	ACTN1
anion homeostasis (GO:0055081)	1/18	0.0896115	0.166906	11.3529	27.3864	APOE
regulation of oxidative stress-induced intrinsic apoptotic signaling pathway (GO:1902175)	1/18	0.0896115	0.166906	11.3529	27.3864	HSPB1
focal adhesion assembly (GO:0048041)	1/18	0.0896115	0.166906	11.3529	27.3864	ACTN1
negative regulation of calcium-mediated signaling (GO:0050849)	1/18	0.0896115	0.166906	11.3529	27.3864	SRI
positive regulation of neuron projection development (GO:0010976)	2/97	0.0907737	0.168734	4.08689	9.80603	NPTN;APOE
positive regulation of neuron differentiation (GO:0045666)	2/98	0.0923619	0.169648	4.04412	9.63325	NPTN;APOE
positive regulation of excitatory postsynaptic potential (GO:2000463)	1/19	0.0943498	0.169648	10.7217	25.3112	STX1B
negative regulation of protein localization to plasma membrane (GO:1903077)	1/19	0.0943498	0.169648	10.7217	25.3112	AP2M1
negative regulation of protein localization to cell periphery (GO:1904376)	1/19	0.0943498	0.169648	10.7217	25.3112	AP2M1
positive regulation of heart contraction (GO:0045823)	1/19	0.0943498	0.169648	10.7217	25.3112	ATP2A2
regulation of platelet activation (GO:0010543)	1/19	0.0943498	0.169648	10.7217	25.3112	APOE
protein targeting to lysosome (GO:0006622)	1/19	0.0943498	0.169648	10.7217	25.3112	CLU
calcium ion transport into cytosol (GO:0060402)	1/19	0.0943498	0.169648	10.7217	25.3112	CACNA2D1
regulation of long-term synaptic potentiation (GO:1900271)	1/19	0.0943498	0.169648	10.7217	25.3112	APOE
aspartate family amino acid catabolic process (GO:0009068)	1/19	0.0943498	0.169648	10.7217	25.3112	DLST
negative regulation of calcium ion transport (GO:0051926)	1/19	0.0943498	0.169648	10.7217	25.3112	ATP1A2
hexose transmembrane transport (GO:0035428)	1/19	0.0943498	0.169648	10.7217	25.3112	SLC2A1
regulation of mitochondrial fission (GO:0090140)	1/19	0.0943498	0.169648	10.7217	25.3112	DNM1L
protein heterotetramerization (GO:0051290)	1/19	0.0943498	0.169648	10.7217	25.3112	FARSB
regulation of cAMP biosynthetic process (GO:0030817)	1/19	0.0943498	0.169648	10.7217	25.3112	CAP2
mitochondrial membrane organization (GO:0007006)	1/19	0.0943498	0.169648	10.7217	25.3112	SLC25A4
purine ribonucleotide catabolic process (GO:0009154)	1/19	0.0943498	0.169648	10.7217	25.3112	PDE1B
protein processing (GO:0016485)	2/101	0.0971748	0.174392	3.92097	9.14075	UQCRC1;UQCRC2
Golgi to endosome transport (GO:0006895)	1/20	0.0990637	0.175094	10.1569	23.4826	AP2A1
cell projection assembly (GO:0030031)	1/20	0.0990637	0.175094	10.1569	23.4826	CYFIP2
hydrogen peroxide metabolic process (GO:0042743)	1/20	0.0990637	0.175094	10.1569	23.4826	MAOB
positive regulation of dendritic spine development (GO:0060999)	1/20	0.0990637	0.175094	10.1569	23.4826	APOE
negative regulation of macromolecule biosynthetic process (GO:0010558)	1/20	0.0990637	0.175094	10.1569	23.4826	AP2A1
regulation of cholesterol transport (GO:0032374)	1/20	0.0990637	0.175094	10.1569	23.4826	APOE
dopamine metabolic process (GO:0042417)	1/20	0.0990637	0.175094	10.1569	23.4826	MAOB
regulation of fibroblast growth factor receptor signaling pathway (GO:0040036)	1/20	0.0990637	0.175094	10.1569	23.4826	NPTN
positive regulation of leukocyte cell-cell adhesion (GO:1903039)	1/21	0.103753	0.182624	9.64854	21.8611	SIRPA
mitochondrial fission (GO:0000266)	1/21	0.103753	0.182624	9.64854	21.8611	DNM1L
protein oligomerization (GO:0051259)	3/217	0.10391	0.182624	2.73184	6.18551	EHD3;DNM1L;PFKM
response to endoplasmic reticulum stress (GO:0034976)	2/106	0.10535	0.184808	3.73152	8.39766	ATP2A2;HYOU1
negative regulation of response to external stimulus (GO:0032102)	2/107	0.107007	0.185322	3.6958	8.25958	APOE;CTNNA2
regulation of calcium ion transport into cytosol (GO:0010522)	1/22	0.108419	0.185322	9.18863	20.4149	ANK2
acylglycerol homeostasis (GO:0055090)	1/22	0.108419	0.185322	9.18863	20.4149	APOE
regulation of membrane protein ectodomain proteolysis (GO:0051043)	1/22	0.108419	0.185322	9.18863	20.4149	APOE
positive regulation of biosynthetic process (GO:0009891)	1/22	0.108419	0.185322	9.18863	20.4149	APOE
cellular response to nerve growth factor stimulus (GO:1990090)	1/22	0.108419	0.185322	9.18863	20.4149	SH3GL2
protein homotrimerization (GO:0070207)	1/22	0.108419	0.185322	9.18863	20.4149	SLC1A2
regulation of catecholamine secretion (GO:0050433)	1/22	0.108419	0.185322	9.18863	20.4149	STX1A
positive regulation of proteolysis involved in cellular protein catabolic process (GO:1903052)	1/22	0.108419	0.185322	9.18863	20.4149	CLU
cellular response to unfolded protein (GO:0034620)	1/22	0.108419	0.185322	9.18863	20.4149	HYOU1
negative regulation of response to endoplasmic reticulum stress (GO:1903573)	1/22	0.108419	0.185322	9.18863	20.4149	CLU
protein localization to cell surface (GO:0034394)	1/22	0.108419	0.185322	9.18863	20.4149	ANK2
triglyceride catabolic process (GO:0019433)	1/22	0.108419	0.185322	9.18863	20.4149	APOE
glucose transport (GO:0015758)	1/22	0.108419	0.185322	9.18863	20.4149	SLC2A1
cholesterol efflux (GO:0033344)	1/23	0.11306	0.191853	8.77052	19.1183	APOE
positive regulation of protein oligomerization (GO:0032461)	1/23	0.11306	0.191853	8.77052	19.1183	CLU
positive regulation of monooxygenase activity (GO:0032770)	1/23	0.11306	0.191853	8.77052	19.1183	APOE
peroxisome organization (GO:0007031)	1/23	0.11306	0.191853	8.77052	19.1183	DNM1L
regulation of organelle organization (GO:0033043)	2/113	0.117094	0.196479	3.49497	7.49593	EHD3;DNM1L
negative regulation of protein localization to membrane (GO:1905476)	1/24	0.117677	0.196479	8.38877	17.9504	AP2M1
DNA replication initiation (GO:0006270)	1/24	0.117677	0.196479	8.38877	17.9504	PURA
chaperone mediated protein folding requiring cofactor (GO:0051085)	1/24	0.117677	0.196479	8.38877	17.9504	HYOU1
positive regulation of purine nucleotide biosynthetic process (GO:1900373)	1/24	0.117677	0.196479	8.38877	17.9504	APOE
response to dsRNA (GO:0043331)	1/24	0.117677	0.196479	8.38877	17.9504	SLC3A2
negative regulation of intrinsic apoptotic signaling pathway in response to DNA damage (GO:1902230)	1/24	0.117677	0.196479	8.38877	17.9504	CLU
negative regulation of oxidative stress-induced cell death (GO:1903202)	1/24	0.117677	0.196479	8.38877	17.9504	HSPB1
cAMP metabolic process (GO:0046058)	1/24	0.117677	0.196479	8.38877	17.9504	PDE1B
epithelium development (GO:0060429)	2/115	0.120508	0.198478	3.43276	7.26385	ANXA7;VDAC1
cellular response to vascular endothelial growth factor stimulus (GO:0035924)	1/25	0.122271	0.198478	8.03883	16.8937	HSPB1
negative regulation of wound healing (GO:0061045)	1/25	0.122271	0.198478	8.03883	16.8937	APOE
regulation of voltage-gated calcium channel activity (GO:1901385)	1/25	0.122271	0.198478	8.03883	16.8937	SRI
long-chain fatty acid transport (GO:0015909)	1/25	0.122271	0.198478	8.03883	16.8937	APOE
response to copper ion (GO:0046688)	1/25	0.122271	0.198478	8.03883	16.8937	ATP5D
regulation of protein ubiquitination involved in ubiquitin-dependent protein catabolic process (GO:2000058)	1/25	0.122271	0.198478	8.03883	16.8937	CLU
inorganic cation import across plasma membrane (GO:0098659)	1/25	0.122271	0.198478	8.03883	16.8937	CACNA2D1
neutral amino acid transport (GO:0015804)	1/25	0.122271	0.198478	8.03883	16.8937	SLC1A4
regulation of ryanodine-sensitive calcium-release channel activity (GO:0060314)	1/25	0.122271	0.198478	8.03883	16.8937	SRI
positive regulation of nuclear division (GO:0051785)	1/25	0.122271	0.198478	8.03883	16.8937	NPM2
positive regulation of filopodium assembly (GO:0051491)	1/25	0.122271	0.198478	8.03883	16.8937	GPM6A
positive regulation of calcium ion transmembrane transport (GO:1904427)	1/25	0.122271	0.198478	8.03883	16.8937	ANK2
positive regulation of nitric oxide biosynthetic process (GO:0045429)	1/25	0.122271	0.198478	8.03883	16.8937	CLU
positive regulation of nitric oxide metabolic process (GO:1904407)	1/25	0.122271	0.198478	8.03883	16.8937	CLU
modulation of excitatory postsynaptic potential (GO:0098815)	1/25	0.122271	0.198478	8.03883	16.8937	STX1B
cytosolic transport (GO:0016482)	2/118	0.125676	0.203651	3.34348	6.93453	EHD3;AP2A1
positive regulation of release of cytochrome c from mitochondria (GO:0090200)	1/26	0.126841	0.204829	7.71689	15.934	DNM1L
negative regulation of catalytic activity (GO:0043086)	1/26	0.126841	0.204829	7.71689	15.934	CAND1
actin filament organization (GO:0007015)	2/120	0.12915	0.208199	3.28647	6.72669	ACTN1;CAP2
regulation of calcium ion transmembrane transporter activity (GO:1901019)	1/27	0.131387	0.209636	7.41972	15.0591	ANK2
positive regulation of lipid kinase activity (GO:0090218)	1/27	0.131387	0.209636	7.41972	15.0591	EEF1A2
response to hexose (GO:0009746)	1/27	0.131387	0.209636	7.41972	15.0591	VAMP2
negative regulation of synaptic transmission (GO:0050805)	1/27	0.131387	0.209636	7.41972	15.0591	STXBP1
endocytic recycling (GO:0032456)	1/27	0.131387	0.209636	7.41972	15.0591	EHD3
cellular response to topologically incorrect protein (GO:0035967)	1/27	0.131387	0.209636	7.41972	15.0591	HYOU1
neuron projection extension (GO:1990138)	1/28	0.13591	0.212857	7.14455	14.2588	SH3GL2
synaptic transmission, cholinergic (GO:0007271)	1/28	0.13591	0.212857	7.14455	14.2588	APOE
regulation of lipid biosynthetic process (GO:0046890)	1/28	0.13591	0.212857	7.14455	14.2588	APOE
triglyceride homeostasis (GO:0070328)	1/28	0.13591	0.212857	7.14455	14.2588	APOE
negative regulation of response to DNA damage stimulus (GO:2001021)	1/28	0.13591	0.212857	7.14455	14.2588	CLU
cGMP metabolic process (GO:0046068)	1/28	0.13591	0.212857	7.14455	14.2588	PDE1B
dopamine receptor signaling pathway (GO:0007212)	1/28	0.13591	0.212857	7.14455	14.2588	GNAO1
positive regulation of lipid biosynthetic process (GO:0046889)	1/28	0.13591	0.212857	7.14455	14.2588	APOE
calcium ion import (GO:0070509)	1/28	0.13591	0.212857	7.14455	14.2588	ATP2A2
regulation of adenylate cyclase activity (GO:0045761)	1/28	0.13591	0.212857	7.14455	14.2588	CAP2
organelle fission (GO:0048285)	1/28	0.13591	0.212857	7.14455	14.2588	DNM1L
regulation of keratinocyte differentiation (GO:0045616)	1/29	0.14041	0.218078	6.88904	13.5245	NME2
synaptic vesicle recycling (GO:0036465)	1/29	0.14041	0.218078	6.88904	13.5245	RAB3A
amino acid transmembrane transport (GO:0003333)	1/29	0.14041	0.218078	6.88904	13.5245	SLC3A2
striated muscle tissue development (GO:0014706)	1/29	0.14041	0.218078	6.88904	13.5245	NDUFV2
lysosome localization (GO:0032418)	1/29	0.14041	0.218078	6.88904	13.5245	S100A13
positive regulation of NF-kappaB transcription factor activity (GO:0051092)	2/128	0.143264	0.221716	3.07656	5.97797	CAMK2A;CLU
positive regulation of cation channel activity (GO:2001259)	1/30	0.144886	0.221716	6.65116	12.8488	ANK2
regulation of developmental growth (GO:0048638)	1/30	0.144886	0.221716	6.65116	12.8488	APOE
negative regulation of cation channel activity (GO:2001258)	1/30	0.144886	0.221716	6.65116	12.8488	SRI
acylglycerol catabolic process (GO:0046464)	1/30	0.144886	0.221716	6.65116	12.8488	APOE
regulation of blood coagulation (GO:0030193)	1/30	0.144886	0.221716	6.65116	12.8488	APOE
regulation of protein polymerization (GO:0032271)	1/30	0.144886	0.221716	6.65116	12.8488	MAP2
'de novo' posttranslational protein folding (GO:0051084)	1/30	0.144886	0.221716	6.65116	12.8488	HYOU1
positive regulation of reactive oxygen species biosynthetic process (GO:1903428)	1/30	0.144886	0.221716	6.65116	12.8488	CLU
generation of neurons (GO:0048699)	2/130	0.146843	0.224343	3.02819	5.80926	GPM6A;TUBB3
positive regulation of interleukin-1 beta production (GO:0032731)	1/31	0.149339	0.225577	6.42913	12.2252	HSPB1
regulation of dendritic spine development (GO:0060998)	1/31	0.149339	0.225577	6.42913	12.2252	APOE
negative regulation of blood vessel endothelial cell migration (GO:0043537)	1/31	0.149339	0.225577	6.42913	12.2252	APOE
alpha-amino acid metabolic process (GO:1901605)	1/31	0.149339	0.225577	6.42913	12.2252	CKMT1A
nucleobase-containing small molecule interconversion (GO:0015949)	1/31	0.149339	0.225577	6.42913	12.2252	NME2
secondary alcohol metabolic process (GO:1902652)	1/31	0.149339	0.225577	6.42913	12.2252	APOE
anterograde axonal transport (GO:0008089)	1/31	0.149339	0.225577	6.42913	12.2252	HSPB1
positive regulation of cytosolic calcium ion concentration (GO:0007204)	2/133	0.152245	0.228576	2.95839	5.56848	CACNA2D1;NPTN
activation of adenylate cyclase activity (GO:0007190)	1/32	0.153769	0.228576	6.22142	11.6484	CAP2
positive regulation of dendrite development (GO:1900006)	1/32	0.153769	0.228576	6.22142	11.6484	APOE
central nervous system neuron differentiation (GO:0021953)	1/32	0.153769	0.228576	6.22142	11.6484	MAP2
regulation of cell-cell adhesion (GO:0022407)	1/32	0.153769	0.228576	6.22142	11.6484	SIRPA
protein trimerization (GO:0070206)	1/32	0.153769	0.228576	6.22142	11.6484	SLC1A2
regulation of nitric oxide biosynthetic process (GO:0045428)	1/32	0.153769	0.228576	6.22142	11.6484	CLU
cyclic-nucleotide-mediated signaling (GO:0019935)	1/32	0.153769	0.228576	6.22142	11.6484	APOE
negative regulation of receptor activity (GO:2000272)	1/32	0.153769	0.228576	6.22142	11.6484	SRI
positive regulation of tumor necrosis factor superfamily cytokine production (GO:1903557)	1/32	0.153769	0.228576	6.22142	11.6484	CLU
phagocytosis (GO:0006909)	2/135	0.155868	0.231328	2.91361	5.41565	ANXA11;MYH9
positive regulation of adenylate cyclase activity (GO:0045762)	1/33	0.158177	0.232175	6.0267	11.1135	CAP2
positive regulation of cell-cell adhesion (GO:0022409)	1/33	0.158177	0.232175	6.0267	11.1135	SIRPA
stem cell differentiation (GO:0048863)	1/33	0.158177	0.232175	6.0267	11.1135	GPM6A
response to exogenous dsRNA (GO:0043330)	1/33	0.158177	0.232175	6.0267	11.1135	SLC3A2
cellular glucose homeostasis (GO:0001678)	1/33	0.158177	0.232175	6.0267	11.1135	HK1
positive regulation of intrinsic apoptotic signaling pathway (GO:2001244)	1/33	0.158177	0.232175	6.0267	11.1135	DNM1L
regulation of intracellular protein transport (GO:0033157)	1/33	0.158177	0.232175	6.0267	11.1135	VAMP2
regulation of cytosolic calcium ion concentration (GO:0051480)	2/137	0.159508	0.233762	2.87015	5.26863	NPTN;ATP2B1
negative regulation of cellular metabolic process (GO:0031324)	1/34	0.162562	0.236384	5.84378	10.6164	APOE
regulation of axon extension (GO:0030516)	1/34	0.162562	0.236384	5.84378	10.6164	APOE
positive regulation of exocytosis (GO:0045921)	1/34	0.162562	0.236384	5.84378	10.6164	RAB3A
negative regulation of endothelial cell migration (GO:0010596)	1/34	0.162562	0.236384	5.84378	10.6164	APOE
positive regulation of muscle cell differentiation (GO:0051149)	1/34	0.162562	0.236384	5.84378	10.6164	CTNNA2
regulation of programmed cell death (GO:0043067)	3/268	0.163572	0.237484	2.20037	3.98378	ACTN1;NME2;CLU
positive regulation of peptide secretion (GO:0002793)	1/35	0.166924	0.23901	5.67162	10.1534	DNM1L
regulation of microtubule polymerization (GO:0031113)	1/35	0.166924	0.23901	5.67162	10.1534	MAP2
regulation of mitochondrial membrane potential (GO:0051881)	1/35	0.166924	0.23901	5.67162	10.1534	NDUFS1
positive regulation of DNA replication (GO:0045740)	1/35	0.166924	0.23901	5.67162	10.1534	NPM2
negative regulation of protein complex assembly (GO:0031333)	1/35	0.166924	0.23901	5.67162	10.1534	PRRT2
endothelial cell migration (GO:0043542)	1/35	0.166924	0.23901	5.67162	10.1534	MYH9
membrane protein proteolysis (GO:0033619)	1/35	0.166924	0.23901	5.67162	10.1534	MYH9
cholesterol biosynthetic process (GO:0006695)	1/35	0.166924	0.23901	5.67162	10.1534	APOE
regulation of sodium ion transport (GO:0002028)	1/35	0.166924	0.23901	5.67162	10.1534	ATP1A1
regulation of potassium ion transport (GO:0043266)	1/36	0.171263	0.240077	5.50929	9.72144	ANK2
actin polymerization or depolymerization (GO:0008154)	1/36	0.171263	0.240077	5.50929	9.72144	CAP2
acylglycerol metabolic process (GO:0006639)	1/36	0.171263	0.240077	5.50929	9.72144	APOE
regulation of muscle cell differentiation (GO:0051147)	1/36	0.171263	0.240077	5.50929	9.72144	CTNNA2
regulation of nitric-oxide synthase activity (GO:0050999)	1/36	0.171263	0.240077	5.50929	9.72144	APOE
positive regulation of signaling (GO:0023056)	1/36	0.171263	0.240077	5.50929	9.72144	NSF
regulation of filopodium assembly (GO:0051489)	1/36	0.171263	0.240077	5.50929	9.72144	GPM6A
negative regulation of blood coagulation (GO:0030195)	1/36	0.171263	0.240077	5.50929	9.72144	APOE
calcium ion transmembrane import into cytosol (GO:0097553)	1/36	0.171263	0.240077	5.50929	9.72144	CACNA2D1
cardiac muscle tissue development (GO:0048738)	1/36	0.171263	0.240077	5.50929	9.72144	NDUFV2
regulation of blood circulation (GO:1903522)	1/36	0.171263	0.240077	5.50929	9.72144	SRI
plasma membrane organization (GO:0007009)	1/36	0.171263	0.240077	5.50929	9.72144	ANK2
secondary alcohol biosynthetic process (GO:1902653)	1/36	0.171263	0.240077	5.50929	9.72144	APOE
zymogen activation (GO:0031638)	1/36	0.171263	0.240077	5.50929	9.72144	CYFIP2
cellular protein complex assembly (GO:0043623)	2/144	0.172368	0.241264	2.7277	4.79563	CAND1;CLU
positive regulation of macromolecule metabolic process (GO:0010604)	3/276	0.173728	0.242804	2.13502	3.73685	NSF;ANK2;CLU
regulation of regulated secretory pathway (GO:1903305)	1/37	0.17558	0.245027	5.35599	9.31758	RAB3A
membrane depolarization during action potential (GO:0086010)	1/38	0.179875	0.24953	5.21097	8.93937	ATP1A2
positive regulation of neuron death (GO:1901216)	1/38	0.179875	0.24953	5.21097	8.93937	CLU
regulation of cellular pH (GO:0030641)	1/38	0.179875	0.24953	5.21097	8.93937	ATP5B
retina homeostasis (GO:0001895)	1/38	0.179875	0.24953	5.21097	8.93937	HSPB1
positive regulation of phagocytosis (GO:0050766)	1/39	0.184148	0.254702	5.07358	8.58457	SIRPA
acyl-CoA metabolic process (GO:0006637)	1/39	0.184148	0.254702	5.07358	8.58457	DLST
neuron migration (GO:0001764)	1/40	0.188399	0.257911	4.94324	8.25123	GPM6A
negative regulation of epidermal growth factor receptor signaling pathway (GO:0042059)	1/40	0.188399	0.257911	4.94324	8.25123	SH3GL2
cognition (GO:0050890)	1/40	0.188399	0.257911	4.94324	8.25123	SLC1A4
regulation of cholesterol biosynthetic process (GO:0045540)	1/40	0.188399	0.257911	4.94324	8.25123	APOE
positive regulation of cytokine biosynthetic process (GO:0042108)	1/40	0.188399	0.257911	4.94324	8.25123	HSPB1
tRNA aminoacylation (GO:0043039)	1/40	0.188399	0.257911	4.94324	8.25123	FARSB
sterol biosynthetic process (GO:0016126)	1/40	0.188399	0.257911	4.94324	8.25123	APOE
regulation of phagocytosis (GO:0050764)	1/41	0.192628	0.262164	4.81942	7.93756	SIRPA
regulation of cholesterol metabolic process (GO:0090181)	1/41	0.192628	0.262164	4.81942	7.93756	APOE
DNA duplex unwinding (GO:0032508)	1/41	0.192628	0.262164	4.81942	7.93756	PURA
positive regulation of receptor-mediated endocytosis (GO:0048260)	1/41	0.192628	0.262164	4.81942	7.93756	CLU
proteolysis (GO:0006508)	3/291	0.193233	0.262606	2.02228	3.32434	UQCRC1;UQCRC2;SRI
regulation of ion transmembrane transporter activity (GO:0032412)	1/42	0.196835	0.266725	4.70163	7.642	ANK2
regulation of protein modification process (GO:0031399)	1/42	0.196835	0.266725	4.70163	7.642	HSPB1
axon guidance (GO:0007411)	2/158	0.198556	0.268669	2.48115	4.01123	CYFIP2;TUBB3
positive regulation of cellular biosynthetic process (GO:0031328)	2/159	0.200446	0.270834	2.46522	3.96212	NPM2;CLU
negative regulation of ERBB signaling pathway (GO:1901185)	1/43	0.20102	0.271217	4.58946	7.36311	SH3GL2
positive regulation of transport (GO:0051050)	1/44	0.205184	0.274459	4.4825	7.09961	APOE
regulation of intracellular pH (GO:0051453)	1/44	0.205184	0.274459	4.4825	7.09961	ATP5B
posttranscriptional regulation of gene expression (GO:0010608)	1/44	0.205184	0.274459	4.4825	7.09961	CYFIP2
positive regulation of viral process (GO:0048524)	1/44	0.205184	0.274459	4.4825	7.09961	APOE
regulation of T cell activation (GO:0050863)	1/44	0.205184	0.274459	4.4825	7.09961	SIRPA
positive regulation of intracellular transport (GO:0032388)	1/44	0.205184	0.274459	4.4825	7.09961	VAMP2
regulation of synaptic transmission, glutamatergic (GO:0051966)	1/45	0.209326	0.279599	4.38041	6.85036	ATP1A2
regulation of cellular component movement (GO:0051270)	1/46	0.213446	0.284291	4.28285	6.6143	ACTN1
tRNA aminoacylation for protein translation (GO:0006418)	1/46	0.213446	0.284291	4.28285	6.6143	FARSB
response to glucose (GO:0009749)	1/47	0.217546	0.28811	4.18953	6.39048	VAMP2
regulation of intrinsic apoptotic signaling pathway (GO:2001242)	1/47	0.217546	0.28811	4.18953	6.39048	DNM1L
negative regulation of cellular biosynthetic process (GO:0031327)	1/47	0.217546	0.28811	4.18953	6.39048	AP2A1
cellular response to heat (GO:0034605)	1/47	0.217546	0.28811	4.18953	6.39048	HYOU1
positive regulation of chemotaxis (GO:0050921)	1/48	0.221624	0.293096	4.10019	6.17804	HSPB1
positive regulation of hydrolase activity (GO:0051345)	2/172	0.225189	0.296782	2.2752	3.39191	ATP1B2;ATP1B1
protein heterooligomerization (GO:0051291)	1/49	0.225682	0.296782	4.01456	5.9762	FARSB
establishment of protein localization to mitochondrion (GO:0072655)	1/49	0.225682	0.296782	4.01456	5.9762	HK1
lipid homeostasis (GO:0055088)	1/49	0.225682	0.296782	4.01456	5.9762	APOE
peptide biosynthetic process (GO:0043043)	2/174	0.229018	0.300747	2.24852	3.31421	EEF1A2;FARSB
receptor internalization (GO:0031623)	1/50	0.229718	0.300821	3.93244	5.78423	AP2M1
blood circulation (GO:0008015)	1/50	0.229718	0.300821	3.93244	5.78423	CYB5R3
plasma membrane bounded cell projection morphogenesis (GO:0120039)	1/52	0.237728	0.310441	3.77784	5.42735	GPM6A
triglyceride metabolic process (GO:0006641)	1/52	0.237728	0.310441	3.77784	5.42735	APOE
cell morphogenesis involved in differentiation (GO:0000904)	1/54	0.245656	0.319012	3.63491	5.10278	ACTN1
protein targeting to mitochondrion (GO:0006626)	1/54	0.245656	0.319012	3.63491	5.10278	UQCRC2
action potential (GO:0001508)	1/54	0.245656	0.319012	3.63491	5.10278	SRI
negative regulation of supramolecular fiber organization (GO:1902904)	1/54	0.245656	0.319012	3.63491	5.10278	CLU
regulation of cellular catabolic process (GO:0031329)	1/55	0.249589	0.323221	3.56742	4.95136	HSPB1
regulation of axonogenesis (GO:0050770)	1/55	0.249589	0.323221	3.56742	4.95136	APOE
DNA-dependent DNA replication (GO:0006261)	1/56	0.253502	0.327382	3.50238	4.80661	PURA
cellular iron ion homeostasis (GO:0006879)	1/56	0.253502	0.327382	3.50238	4.80661	CAND1
IRE1-mediated unfolded protein response (GO:0036498)	1/57	0.257395	0.330129	3.43967	4.66813	HYOU1
positive regulation of cell death (GO:0010942)	1/57	0.257395	0.330129	3.43967	4.66813	CLU
regulation of Rho protein signal transduction (GO:0035023)	1/57	0.257395	0.330129	3.43967	4.66813	APOE
chloride transmembrane transport (GO:1902476)	1/57	0.257395	0.330129	3.43967	4.66813	SLC1A3
protein homotetramerization (GO:0051289)	1/57	0.257395	0.330129	3.43967	4.66813	DNM1L
phospholipid transport (GO:0015914)	1/58	0.261267	0.332813	3.37915	4.53554	APOE
sterol homeostasis (GO:0055092)	1/58	0.261267	0.332813	3.37915	4.53554	APOE
sodium ion transport (GO:0006814)	1/58	0.261267	0.332813	3.37915	4.53554	ATP1A2
regulation of epidermal growth factor receptor signaling pathway (GO:0042058)	1/58	0.261267	0.332813	3.37915	4.53554	SH3GL2
cholesterol homeostasis (GO:0042632)	1/58	0.261267	0.332813	3.37915	4.53554	APOE
regulation of protein metabolic process (GO:0051246)	1/59	0.26512	0.336803	3.32072	4.4085	APOE
sterol metabolic process (GO:0016125)	1/59	0.26512	0.336803	3.32072	4.4085	APOE
response to reactive oxygen species (GO:0000302)	1/60	0.268953	0.340285	3.26428	4.28671	APOE
muscle organ development (GO:0007517)	1/60	0.268953	0.340285	3.26428	4.28671	SRI
positive regulation of protein binding (GO:0032092)	1/60	0.268953	0.340285	3.26428	4.28671	APOE
actin cytoskeleton reorganization (GO:0031532)	1/61	0.272765	0.34233	3.20971	4.16987	MYH9
potassium ion transport (GO:0006813)	1/61	0.272765	0.34233	3.20971	4.16987	ATP1A2
negative regulation of MAP kinase activity (GO:0043407)	1/61	0.272765	0.34233	3.20971	4.16987	APOE
regulation of DNA replication (GO:0006275)	1/61	0.272765	0.34233	3.20971	4.16987	NPM2
regulation of tumor necrosis factor production (GO:0032680)	1/61	0.272765	0.34233	3.20971	4.16987	CLU
positive regulation of cellular amide metabolic process (GO:0034250)	1/61	0.272765	0.34233	3.20971	4.16987	CLU
positive regulation of catabolic process (GO:0009896)	1/62	0.276559	0.344776	3.15693	4.05771	NSF
diterpenoid metabolic process (GO:0016101)	1/62	0.276559	0.344776	3.15693	4.05771	APOE
establishment of protein localization to organelle (GO:0072594)	1/62	0.276559	0.344776	3.15693	4.05771	HK1
second-messenger-mediated signaling (GO:0019932)	1/62	0.276559	0.344776	3.15693	4.05771	APOE
regulation of translational initiation (GO:0006446)	1/62	0.276559	0.344776	3.15693	4.05771	HSPB1
synapse assembly (GO:0007416)	1/63	0.280332	0.347627	3.10586	3.94997	GPM6A
iron ion homeostasis (GO:0055072)	1/63	0.280332	0.347627	3.10586	3.94997	CAND1
regulation of proteolysis (GO:0030162)	1/63	0.280332	0.347627	3.10586	3.94997	CYFIP2
negative regulation of neuron apoptotic process (GO:0043524)	1/63	0.280332	0.347627	3.10586	3.94997	APOE
post-translational protein modification (GO:0043687)	3/357	0.284051	0.349961	1.6397	2.06373	RAB3A;CAND1;APOE
inorganic anion transmembrane transport (GO:0098661)	1/64	0.284086	0.349961	3.0564	3.84641	SLC1A3
homophilic cell adhesion via plasma membrane adhesion molecules (GO:0007156)	1/64	0.284086	0.349961	3.0564	3.84641	NPTN
cellular response to decreased oxygen levels (GO:0036294)	1/64	0.284086	0.349961	3.0564	3.84641	HYOU1
positive regulation of cell adhesion (GO:0045785)	1/64	0.284086	0.349961	3.0564	3.84641	SIRPA
regulation of I-kappaB kinase/NF-kappaB signaling (GO:0043122)	2/204	0.286754	0.352783	1.91167	2.38792	S100A13;HSPB1
positive regulation of signal transduction (GO:0009967)	2/206	0.290603	0.357048	1.89273	2.33904	STX1B;NPTN
positive regulation of cellular protein localization (GO:1903829)	1/66	0.291536	0.357725	2.96206	3.65101	VAMP2
negative regulation of protein serine/threonine kinase activity (GO:0071901)	1/67	0.295233	0.361312	2.91703	3.55876	APOE
regulation of protein localization to plasma membrane (GO:1903076)	1/67	0.295233	0.361312	2.91703	3.55876	AP2M1
peptidyl-threonine phosphorylation (GO:0018107)	1/68	0.29891	0.364381	2.87335	3.4699	CAMK2A
positive regulation of T cell activation (GO:0050870)	1/68	0.29891	0.364381	2.87335	3.4699	SIRPA
cholesterol metabolic process (GO:0008203)	1/68	0.29891	0.364381	2.87335	3.4699	APOE
positive regulation of neurogenesis (GO:0050769)	1/69	0.302568	0.367404	2.83095	3.38426	NPTN
regulation of endocytosis (GO:0030100)	1/69	0.302568	0.367404	2.83095	3.38426	APOE
positive regulation of plasma membrane bounded cell projection assembly (GO:0120034)	1/69	0.302568	0.367404	2.83095	3.38426	GPM6A
regulation of translation (GO:0006417)	2/213	0.304052	0.368728	1.82929	2.17787	CYFIP2;HSPB1
Rab protein signal transduction (GO:0032482)	1/70	0.306207	0.369901	2.78978	3.30169	RAB3A
interferon-gamma-mediated signaling pathway (GO:0060333)	1/70	0.306207	0.369901	2.78978	3.30169	CAMK2A
positive regulation of proteasomal ubiquitin-dependent protein catabolic process (GO:0032436)	1/70	0.306207	0.369901	2.78978	3.30169	CLU
positive regulation of sequence-specific DNA binding transcription factor activity (GO:0051091)	2/215	0.307888	0.371452	1.81193	2.13449	CAMK2A;CLU
actomyosin structure organization (GO:0031032)	1/71	0.309827	0.37283	2.74979	3.22204	MYH9
response to insulin (GO:0032868)	1/71	0.309827	0.37283	2.74979	3.22204	VAMP2
lysosomal transport (GO:0007041)	1/72	0.313429	0.376195	2.71093	3.14517	EHD3
regulation of epithelial cell proliferation (GO:0050678)	1/72	0.313429	0.376195	2.71093	3.14517	NME2
chloride transport (GO:0006821)	1/73	0.317012	0.379522	2.67314	3.07094	SLC1A3
positive regulation of proteasomal protein catabolic process (GO:1901800)	1/73	0.317012	0.379522	2.67314	3.07094	CLU
glucose homeostasis (GO:0042593)	1/74	0.320577	0.383298	2.63639	2.99924	HK1
retinoid metabolic process (GO:0001523)	1/75	0.324123	0.386057	2.60063	2.92996	APOE
C-terminal protein lipidation (GO:0006501)	1/75	0.324123	0.386057	2.60063	2.92996	OPCML
regulation of defense response (GO:0031347)	1/75	0.324123	0.386057	2.60063	2.92996	APOE
positive regulation of apoptotic signaling pathway (GO:2001235)	1/76	0.327651	0.389762	2.56583	2.86297	DNM1L
endosomal transport (GO:0016197)	2/229	0.33461	0.396577	1.69897	1.86002	EHD3;AP2A1
negative regulation of inflammatory response (GO:0050728)	1/78	0.334651	0.396577	2.49893	2.73549	APOE
regulation of cellular response to heat (GO:1900034)	1/78	0.334651	0.396577	2.49893	2.73549	CAMK2A
response to calcium ion (GO:0051592)	1/79	0.338125	0.39968	2.46677	2.67481	ANXA11
activation of cysteine-type endopeptidase activity involved in apoptotic process (GO:0006919)	1/79	0.338125	0.39968	2.46677	2.67481	CYCS
translation (GO:0006412)	2/232	0.340301	0.401744	1.67656	1.8072	EEF1A2;FARSB
negative regulation of MAPK cascade (GO:0043409)	1/80	0.34158	0.402239	2.43542	2.61606	APOE
negative regulation of defense response (GO:0031348)	1/80	0.34158	0.402239	2.43542	2.61606	APOE
positive regulation of binding (GO:0051099)	1/81	0.345018	0.404757	2.40485	2.55915	APOE
protein catabolic process (GO:0030163)	1/81	0.345018	0.404757	2.40485	2.55915	APOE
epidermis development (GO:0008544)	1/81	0.345018	0.404757	2.40485	2.55915	ATP2A2
positive regulation of protein secretion (GO:0050714)	1/82	0.348438	0.406728	2.37504	2.504	DNM1L
retrograde transport, endosome to Golgi (GO:0042147)	1/82	0.348438	0.406728	2.37504	2.504	EHD3
positive regulation of DNA metabolic process (GO:0051054)	1/82	0.348438	0.406728	2.37504	2.504	NPM2
C-terminal protein amino acid modification (GO:0018410)	1/82	0.348438	0.406728	2.37504	2.504	OPCML
negative regulation of neuron death (GO:1901215)	1/83	0.35184	0.409676	2.34596	2.45055	APOE
positive regulation of protein ubiquitination (GO:0031398)	1/83	0.35184	0.409676	2.34596	2.45055	CLU
regulation of mitotic nuclear division (GO:0007088)	1/84	0.355224	0.413103	2.31758	2.39871	NPM2
negative regulation of programmed cell death (GO:0043069)	3/408	0.356599	0.414186	1.42948	1.474	NME2;HSPB1;SLC25A4
positive regulation of protein ubiquitination involved in ubiquitin-dependent protein catabolic process (GO:2000060)	1/87	0.365273	0.42321	2.2364	2.2523	CLU
regulation of MAP kinase activity (GO:0043405)	1/87	0.365273	0.42321	2.2364	2.2523	APOE
regulation of proteasomal ubiquitin-dependent protein catabolic process (GO:0032434)	1/88	0.368588	0.426522	2.21058	2.20633	CLU
negative regulation of cellular protein metabolic process (GO:0032269)	1/89	0.371886	0.428746	2.18535	2.16168	APOE
regulation of neuron apoptotic process (GO:0043523)	1/89	0.371886	0.428746	2.18535	2.16168	APOE
peptidyl-threonine modification (GO:0018210)	1/89	0.371886	0.428746	2.18535	2.16168	CAMK2A
cell-matrix adhesion (GO:0007160)	1/90	0.375166	0.431996	2.16069	2.1183	ACTN1
lipid transport (GO:0006869)	1/91	0.37843	0.43415	2.13657	2.07615	APOE
positive regulation of cellular protein metabolic process (GO:0032270)	1/91	0.37843	0.43415	2.13657	2.07615	CYFIP2
negative regulation of kinase activity (GO:0033673)	1/91	0.37843	0.43415	2.13657	2.07615	HSPB1
cell cycle G1/S phase transition (GO:0044843)	1/92	0.381677	0.437338	2.11298	2.03518	CAMK2A
cellular transition metal ion homeostasis (GO:0046916)	1/93	0.384907	0.439961	2.08991	1.99535	CAND1
regulation of cysteine-type endopeptidase activity involved in apoptotic process (GO:0043281)	1/93	0.384907	0.439961	2.08991	1.99535	CYCS
regulation of protein phosphorylation (GO:0001932)	2/261	0.394436	0.449824	1.48664	1.38302	NPTN;HSPB1
regulation of cell death (GO:0010941)	1/96	0.394498	0.449824	2.02361	1.88224	CLU
protein localization to organelle (GO:0033365)	1/97	0.397662	0.452879	2.00243	1.84655	ANK2
metal ion transport (GO:0030001)	1/101	0.410154	0.465971	1.92194	1.71288	ATP1A2
intrinsic apoptotic signaling pathway (GO:0097193)	1/101	0.410154	0.465971	1.92194	1.71288	CYCS
positive regulation of angiogenesis (GO:0045766)	1/103	0.416303	0.471811	1.88407	1.65108	HSPB1
plasma membrane invagination (GO:0099024)	1/103	0.416303	0.471811	1.88407	1.65108	MYH9
regulation of apoptotic process (GO:0042981)	5/815	0.418598	0.471837	1.19005	1.03635	ACTN1;NME2;HSPB1;DNM1L;CLU
regulation of cellular response to stress (GO:0080135)	1/104	0.419354	0.471837	1.86568	1.62135	CAMK2A
monovalent inorganic cation transport (GO:0015672)	1/104	0.419354	0.471837	1.86568	1.62135	ATP1A2
positive regulation of vasculature development (GO:1904018)	1/104	0.419354	0.471837	1.86568	1.62135	HSPB1
positive regulation of lymphocyte activation (GO:0051251)	1/104	0.419354	0.471837	1.86568	1.62135	SIRPA
phagocytosis, engulfment (GO:0006911)	1/104	0.419354	0.471837	1.86568	1.62135	MYH9
translational elongation (GO:0006414)	1/105	0.422389	0.474111	1.84765	1.59235	EEF1A2
G1/S transition of mitotic cell cycle (GO:0000082)	1/105	0.422389	0.474111	1.84765	1.59235	CAMK2A
positive regulation of cellular component organization (GO:0051130)	1/106	0.425409	0.476356	1.82996	1.56407	APOE
positive regulation of cellular catabolic process (GO:0031331)	1/106	0.425409	0.476356	1.82996	1.56407	APOE
positive regulation of epithelial cell proliferation (GO:0050679)	1/107	0.428413	0.478002	1.8126	1.53649	NME2
viral life cycle (GO:0019058)	1/107	0.428413	0.478002	1.8126	1.53649	APOE
positive regulation of cell cycle process (GO:0090068)	1/107	0.428413	0.478002	1.8126	1.53649	NPM2
regulation of protein activation cascade (GO:2000257)	1/108	0.431401	0.48019	1.79557	1.50957	CLU
monocarboxylic acid metabolic process (GO:0032787)	1/108	0.431401	0.48019	1.79557	1.50957	DLAT
regulation of complement activation (GO:0030449)	1/109	0.434374	0.481779	1.77886	1.4833	CLU
positive regulation of cysteine-type endopeptidase activity involved in apoptotic process (GO:0043280)	1/109	0.434374	0.481779	1.77886	1.4833	CYCS
negative regulation of protein kinase activity (GO:0006469)	1/109	0.434374	0.481779	1.77886	1.4833	HSPB1
macroautophagy (GO:0016236)	1/110	0.437331	0.483339	1.76245	1.45766	VDAC1
cellular response to insulin stimulus (GO:0032869)	1/110	0.437331	0.483339	1.76245	1.45766	VAMP2
cellular response to peptide hormone stimulus (GO:0071375)	1/110	0.437331	0.483339	1.76245	1.45766	VAMP2
positive regulation of kinase activity (GO:0033674)	1/113	0.446112	0.491301	1.71498	1.38431	EEF1A2
positive regulation of developmental process (GO:0051094)	1/113	0.446112	0.491301	1.71498	1.38431	DNM1L
regulation of humoral immune response (GO:0002920)	1/113	0.446112	0.491301	1.71498	1.38431	CLU
regulation of immune effector process (GO:0002697)	1/114	0.449008	0.493909	1.69972	1.36099	CLU
cellular response to oxidative stress (GO:0034599)	1/115	0.45189	0.496495	1.68472	1.3382	CYCS
regulation of gene expression (GO:0010468)	6/1037	0.454502	0.497889	1.12027	0.883394	STX1B;NME2;ANXA7;ANK2;ATP1B1;CLU
cellular response to interferon-gamma (GO:0071346)	1/116	0.454756	0.497889	1.66999	1.31594	CAMK2A
chromatin remodeling (GO:0006338)	1/116	0.454756	0.497889	1.66999	1.31594	NPM2
cellular protein metabolic process (GO:0044267)	3/484	0.462437	0.505409	1.19893	0.924665	EEF1A2;APOE;FARSB
brain development (GO:0007420)	1/119	0.463268	0.505409	1.62728	1.25211	CTNNA2
regulation of phosphorylation (GO:0042325)	1/119	0.463268	0.505409	1.62728	1.25211	HSPB1
negative regulation of apoptotic process (GO:0043066)	3/485	0.463787	0.505409	1.19638	0.919212	NME2;HSPB1;APOE
regulation of acute inflammatory response (GO:0002673)	1/121	0.468868	0.510352	1.6	1.21189	CLU
positive regulation of apoptotic process (GO:0043065)	2/307	0.475891	0.517393	1.25947	0.935239	CYCS;DNM1L
organic anion transport (GO:0015711)	1/124	0.477161	0.517571	1.56074	1.15479	SLC25A4
negative regulation of macromolecule metabolic process (GO:0010605)	1/124	0.477161	0.517571	1.56074	1.15479	ANXA7
G-protein coupled receptor signaling pathway, coupled to cyclic nucleotide second messenger (GO:0007187)	1/125	0.479897	0.519935	1.54807	1.13657	GNAO1
cytoskeleton organization (GO:0007010)	1/126	0.482619	0.522278	1.53561	1.11874	APOE
negative regulation of response to stimulus (GO:0048585)	1/127	0.485326	0.523995	1.52335	1.10128	CLU
protein lipidation (GO:0006497)	1/127	0.485326	0.523995	1.52335	1.10128	OPCML
regulation of mRNA stability (GO:0043488)	1/128	0.488019	0.525084	1.51128	1.08419	HSPB1
positive regulation of mitochondrion organization (GO:0010822)	1/128	0.488019	0.525084	1.51128	1.08419	DNM1L
regulation of protein processing (GO:0070613)	1/128	0.488019	0.525084	1.51128	1.08419	CLU
cellular response to hypoxia (GO:0071456)	1/132	0.498654	0.53591	1.46483	1.01929	HYOU1
Fc-gamma receptor signaling pathway involved in phagocytosis (GO:0038096)	1/133	0.501278	0.538112	1.45366	1.00389	CYFIP2
adenylate cyclase-modulating G-protein coupled receptor signaling pathway (GO:0007188)	1/134	0.503889	0.539675	1.44266	0.988798	GNAO1
Fc-gamma receptor signaling pathway (GO:0038094)	1/134	0.503889	0.539675	1.44266	0.988798	CYFIP2
Fc receptor mediated stimulatory signaling pathway (GO:0002431)	1/135	0.506486	0.541836	1.43182	0.974008	CYFIP2
muscle contraction (GO:0006936)	1/137	0.51164	0.546724	1.41062	0.945305	GNAO1
cellular response to growth factor stimulus (GO:0071363)	1/139	0.516741	0.550288	1.39004	0.917722	HSPB1
regulation of primary metabolic process (GO:0080090)	1/139	0.516741	0.550288	1.39004	0.917722	APOE
neuron differentiation (GO:0030182)	1/139	0.516741	0.550288	1.39004	0.917722	TUBB3
regulation of cellular component organization (GO:0051128)	1/140	0.519272	0.552354	1.37997	0.904332	GFAP
positive regulation of macromolecule biosynthetic process (GO:0010557)	1/142	0.524293	0.556429	1.36026	0.878323	NPM2
cell-cell adhesion via plasma-membrane adhesion molecules (GO:0098742)	1/142	0.524293	0.556429	1.36026	0.878323	NPTN
negative regulation of cellular process (GO:0048523)	3/534	0.527996	0.559724	1.08324	0.691826	ACTN1;MYH9;CLU
peptidyl-serine phosphorylation (GO:0018105)	1/145	0.531729	0.563042	1.33172	0.84114	CAMK2A
regulation of protein kinase activity (GO:0045859)	1/147	0.536622	0.567581	1.31334	0.817504	HSPB1
negative regulation of canonical Wnt signaling pathway (GO:0090090)	1/148	0.539049	0.569504	1.30434	0.806015	APOE
heart development (GO:0007507)	1/149	0.541464	0.571409	1.29546	0.794738	NDUFV2
positive regulation of intracellular protein transport (GO:0090316)	1/152	0.548633	0.578323	1.26953	0.762131	VAMP2
cellular macromolecule biosynthetic process (GO:0034645)	2/367	0.571677	0.601934	1.04921	0.586698	EEF1A2;FARSB
positive regulation of I-kappaB kinase/NF-kappaB signaling (GO:0043123)	1/163	0.573984	0.603006	1.18267	0.656562	S100A13
positive regulation of protein modification process (GO:0031401)	1/163	0.573984	0.603006	1.18267	0.656562	NPTN
regulation of inflammatory response (GO:0050727)	1/166	0.58065	0.609324	1.16099	0.631122	APOE
peptidyl-serine modification (GO:0018209)	1/170	0.589377	0.617789	1.13328	0.599152	CAMK2A
positive regulation of protein kinase activity (GO:0045860)	1/172	0.593673	0.621595	1.11991	0.583951	CLU
negative regulation of Wnt signaling pathway (GO:0030178)	1/174	0.597924	0.625346	1.10685	0.569244	APOE
protein autophosphorylation (GO:0046777)	1/175	0.600034	0.626851	1.10044	0.562069	CAMK2A
regulation of angiogenesis (GO:0045765)	1/177	0.604219	0.630519	1.08782	0.548064	HSPB1
negative regulation of protein phosphorylation (GO:0001933)	1/178	0.606296	0.63198	1.08162	0.541229	HSPB1
phosphate-containing compound metabolic process (GO:0006796)	1/183	0.616517	0.641919	1.05164	0.508645	PFKM
regulation of mitotic cell cycle phase transition (GO:1901990)	1/184	0.618529	0.643298	1.04584	0.502432	NPM2
gene expression (GO:0010467)	2/411	0.633574	0.658192	0.934225	0.42636	EEF1A2;FARSB
cilium organization (GO:0044782)	1/192	0.634258	0.658192	1.00163	0.456041	EHD3
positive regulation of cell differentiation (GO:0045597)	1/194	0.638088	0.661433	0.991146	0.445301	CTNNA2
positive regulation of cell proliferation (GO:0008284)	2/424	0.650491	0.673543	0.904842	0.389107	NME2;SLC25A5
positive regulation of multicellular organismal process (GO:0051240)	1/202	0.653017	0.67541	0.951311	0.405403	NME2
positive regulation of phosphorylation (GO:0042327)	1/208	0.663812	0.685817	0.923456	0.378392	NPTN
regulation of canonical Wnt signaling pathway (GO:0060828)	1/213	0.672553	0.694081	0.901447	0.35758	APOE
central nervous system development (GO:0007417)	1/217	0.679384	0.700357	0.884574	0.341949	SH3GL2
mitotic cell cycle phase transition (GO:0044772)	1/221	0.686073	0.706474	0.868314	0.327155	CAMK2A
Ras protein signal transduction (GO:0007265)	1/223	0.689366	0.708459	0.860404	0.320055	RAB3A
cellular response to cytokine stimulus (GO:0071345)	2/456	0.689516	0.708459	0.839682	0.312164	PDE1B;STX1A
regulation of signal transduction (GO:0009966)	1/233	0.705324	0.723905	0.822899	0.287273	CLU
positive regulation of intracellular signal transduction (GO:1902533)	2/479	0.715326	0.733366	0.798249	0.267427	S100A13;DNM1L
plasma membrane bounded cell projection assembly (GO:0120031)	1/241	0.717503	0.734792	0.795146	0.263971	EHD3
positive regulation of programmed cell death (GO:0043068)	1/257	0.740385	0.757396	0.744842	0.223889	DNM1L
MAPK cascade (GO:0000165)	1/278	0.767653	0.784433	0.687638	0.181823	CAMK2A
cellular protein modification process (GO:0006464)	4/1001	0.770616	0.786601	0.758235	0.197569	RAB3A;CAND1;CAMK2A;APOE
cilium assembly (GO:0060271)	1/288	0.779622	0.794925	0.66334	0.165136	EHD3
DNA metabolic process (GO:0006259)	1/314	0.807957	0.822919	0.607432	0.129533	PURA
regulation of cellular macromolecule biosynthetic process (GO:2000112)	2/631	0.844297	0.858997	0.600611	0.101654	CYFIP2;NME2
cytokine-mediated signaling pathway (GO:0019221)	2/633	0.845575	0.859362	0.598645	0.100416	CAMK2A;STX1A
organelle assembly (GO:0070925)	1/376	0.861786	0.874886	0.505398	0.0751771	EHD3
protein modification by small protein conjugation (GO:0032446)	1/398	0.877042	0.889408	0.476853	0.0625631	CAND1
positive regulation of protein phosphorylation (GO:0001934)	1/412	0.88587	0.897387	0.460279	0.0557791	NPTN
regulation of intracellular signal transduction (GO:1902531)	1/422	0.891788	0.902404	0.449116	0.0514359	HSPB1
positive regulation of gene expression (GO:0010628)	2/771	0.913886	0.923765	0.487697	0.0439171	ANK2;CLU
protein phosphorylation (GO:0006468)	1/470	0.916225	0.92513	0.402157	0.0351859	CAMK2A
protein ubiquitination (GO:0016567)	1/506	0.930887	0.93892	0.372796	0.0266988	CAND1
positive regulation of cellular process (GO:0048522)	1/519	0.935531	0.942588	0.363197	0.0242038	SLC25A5
positive regulation of transcription from RNA polymerase II promoter (GO:0045944)	2/848	0.938555	0.944617	0.441524	0.0279987	NME2;PFKM
regulation of nucleic acid-templated transcription (GO:1903506)	1/607	0.959791	0.964951	0.309045	0.0126832	NME2
negative regulation of gene expression (GO:0010629)	1/618	0.962101	0.966234	0.303363	0.0117208	ANXA7
regulation of cell proliferation (GO:0042127)	1/740	0.98038	0.983536	0.251678	0.00498697	SLC25A5
positive regulation of transcription, DNA-templated (GO:0045893)	2/1120	0.982309	0.984414	0.329335	0.00587849	NME2;PFKM
regulation of transcription from RNA polymerase II promoter (GO:0006357)	3/1478	0.985387	0.986442	0.370955	0.0054607	NME2;APOE;PFKM
regulation of transcription, DNA-templated (GO:0006355)	2/1598	0.99829	0.99829	0.224827	0.000384802	NME2;APOE

## Sheet: Downregulate_Cellular component
Supplementary File 3: GO term list (Cellular Component/Biological Processes) associated to downregulated WMLs proteome
Cellular components_Downregulated WML Proteins
Term	Overlap	P-value	Adjusted P-value	log10(ad. P-value)	Odds Ratio	Combined Score	Genes
Focal adhesion (GO:0005925)	19/356	2.51709e-13	3.07085e-11	10.5127	11.2449	326.22	CAP1;RALA;GSN;RDX;TNC;RHOG;RHOA;RHOB;PPP1CB;RAB21;CDC42;ALCAM;CSRP1;YWHAQ;CD9;RAC1;PABPC1;PFN1;PPIA
Ficolin-1-rich granule (GO:0101002)	9/184	1.36528e-06	8.3282e-05	4.07945	9.38476	126.733	ALAD;GSN;FTH1;LAMP2;RAC1;SRP14;PPIA;RHOA;SERPINB6
Actin cytoskeleton (GO:0015629)	10/294	9.02567e-06	0.000367044	3.43528	6.44959	74.9148	CAP1;ANLN;CLIC4;GSN;DCTN2;BIN1;RDX;FSCN1;PLS3;RAC1
Secretory granule lumen (GO:0034774)	10/317	1.73304e-05	0.000528578	3.27689	5.95939	65.3331	LGALS3BP;ALAD;CAP1;FAM49B;TF;GSN;GM2A;SRP14;PPIA;CPPED1
Main axon (GO:0044304)	4/33	3.99229e-05	0.000923358	3.03463	24.2344	245.459	BIN1;CNTN2;ERMN;SIRT2
Vacuolar lumen (GO:0005775)	7/161	4.5411e-05	0.000923358	3.03463	8.15248	81.5228	CAP1;BCAN;VCAN;GM2A;LAMP2;PSAP;CPPED1
Cytoskeleton (GO:0005856)	12/520	5.41934e-05	0.000944514	3.02479	4.35883	42.8166	CDC42;ANLN;CLIC4;HINT1;ACTR1A;GSN;BIN1;ARHGDIA;FSCN1;RHOG;MAP4;RAC1
Ribonucleoprotein granule (GO:0035770)	5/80	0.000106524	0.00162449	2.78928	11.7905	107.849	CDC42;NCL;PCBP1;RAC1;PABPC1
Lysosomal lumen (GO:0043202)	5/86	0.00015008	0.00203441	2.69156	10.9138	96.0889	BCAN;VCAN;GM2A;LAMP2;PSAP
Cytoplasmic vesicle (GO:0031410)	7/215	0.000274581	0.00334989	2.47497	6.01945	49.3611	CDC42;TF;RALA;CLTA;RHOA;RHOB;SOD1
perinuclear region of cytoplasm (GO:0048471)	9/378	0.000384152	0.00426059	2.37053	4.40696	34.6584	TF;CLIC4;SET;RAP1A;ANP32A;TPPP;S100B;SIRT2;PAFAH1B1
ficolin-1-rich granule membrane (GO:0101003)	4/61	0.000448852	0.00456333	2.34072	12.3124	94.9138	LAMP2;RAC1;RHOA;SERPINB6
paranode region of axon (GO:0033270)	2/6	0.000501206	0.00470363	2.32757	86.4304	656.741	ERMN;SIRT2
actin-based cell projection (GO:0098858)	4/70	0.00075741	0.00638031	2.19516	10.6286	76.3728	CDC42;CLIC4;RDX;FSCN1
ficolin-1-rich granule lumen (GO:1904813)	5/123	0.000784464	0.00638031	2.19516	7.47768	53.4692	ALAD;GSN;FTH1;SRP14;PPIA
autolysosome (GO:0044754)	2/8	0.000928443	0.00697503	2.15645	57.6145	402.264	FTH1;LAMP2
cytoplasmic vesicle lumen (GO:0060205)	5/129	0.000971931	0.00697503	2.15645	7.1137	49.3422	ALAD;TF;GSN;SRP14;PPIA
juxtaparanode region of axon (GO:0044224)	2/9	0.00118915	0.0080598	2.09368	49.3814	332.56	CNTN2;SIRT2
cell cortex region (GO:0099738)	2/11	0.00180291	0.0115093	1.93895	38.4039	242.649	ANLN;ACTR1A
microvillus (GO:0005902)	3/42	0.0018968	0.0115093	1.93895	13.39	83.9231	CLIC4;RDX;FSCN1
azurophil granule (GO:0042582)	5/154	0.00212708	0.0115093	1.93895	5.91263	36.3804	CAP1;GM2A;LAMP2;PSAP;CPPED1
node of Ranvier (GO:0033268)	2/12	0.00215523	0.0115093	1.93895	34.5617	212.204	BIN1;CNTN2
cell cortex part (GO:0044448)	3/44	0.00216978	0.0115093	1.93895	12.7356	78.1088	ANLN;ACTR1A;GSN
secondary lysosome (GO:0005767)	2/13	0.00253737	0.0128983	1.88947	31.4182	187.775	FTH1;LAMP2
tertiary granule (GO:0070820)	5/164	0.00279355	0.0136325	1.86542	5.53796	32.5657	FTH1;LAMP2;RAC1;RHOA;SERPINB6
cytoplasmic ribonucleoprotein granule (GO:0036464)	5/170	0.00325948	0.0152501	1.81673	5.33496	30.549	CDC42;NCL;PCBP1;RAC1;PABPC1
cortical actin cytoskeleton (GO:0030864)	3/52	0.00350002	0.0152501	1.81673	10.652	60.2368	CAP1;GSN;RDX
cortical cytoskeleton (GO:0030863)	3/52	0.00350002	0.0152501	1.81673	10.652	60.2368	CAP1;GSN;RDX
filopodium (GO:0030175)	3/60	0.00523928	0.0220411	1.65677	9.15328	48.0691	CDC42;RDX;FSCN1
autophagosome (GO:0005776)	3/64	0.00627222	0.025507	1.59334	8.55134	43.3692	FTH1;LAMP2;PIP4K2A
platelet dense granule (GO:0042827)	2/21	0.006626	0.0260765	1.58375	18.1822	91.2154	LGALS3BP;LAMP2
microtubule cytoskeleton (GO:0015630)	7/388	0.00785128	0.029933	1.52385	3.25731	15.7885	CLIC4;ACTR1A;DDAH2;DPYSL2;TPPP;MAP4;SIRT2
polymeric cytoskeletal fiber (GO:0099513)	5/221	0.00971245	0.0359066	1.44483	4.06477	18.8376	DPYSL2;PLS3;TPPP;RAC1;SIRT2
clathrin-coated vesicle membrane (GO:0030665)	3/81	0.0119575	0.0429064	1.36748	6.68185	29.5765	TF;CLTA;CD9
mitotic spindle (GO:0072686)	3/84	0.0131869	0.0459657	1.33757	6.4334	27.8472	CDC42;MAP4;SIRT2
azurophil granule lumen (GO:0035578)	3/90	0.0158549	0.0537306	1.26978	5.9879	24.8155	CAP1;GM2A;CPPED1
spindle (GO:0005819)	4/186	0.0238279	0.0785677	1.10476	3.83176	14.3189	CDC42;MAP4;HSPA2;SIRT2
endocytic vesicle (GO:0030139)	3/108	0.0255568	0.0820509	1.08592	4.95689	18.1762	TF;RALA;CLTA
microtubule organizing center (GO:0005815)	7/507	0.0295218	0.0923503	1.03456	2.46693	8.69006	CDC42;CLIC4;ACTR1A;DCTN2;DDAH2;SIRT2;PAFAH1B1
clathrin coat (GO:0030118)	1/6	0.0345947	0.0960336	1.01758	34.2724	115.294	CLTA
clathrin vesicle coat (GO:0030125)	1/6	0.0345947	0.0960336	1.01758	34.2724	115.294	CLTA
signal recognition particle, endoplasmic reticulum targeting (GO:0005786)	1/6	0.0345947	0.0960336	1.01758	34.2724	115.294	SRP14
platelet dense granule membrane (GO:0031088)	1/6	0.0345947	0.0960336	1.01758	34.2724	115.294	LAMP2
clathrin-coated endocytic vesicle (GO:0045334)	2/50	0.0346351	0.0960336	1.01758	7.18659	24.1677	CLTA;CD9
cytoplasmic vesicle membrane (GO:0030659)	2/54	0.0398564	0.106734	0.971697	6.63244	21.3729	RALA;YWHAQ
extrinsic component of external side of plasma membrane (GO:0031232)	1/7	0.040244	0.106734	0.971697	28.5589	91.7539	TF
actin filament (GO:0005884)	2/55	0.0412056	0.106959	0.970782	6.50697	20.7519	PLS3;RAC1
mitochondrial intermembrane space (GO:0005758)	2/57	0.0439549	0.109706	0.959771	6.26972	19.5903	GATM;SOD1
azurophil granule membrane (GO:0035577)	2/58	0.0453546	0.109706	0.959771	6.15745	19.0465	LAMP2;PSAP
HFE-transferrin receptor complex (GO:1990712)	1/8	0.0458605	0.109706	0.959771	24.4778	75.4444	TF
chromatin silencing complex (GO:0005677)	1/8	0.0458605	0.109706	0.959771	24.4778	75.4444	SIRT2
late endosome (GO:0005770)	3/140	0.0490662	0.115117	0.938861	3.79293	11.4341	TF;RAP1A;LAMP2
signal recognition particle (GO:0048500)	1/9	0.0514445	0.116226	0.934695	21.417	63.5497	SRP14
axon initial segment (GO:0043194)	1/9	0.0514445	0.116226	0.934695	21.417	63.5497	BIN1
centrosome (GO:0005813)	6/461	0.0537935	0.117834	0.92873	2.30805	6.74551	CDC42;CLIC4;ACTR1A;DCTN2;SIRT2;PAFAH1B1
lipid droplet (GO:0005811)	2/64	0.0540876	0.117834	0.92873	5.55989	16.219	SET;PLIN3
CatSper complex (GO:0036128)	1/10	0.056996	0.121991	0.913671	19.0364	54.535	HSPA2
mitochondrial envelope (GO:0005740)	2/69	0.0617788	0.129948	0.886229	5.14367	14.321	GATM;SOD1
invadopodium (GO:0071437)	1/12	0.0680026	0.140616	0.851967	15.5737	41.8653	FSCN1
endoplasmic reticulum lumen (GO:0005788)	4/270	0.074137	0.150745	0.821756	2.61055	6.79224	TF;VCAN;ESD;TNC
platelet dense granule lumen (GO:0031089)	1/14	0.0788819	0.155219	0.809055	13.1764	33.4655	LGALS3BP
endolysosome membrane (GO:0036020)	1/14	0.0788819	0.155219	0.809055	13.1764	33.4655	CLTA
T cell receptor complex (GO:0042101)	1/16	0.0896352	0.173579	0.760502	11.4184	27.5412	ALCAM
trans-Golgi network (GO:0005802)	3/185	0.0946456	0.178242	0.74899	2.84861	6.71593	RAB21;CLTA;RAC1
platelet alpha granule membrane (GO:0031092)	1/17	0.0949651	0.178242	0.74899	10.7042	25.2003	CD9
platelet alpha granule (GO:0031091)	2/90	0.0975725	0.180361	0.743857	3.91206	9.10398	FAM49B;CD9
lysosome (GO:0005764)	5/422	0.101934	0.185611	0.731395	2.08398	4.75861	BCAN;VCAN;GM2A;LAMP2;PSAP
nuclear heterochromatin (GO:0005720)	1/20	0.11077	0.195854	0.708068	9.0127	19.8307	SIRT2
endolysosome (GO:0036019)	1/20	0.11077	0.195854	0.708068	9.0127	19.8307	CLTA
Golgi lumen (GO:0005796)	2/98	0.112438	0.195964	0.707824	3.5846	7.83361	BCAN;VCAN
clathrin-coated vesicle (GO:0030136)	2/100	0.116243	0.199741	0.699533	3.51109	7.55614	TF;CLTA
microtubule (GO:0005874)	3/210	0.125338	0.212379	0.672889	2.5014	5.19475	DPYSL2;TPPP;SIRT2
early endosome (GO:0005769)	3/222	0.141199	0.235976	0.627133	2.36289	4.62557	RAB21;TF;RAP1A
Golgi cisterna membrane (GO:0032580)	1/28	0.151591	0.249919	0.6022	6.33972	11.9603	RAB21
recycling endosome (GO:0055037)	2/119	0.153833	0.250235	0.601652	2.93809	5.49977	TF;RAC1
spindle midzone (GO:0051233)	1/30	0.161502	0.259253	0.586276	5.9019	10.7606	CDC42
vesicle coat (GO:0030120)	1/31	0.166415	0.260289	0.584544	5.70489	10.2304	CLTA
sarcoplasm (GO:0016528)	1/31	0.166415	0.260289	0.584544	5.70489	10.2304	GSN
clathrin-coated endocytic vesicle membrane (GO:0030669)	1/33	0.176154	0.272036	0.565374	5.34779	9.28588	CD9
axon (GO:0030424)	2/141	0.199745	0.304611	0.516255	2.47032	3.97897	ALCAM;BIN1
contractile actin filament bundle (GO:0097517)	1/40	0.209363	0.310114	0.508478	4.38638	6.85892	FSCN1
stress fiber (GO:0001725)	1/40	0.209363	0.310114	0.508478	4.38638	6.85892	FSCN1
cytoplasmic stress granule (GO:0010494)	1/41	0.213998	0.310114	0.508478	4.27651	6.59348	PABPC1
heterochromatin (GO:0000792)	1/41	0.213998	0.310114	0.508478	4.27651	6.59348	SIRT2
peroxisomal matrix (GO:0005782)	1/42	0.218605	0.310114	0.508478	4.17199	6.34347	GRHPR
microbody lumen (GO:0031907)	1/42	0.218605	0.310114	0.508478	4.17199	6.34347	GRHPR
recycling endosome membrane (GO:0055038)	1/47	0.241244	0.333051	0.477489	3.71758	5.28619	RAC1
lysosomal membrane (GO:0005765)	3/291	0.242568	0.333051	0.477489	1.79048	2.53616	LAMP2;PSAP;CLTA
actomyosin (GO:0042641)	1/48	0.245693	0.333051	0.477489	3.6383	5.10697	FSCN1
late endosome membrane (GO:0031902)	1/48	0.245693	0.333051	0.477489	3.6383	5.10697	LAMP2
nuclear speck (GO:0016607)	3/296	0.250378	0.335672	0.474085	1.75948	2.43649	PCBP1;SRSF3;LHPP
Golgi cisterna (GO:0031985)	1/50	0.254514	0.337508	0.471716	3.48944	4.77495	RAB21
ruffle membrane (GO:0032587)	1/53	0.267554	0.350985	0.454711	3.28763	4.33452	RAC1
tertiary granule lumen (GO:1904724)	1/55	0.276122	0.358371	0.445668	3.16555	4.07379	FTH1
lytic vacuole (GO:0000323)	2/183	0.290356	0.372303	0.429104	1.89306	2.34105	LAMP2;PSAP
nuclear matrix (GO:0016363)	1/59	0.292959	0.372303	0.429104	2.94664	3.61765	CLIC4
vacuole (GO:0005773)	1/62	0.305332	0.384026	0.415639	2.8013	3.32333	PIP4K2A
platelet alpha granule lumen (GO:0031093)	1/67	0.325479	0.405188	0.392344	2.58843	2.9054	FAM49B
tertiary granule membrane (GO:0070821)	1/73	0.348891	0.425647	0.37095	2.37201	2.49771	SERPINB6
early endosome membrane (GO:0031901)	1/73	0.348891	0.425647	0.37095	2.37201	2.49771	RAB21
peroxisomal part (GO:0044439)	1/75	0.356515	0.430641	0.365884	2.30767	2.38008	GRHPR
nuclear periphery (GO:0034399)	1/78	0.367784	0.439899	0.356647	2.21742	2.21799	CLIC4
trans-Golgi network membrane (GO:0032588)	1/85	0.393325	0.460633	0.336645	2.03192	1.89602	CLTA
mitochondrion (GO:0005739)	7/1026	0.393981	0.460633	0.336645	1.17805	1.0973	CYB5R2;CLIC4;GATM;PFDN2;TPPP;ACAT2;SOD1
lytic vacuole membrane (GO:0098852)	2/233	0.396446	0.460633	0.336645	1.47954	1.36889	LAMP2;PSAP
specific granule membrane (GO:0035579)	1/91	0.414401	0.472008	0.326051	1.89588	1.67012	RAP1A
peroxisome (GO:0005777)	1/92	0.417843	0.472008	0.326051	1.87495	1.63618	SOD1
microbody (GO:0042579)	1/92	0.417843	0.472008	0.326051	1.87495	1.63618	SOD1
centriole (GO:0005814)	1/95	0.428047	0.479099	0.319575	1.81484	1.53993	SIRT2
chromosome (GO:0005694)	1/97	0.434751	0.482179	0.316792	1.77685	1.48008	SIRT2
nuclear chromosome, telomeric region (GO:0000784)	1/107	0.467121	0.513413	0.289534	1.60841	1.22427	PPP1CB
Golgi membrane (GO:0000139)	3/442	0.480043	0.522904	0.281578	1.16557	0.855387	RAB21;CDC42;CLTA
chromosome, telomeric region (GO:0000781)	1/124	0.517986	0.559241	0.252401	1.38492	0.911009	PPP1CB
microtubule organizing center part (GO:0044450)	1/126	0.523644	0.560391	0.251509	1.36262	0.881538	SIRT2
Golgi subcompartment (GO:0098791)	3/479	0.533926	0.566426	0.246857	1.07292	0.673256	RAB21;CDC42;RAC1
specific granule (GO:0042581)	1/160	0.610351	0.641921	0.192518	1.0694	0.527985	RAP1A
nuclear body (GO:0016604)	3/618	0.705232	0.73537	0.133494	0.824476	0.28793	PCBP1;SRSF3;LHPP
nucleolus (GO:0005730)	3/676	0.761042	0.78684	0.104114	0.751154	0.205115	NCL;ACAT2;SIRT2
nuclear chromatin (GO:0000790)	1/253	0.775493	0.795044	0.099609	0.671559	0.170748	SIRT2
mitochondrial matrix (GO:0005759)	1/308	0.838159	0.852128	0.0694952	0.549702	0.0970488	SOD1
nuclear chromosome part (GO:0044454)	1/392	0.901998	0.909452	0.04122	0.429756	0.0443263	PPP1CB
integral component of plasma membrane (GO:0005887)	4/1463	0.975389	0.975389	0.0108224	0.447003	0.011139	ALCAM;CADM4;CNTN2;CD9

## Sheet: Downregulate_Biological Process
Supplementary File 3: GO term list (Cellular Component/Biological Processes) associated to downregulated WMLs proteome
Biological process- Downregulated WML Proteins
Term	Overlap	P-value	Adjusted P-value	log10(ad. P-value)	Odds Ratio	Combined Score	Genes
Actin filament organization (GO:0007015)	9/120	3.56972e-08	3.45317e-05	4.46178	14.8438	254.545	CAP1;CDC42;GSN;RHOG;PLS3;RAC1;ERMN;RHOA;RHOB
Regulation of cytoskeleton organization (GO:0051493)	8/95	8.56858e-08	3.45317e-05	4.46178	16.7002	271.755	CDC42;CLIC4;STMN1;FSCN1;PFDN2;CRK;RHOA;RHOB
Neutrophil degranulation (GO:0043312)	15/479	1.32598e-07	3.45317e-05	4.46178	6.1546	97.4639	CAP1;GSN;RHOG;SRP14;RHOA;CPPED1;SERPINB6;ALAD;RAP1A;GM2A;FTH1;LAMP2;PSAP;RAC1;PPIA
Neutrophil activation involved in immune response (GO:0002283)	15/483	1.476e-07	3.45317e-05	4.46178	6.10074	95.9571	CAP1;GSN;RHOG;SRP14;RHOA;CPPED1;SERPINB6;ALAD;RAP1A;GM2A;FTH1;LAMP2;PSAP;RAC1;PPIA
Neutrophil mediated immunity (GO:0002446)	15/487	1.64124e-07	3.45317e-05	4.46178	6.04779	94.4825	CAP1;GSN;RHOG;SRP14;RHOA;CPPED1;SERPINB6;ALAD;RAP1A;GM2A;FTH1;LAMP2;PSAP;RAC1;PPIA
Regulation of actin cytoskeleton organization (GO:0032956)	7/75	2.79534e-07	4.90116e-05	4.3097	18.5434	279.823	CDC42;ARHGDIA;RDX;FSCN1;CRK;RHOA;RHOB
Platelet degranulation (GO:0002576)	8/124	6.74282e-07	0.000101335	3.99424	12.5068	177.717	LGALS3BP;FAM49B;TF;LAMP2;PSAP;ENDOD1;CD9;SOD1
Positive regulation of cell morphogenesis involved in differentiation (GO:0010770)	6/58	1.11244e-06	0.000146286	3.8348	20.6143	282.601	CDC42;ARHGDIA;RAC1;CRK;RHOA;CRKL
Regulated exocytosis (GO:0045055)	8/148	2.5679e-06	0.000300159	3.52265	10.3502	133.232	LGALS3BP;FAM49B;TF;LAMP2;PSAP;ENDOD1;CD9;SOD1
Positive regulation of plasma membrane bounded cell projection assembly (GO:0120034)	6/69	3.12694e-06	0.000328954	3.48286	17.0056	215.553	CDC42;ANLN;RALA;FSCN1;RAC1;PFN1
positive regulation of cytoskeleton organization (GO:0051495)	6/77	5.95386e-06	0.000569406	3.24458	15.0834	181.475	CDC42;CFL2;RHOG;PFDN2;RAC1;PFN1
interleukin-12-mediated signaling pathway (GO:0035722)	5/46	7.11487e-06	0.000575757	3.23976	21.605	256.091	CDC42;RALA;TALDO1;PPIA;SOD1
cellular response to interleukin-12 (GO:0071349)	5/46	7.11487e-06	0.000575757	3.23976	21.605	256.091	CDC42;RALA;TALDO1;PPIA;SOD1
regulation of actin filament bundle assembly (GO:0032231)	4/24	1.07969e-05	0.000811307	3.09081	35.1558	402.05	CDC42;RDX;RAC1;PFN1
positive regulation of substrate adhesion-dependent cell spreading (GO:1900026)	4/27	1.75923e-05	0.00123381	2.90875	30.5656	334.634	CDC42;RAC1;CRK;CRKL
regulation of stress fiber assembly (GO:0051492)	5/60	2.65587e-05	0.00172618	2.76291	16.0942	169.57	CDC42;STMN1;RAC1;PFN1;RHOA
actin cytoskeleton reorganization (GO:0031532)	5/61	2.87957e-05	0.00172618	2.76291	15.806	165.256	RALA;GSN;RHOG;RAC1;RHOA
hepatocyte growth factor receptor signaling pathway (GO:0048012)	3/11	3.11103e-05	0.00172618	2.76291	65.3783	678.494	STMN1;RAC1;SIRT2
regulation of actin filament-based process (GO:0032970)	5/62	3.11763e-05	0.00172618	2.76291	15.5279	161.115	CDC42;FSCN1;CRK;RHOA;RHOB
establishment of apical/basal cell polarity (GO:0035089)	3/12	4.13035e-05	0.00217256	2.66303	58.1111	586.606	CDC42;FSCN1;RHOA
actin filament bundle organization (GO:0061572)	4/35	5.06255e-05	0.00242285	2.61567	22.6686	224.216	FSCN1;PLS3;RHOA;RHOB
Ras protein signal transduction (GO:0007265)	8/223	5.0668e-05	0.00242285	2.61567	6.71406	66.4035	RAB21;CDC42;RAP1A;RHOG;RAC1;RHOA;CRKL;RHOB
positive regulation of lamellipodium assembly (GO:0010592)	3/13	5.34656e-05	0.00244547	2.61164	52.2974	514.422	CDC42;FSCN1;RAC1
actin polymerization or depolymerization (GO:0008154)	4/36	5.66975e-05	0.00248524	2.60463	21.9591	214.711	CAP1;GSN;CFL2;RAC1
actin filament bundle assembly (GO:0051017)	4/37	6.32839e-05	0.00260354	2.58444	21.2926	205.854	FSCN1;PLS3;RHOA;RHOB
Rho protein signal transduction (GO:0007266)	5/72	6.4346e-05	0.00260354	2.58444	13.2036	127.431	CDC42;RHOG;RAC1;RHOA;RHOB
regulation of plasma membrane bounded cell projection assembly (GO:0120032)	4/39	7.81052e-05	0.00304321	2.51667	20.0738	189.847	CDC42;RDX;FSCN1;RAC1
positive regulation of cell division (GO:0051781)	4/41	9.53028e-05	0.00345719	2.46128	18.9868	175.789	CDC42;FGF1;RHOA;SIRT2
regulation of substrate adhesion-dependent cell spreading (GO:1900024)	4/41	9.53028e-05	0.00345719	2.46128	18.9868	175.789	CDC42;RAC1;CRK;CRKL
substantia nigra development (GO:0021762)	4/43	0.000115097	0.00403606	2.39404	18.0113	163.358	CDC42;YWHAQ;RHOA;SIRT2
positive regulation of actin filament bundle assembly (GO:0032233)	4/44	0.000126037	0.00427714	2.36885	17.5602	157.672	CDC42;RAC1;PFN1;RHOA
glyceraldehyde-3-phosphate metabolic process (GO:0019682)	3/18	0.000149323	0.00490899	2.30901	34.8561	307.062	TPI1;ALDH1A1;TALDO1
regulation of small GTPase mediated signal transduction (GO:0051056)	6/140	0.00017478	0.00557177	2.25401	7.96652	68.9262	CDC42;ARHGDIA;RHOG;RAC1;RHOA;RHOB
cell projection assembly (GO:0030031)	3/20	0.00020684	0.00639987	2.19383	30.7523	260.889	CDC42;RHOG;RAC1
positive regulation of actin filament polymerization (GO:0030838)	4/51	0.000224823	0.00675753	2.17021	14.9396	125.495	GSN;RHOG;RAC1;PFN1
positive regulation of lamellipodium organization (GO:1902745)	3/21	0.000240286	0.00689387	2.16154	29.0424	242.03	CDC42;FSCN1;RAC1
positive regulation of cell-substrate adhesion (GO:0010811)	4/52	0.000242465	0.00689387	2.16154	14.6276	121.77	CDC42;RAC1;CRK;CRKL
nuclear transport (GO:0051169)	3/22	0.000277042	0.00766969	2.11522	27.5125	225.364	SET;ANP32A;NUTF2
negative regulation of axonogenesis (GO:0050771)	3/23	0.000317243	0.00834349	2.07865	26.1355	210.544	ARHGDIA;OMG;RHOA
regulation of cell size (GO:0008361)	3/23	0.000317243	0.00834349	2.07865	26.1355	210.544	RDX;RAC1;RHOA
neuron projection morphogenesis (GO:0048812)	6/163	0.000396624	0.00999417	2.00025	6.79153	53.1948	CDC42;ALCAM;OMG;RHOG;RAC1;S100B
positive regulation of filopodium assembly (GO:0051491)	3/25	0.000408507	0.00999417	2.00025	23.7572	185.377	CDC42;RALA;FSCN1
regulation of lamellipodium assembly (GO:0010591)	3/25	0.000408507	0.00999417	2.00025	23.7572	185.377	CDC42;FSCN1;RAC1
negative regulation of cell size (GO:0045792)	2/6	0.000501206	0.0119834	1.92142	86.4304	656.741	RDX;RHOA
positive regulation of protein polymerization (GO:0032273)	4/64	0.00053918	0.0126048	1.89946	11.695	88.0102	RHOG;RAC1;TPPP;PFN1
positive regulation of MAP kinase activity (GO:0043406)	6/177	0.000613244	0.0140246	1.85311	6.23107	46.0897	RAP1A;PEA15;FGF1;CRK;CRKL;SOD1
vesicle-mediated transport (GO:0016192)	9/410	0.000688697	0.0151555	1.81943	4.04863	29.4769	CDC42;ACTR1A;BIN1;DPYSL2;RHOG;PLIN3;HSPA2;RAC1;RHOB
retrograde axonal transport (GO:0008090)	2/7	0.000699005	0.0151555	1.81943	69.1409	502.367	PAFAH1B1;SOD1
negative regulation of cell morphogenesis involved in differentiation (GO:0010771)	3/30	0.000705913	0.0151555	1.81943	19.3528	140.424	ARHGDIA;OMG;RHOA
vascular endothelial growth factor receptor signaling pathway (GO:0048010)	4/70	0.00075741	0.0156234	1.80622	10.6286	76.3728	CDC42;RAC1;CRK;RHOA
cytoskeleton-dependent cytokinesis (GO:0061640)	4/70	0.00075741	0.0156234	1.80622	10.6286	76.3728	ANLN;STMN1;RHOA;RHOB
positive regulation of early endosome to late endosome transport (GO:2000643)	2/8	0.000928443	0.0182465	1.73882	57.6145	402.264	RAB21;RDX
mitotic spindle organization (GO:0007052)	4/74	0.000933592	0.0182465	1.73882	10.0192	69.8988	DCTN2;STMN1;MAP4;RHOA
activation of MAPKK activity (GO:0000186)	3/33	0.000936606	0.0182465	1.73882	17.4149	121.439	RAP1A;CRK;CRKL
engulfment of apoptotic cell (GO:0043652)	2/9	0.00118915	0.0219498	1.65857	49.3814	332.56	RHOG;RAC1
establishment of epithelial cell apical/basal polarity (GO:0045198)	2/9	0.00118915	0.0219498	1.65857	49.3814	332.56	CDC42;RHOA
regulation of receptor-mediated endocytosis (GO:0048259)	3/36	0.00121016	0.0219498	1.65857	15.8293	106.326	RAB21;TF;RAC1
regulation of filopodium assembly (GO:0051489)	3/36	0.00121016	0.0219498	1.65857	15.8293	106.326	CDC42;RALA;FSCN1
regulation of hydrolase activity (GO:0051336)	4/80	0.00124923	0.0222744	1.65219	9.22543	61.6741	RDX;CRK;PAFAH1B1;SOD1
positive regulation of stress fiber assembly (GO:0051496)	3/37	0.00131135	0.0229924	1.63842	15.363	101.96	CDC42;RAC1;RHOA
ephrin receptor signaling pathway (GO:0048013)	4/82	0.0013692	0.0231594	1.63527	8.98797	59.2625	CDC42;RAC1;CRK;RHOA
positive regulation of cytoplasmic transport (GO:1903651)	2/10	0.00148076	0.0231594	1.63527	43.2065	281.499	RAB21;RDX
regulation of podosome assembly (GO:0071801)	2/10	0.00148076	0.0231594	1.63527	43.2065	281.499	GSN;FSCN1
regulation of attachment of spindle microtubules to kinetochore (GO:0051988)	2/10	0.00148076	0.0231594	1.63527	43.2065	281.499	CDC42;SIRT2
polarized epithelial cell differentiation (GO:0030859)	2/10	0.00148076	0.0231594	1.63527	43.2065	281.499	CDC42;RHOA
negative regulation of homotypic cell-cell adhesion (GO:0034111)	2/10	0.00148076	0.0231594	1.63527	43.2065	281.499	RDX;CD9
endothelial tube morphogenesis (GO:0061154)	2/10	0.00148076	0.0231594	1.63527	43.2065	281.499	RHOA;RHOB
positive regulation of supramolecular fiber organization (GO:1902905)	4/84	0.00149699	0.0231594	1.63527	8.76239	56.9932	CFL2;RHOG;RAC1;PFN1
Wnt signaling pathway, planar cell polarity pathway (GO:0060071)	4/88	0.0017771	0.0270944	1.56712	8.34345	52.8371	CDC42;RAC1;PFN1;RHOA
regulation of establishment of planar polarity (GO:0090175)	4/89	0.00185243	0.0278394	1.55534	8.24487	51.8706	CDC42;RAC1;PFN1;RHOA
viral RNA genome replication (GO:0039694)	2/12	0.00215523	0.030846	1.5108	34.5617	212.204	CDC42;PCBP1
regulation of actomyosin structure organization (GO:0110020)	2/12	0.00215523	0.030846	1.5108	34.5617	212.204	CDC42;RAC1
dermatan sulfate biosynthetic process (GO:0030208)	2/12	0.00215523	0.030846	1.5108	34.5617	212.204	BCAN;VCAN
microtubule cytoskeleton organization involved in mitosis (GO:1902850)	3/44	0.00216978	0.030846	1.5108	12.7356	78.1088	DCTN2;STMN1;MAP4
protein polymerization (GO:0051258)	3/45	0.00231493	0.0324707	1.48851	12.4317	75.4403	GSN;RAC1;TPPP
nucleocytoplasmic transport (GO:0006913)	3/46	0.00246596	0.0333664	1.47669	12.142	72.9147	SET;ANP32A;NUTF2
activation of protein kinase activity (GO:0032147)	6/233	0.00250318	0.0333664	1.47669	4.68056	28.0374	RAP1A;PEA15;FGF1;CRK;CRKL;SOD1
dermatan sulfate metabolic process (GO:0030205)	2/13	0.00253737	0.0333664	1.47669	31.4182	187.775	BCAN;VCAN
chondroitin sulfate catabolic process (GO:0030207)	2/13	0.00253737	0.0333664	1.47669	31.4182	187.775	BCAN;VCAN
myelination in peripheral nervous system (GO:0022011)	2/13	0.00253737	0.0333664	1.47669	31.4182	187.775	SIRT2;SOD1
regulation of organelle assembly (GO:1902115)	3/47	0.00262295	0.034066	1.46768	11.8654	70.5217	GSN;RDX;STAM
establishment or maintenance of actin cytoskeleton polarity (GO:0030950)	2/14	0.00294897	0.0378332	1.42213	28.7986	167.789	RHOA;RHOB
neuron projection development (GO:0031175)	5/167	0.00302002	0.0382779	1.41705	5.43458	31.5341	CDC42;STMN1;RHOG;MAP4;RAC1
phagocytosis, engulfment (GO:0006911)	4/104	0.00326255	0.0401088	1.39676	7.00283	40.0929	CDC42;GSN;RHOG;RAC1
negative regulation of neuron projection development (GO:0010977)	3/51	0.00331208	0.0401088	1.39676	10.8745	62.0951	ARHGDIA;OMG;RHOA
regulation of exit from mitosis (GO:0007096)	2/15	0.00338969	0.0401088	1.39676	26.5819	151.172	ANLN;SIRT2
dermatan sulfate proteoglycan biosynthetic process (GO:0050651)	2/15	0.00338969	0.0401088	1.39676	26.5819	151.172	BCAN;VCAN
negative regulation of cellular component movement (GO:0051271)	2/15	0.00338969	0.0401088	1.39676	26.5819	151.172	CD9;CRK
regulation of intracellular signal transduction (GO:1902531)	8/422	0.00339323	0.0401088	1.39676	3.45149	19.6251	CDC42;ARHGDIA;RHOG;PIP4K2A;RAC1;FGF1;RHOA;RHOB
regulation of cell motility (GO:2000145)	4/109	0.00386034	0.0445403	1.35125	6.66768	37.0523	RAC1;CRK;RHOA;RHOB
negative regulation of cellular component organization (GO:0051129)	3/54	0.00389516	0.0445403	1.35125	10.2332	56.7742	CDC42;RDX;HSPA2
glycosphingolipid metabolic process (GO:0006687)	3/54	0.00389516	0.0445403	1.35125	10.2332	56.7742	GLTP;GM2A;PSAP
regulation of axonogenesis (GO:0050770)	3/55	0.0041025	0.0464067	1.33342	10.0359	55.1591	ARHGDIA;OMG;RHOA
cellular iron ion homeostasis (GO:0006879)	3/56	0.00431643	0.0472539	1.32556	9.84608	53.6151	TF;FTH1;SOD1
regulation of lamellipodium organization (GO:1902743)	2/17	0.00435706	0.0472539	1.32556	23.0354	125.219	CDC42;RAC1
regulation of early endosome to late endosome transport (GO:2000641)	2/17	0.00435706	0.0472539	1.32556	23.0354	125.219	RAB21;RDX
negative regulation of stress fiber assembly (GO:0051497)	2/17	0.00435706	0.0472539	1.32556	23.0354	125.219	STMN1;PFN1
regulation of Rho protein signal transduction (GO:0035023)	3/57	0.00453701	0.0484637	1.31458	9.66326	52.138	ARHGDIA;STMN1;RAC1
regulation of mitotic cell cycle phase transition (GO:1901990)	5/184	0.00456075	0.0484637	1.31458	4.91421	26.4889	ANLN;ACTR1A;DCTN2;SIRT2;PAFAH1B1
regulation of adherens junction organization (GO:1903391)	2/18	0.00488303	0.0496066	1.30446	21.5946	114.926	RDX;RHOA
actin filament polymerization (GO:0030041)	2/18	0.00488303	0.0496066	1.30446	21.5946	114.926	GSN;RAC1
establishment of epithelial cell polarity (GO:0090162)	2/18	0.00488303	0.0496066	1.30446	21.5946	114.926	CDC42;RHOA
establishment or maintenance of apical/basal cell polarity (GO:0035088)	2/18	0.00488303	0.0496066	1.30446	21.5946	114.926	CLIC4;FSCN1
mitotic cytokinesis (GO:0000281)	3/59	0.00499838	0.0496066	1.30446	9.3172	49.3685	ANLN;STMN1;RHOB
cell junction assembly (GO:0034329)	3/59	0.00499838	0.0496066	1.30446	9.3172	49.3685	CDC42;FSCN1;RHOA
cell morphogenesis (GO:0000902)	3/59	0.00499838	0.0496066	1.30446	9.3172	49.3685	CAP1;RHOG;RAC1
endothelial cell development (GO:0001885)	2/19	0.00543674	0.0529578	1.27607	20.3233	105.977	RAP1A;RDX
Rac protein signal transduction (GO:0016601)	2/19	0.00543674	0.0529578	1.27607	20.3233	105.977	RHOG;RAC1
sulfur compound biosynthetic process (GO:0044272)	4/122	0.0057522	0.0555166	1.25558	5.9292	30.5839	BCAN;VCAN;ESD;MAT2B
iron ion homeostasis (GO:0055072)	3/63	0.00600348	0.0565247	1.24776	8.6943	44.4749	TF;FTH1;SOD1
negative regulation of actin filament bundle assembly (GO:0032232)	2/20	0.00601784	0.0565247	1.24776	19.1932	98.1355	STMN1;PFN1
chondroitin sulfate biosynthetic process (GO:0030206)	2/20	0.00601784	0.0565247	1.24776	19.1932	98.1355	BCAN;VCAN
G2/M transition of mitotic cell cycle (GO:0000086)	4/126	0.00643945	0.058088	1.23591	5.73364	28.928	PPP1CB;ACTR1A;DCTN2;PAFAH1B1
cytoskeleton organization (GO:0007010)	4/126	0.00643945	0.058088	1.23591	5.73364	28.928	CDC42;ANLN;BIN1;DPYSL2
glycolipid metabolic process (GO:0006664)	3/65	0.00654804	0.058088	1.23591	8.41299	42.3055	GLTP;GM2A;PSAP
non-canonical Wnt signaling pathway (GO:0035567)	4/127	0.00661939	0.058088	1.23591	5.68674	28.5346	CDC42;RAC1;PFN1;RHOA
cell cycle G2/M phase transition (GO:0044839)	4/127	0.00661939	0.058088	1.23591	5.68674	28.5346	PPP1CB;ACTR1A;DCTN2;PAFAH1B1
regulation of ruffle assembly (GO:1900027)	2/21	0.006626	0.058088	1.23591	18.1822	91.2154	RDX;PFN1
establishment of spindle orientation (GO:0051294)	2/21	0.006626	0.058088	1.23591	18.1822	91.2154	MAP4;PAFAH1B1
establishment of endothelial barrier (GO:0061028)	2/21	0.006626	0.058088	1.23591	18.1822	91.2154	RAP1A;RDX
regulation of mRNA stability (GO:0043488)	4/128	0.00680265	0.0591437	1.22809	5.64059	28.1491	SET;ANP32A;HNRNPD;PABPC1
negative regulation of protein polymerization (GO:0032272)	2/22	0.0072609	0.0616006	1.21042	17.2722	85.0698	STMN1;PFN1
viral genome replication (GO:0019079)	2/22	0.0072609	0.0616006	1.21042	17.2722	85.0698	CDC42;PCBP1
negative regulation of actin filament polymerization (GO:0030837)	2/22	0.0072609	0.0616006	1.21042	17.2722	85.0698	GSN;PFN1
regulation of actin filament polymerization (GO:0030833)	3/68	0.00741845	0.0624337	1.20458	8.02348	39.3454	RHOG;RAC1;PFN1
microtubule polymerization or depolymerization (GO:0031109)	2/23	0.00792221	0.0661441	1.17951	16.4489	79.581	STMN1;TPPP
transmembrane receptor protein tyrosine kinase signaling pathway (GO:0007169)	7/396	0.0087301	0.0723154	1.14077	3.18902	15.1191	CDC42;STMN1;RAC1;FGF1;CRK;RHOA;SIRT2
regulation of protein complex assembly (GO:0043254)	3/73	0.0090148	0.0740904	1.13024	7.4485	35.0741	CDC42;GSN;TPPP
regulation of cellular component organization (GO:0051128)	4/140	0.00926851	0.0745665	1.12746	5.13977	24.06	RAB21;RAP1A;GSN;ERMN
protein depolymerization (GO:0051261)	2/25	0.00932273	0.0745665	1.12746	15.017	70.209	CFL2;STMN1
chondroitin sulfate proteoglycan biosynthetic process (GO:0050650)	2/25	0.00932273	0.0745665	1.12746	15.017	70.209	BCAN;VCAN
positive regulation of epithelial cell migration (GO:0010634)	3/74	0.00935626	0.0745665	1.12746	7.34322	34.3054	FGF1;PFN1;RHOB
apoptotic cell clearance (GO:0043277)	2/26	0.0100613	0.0795827	1.09918	14.3906	66.1831	RHOG;RAC1
skeletal system development (GO:0001501)	4/146	0.0106942	0.0837506	1.07701	4.9211	22.3322	BCAN;VCAN;PLS3;HAPLN2
regulation of cell migration (GO:0030334)	6/316	0.0107475	0.0837506	1.07701	3.4129	15.471	CLIC4;RDX;RAC1;FGF1;RHOA;RHOB
cell-cell junction assembly (GO:0007043)	3/79	0.0111763	0.0864522	1.06322	6.85838	30.8213	FSCN1;CD9;RHOA
cortical cytoskeleton organization (GO:0030865)	2/29	0.0124265	0.0947296	1.02351	12.7897	56.1202	CDC42;ANLN
semaphorin-plexin signaling pathway (GO:0071526)	2/29	0.0124265	0.0947296	1.02351	12.7897	56.1202	ARHGDIA;RAC1
regulation of cell cycle G2/M phase transition (GO:1902749)	3/84	0.0131869	0.0975763	1.01066	6.4334	27.8472	ACTR1A;DCTN2;PAFAH1B1
regulation of actin cytoskeleton reorganization (GO:2000249)	2/30	0.0132637	0.0975763	1.01066	12.3323	53.3091	CDC42;ARHGDIA
aminoglycan metabolic process (GO:0006022)	2/30	0.0132637	0.0975763	1.01066	12.3323	53.3091	BCAN;VCAN
regulation of protein polymerization (GO:0032271)	2/30	0.0132637	0.0975763	1.01066	12.3323	53.3091	TPPP;PFN1
chondroitin sulfate metabolic process (GO:0030204)	2/30	0.0132637	0.0975763	1.01066	12.3323	53.3091	BCAN;VCAN
alpha-amino acid metabolic process (GO:1901605)	2/31	0.0141248	0.101776	0.992356	11.9064	50.7194	GATM;DDAH2
organelle transport along microtubule (GO:0072384)	2/31	0.0141248	0.101776	0.992356	11.9064	50.7194	CDC42;PAFAH1B1
positive regulation of viral genome replication (GO:0045070)	2/31	0.0141248	0.101776	0.992356	11.9064	50.7194	PABPC1;PPIA
positive regulation of cellular component biogenesis (GO:0044089)	3/87	0.0144859	0.103668	0.984357	6.20269	26.2658	TPPP;STAM;PFN1
regulation of neuron apoptotic process (GO:0043523)	3/89	0.0153908	0.109399	0.960986	6.05783	25.2853	SET;TRIM2;SOD1
regulation of cell-substrate adhesion (GO:0010810)	2/33	0.0159173	0.111634	0.952205	11.1372	46.1117	RAC1;RHOA
establishment or maintenance of epithelial cell apical/basal polarity (GO:0045197)	2/33	0.0159173	0.111634	0.952205	11.1372	46.1117	CDC42;RHOA
positive regulation of cytokinesis (GO:0032467)	2/34	0.0168482	0.11738	0.930406	10.7886	44.0553	CDC42;RHOA
cellular transition metal ion homeostasis (GO:0046916)	3/93	0.0172945	0.119696	0.921921	5.78743	23.4817	TF;FTH1;SOD1
regulation of microtubule polymerization (GO:0031113)	2/35	0.0178018	0.121607	0.91504	10.4611	42.1422	STMN1;RAC1
sulfur compound catabolic process (GO:0044273)	2/35	0.0178018	0.121607	0.91504	10.4611	42.1422	BCAN;VCAN
positive regulation of hydrolase activity (GO:0051345)	4/172	0.0184814	0.124717	0.904075	4.15402	16.5787	RAP1A;FNTA;PFN1;RHOA
epithelial cell migration (GO:0010631)	2/36	0.0187778	0.124717	0.904075	10.1529	40.3587	ANLN;RHOA
axonal transport (GO:0098930)	2/36	0.0187778	0.124717	0.904075	10.1529	40.3587	SOD1;PAFAH1B1
ciliary basal body-plasma membrane docking (GO:0097711)	3/96	0.0188048	0.124717	0.904075	5.59989	22.252	ACTR1A;DCTN2;PAFAH1B1
endocytosis (GO:0006897)	5/263	0.019285	0.124717	0.904075	3.3958	13.4081	CDC42;BIN1;DPYSL2;RHOG;RAC1
positive regulation of neuron projection development (GO:0010976)	3/97	0.019324	0.124717	0.904075	5.54003	21.8632	RAP1A;ARHGDIA;RHOA
antigen processing and presentation of exogenous peptide antigen via MHC class II (GO:0019886)	3/97	0.019324	0.124717	0.904075	5.54003	21.8632	ACTR1A;DCTN2;CLTA
negative regulation of cell motility (GO:2000146)	3/97	0.019324	0.124717	0.904075	5.54003	21.8632	CLIC4;CRK;RHOB
antigen processing and presentation of exogenous peptide antigen (GO:0002478)	3/97	0.019324	0.124717	0.904075	5.54003	21.8632	ACTR1A;DCTN2;CLTA
positive regulation of axonogenesis (GO:0050772)	2/37	0.0197759	0.126566	0.897684	9.86236	38.6929	ARHGDIA;RHOA
antigen processing and presentation of peptide antigen via MHC class II (GO:0002495)	3/98	0.0198511	0.126566	0.897684	5.48144	21.4845	ACTR1A;DCTN2;CLTA
retina homeostasis (GO:0001895)	2/38	0.0207958	0.13179	0.880116	9.58792	37.1341	TF;SOD1
regulation of proteasomal protein catabolic process (GO:0061136)	2/39	0.0218372	0.137562	0.861503	9.32832	35.6728	ALAD;RAD23B
plasma membrane invagination (GO:0099024)	3/103	0.0226051	0.141551	0.849087	5.20605	19.7288	CDC42;GSN;RHOA
negative regulation of epidermal growth factor receptor signaling pathway (GO:0042059)	2/40	0.0228999	0.14171	0.848599	9.08238	34.3007	CDC42;STAM
regulation of cholesterol biosynthetic process (GO:0045540)	2/40	0.0228999	0.14171	0.848599	9.08238	34.3007	FGF1;SOD1
positive regulation of vasculature development (GO:1904018)	3/104	0.0231796	0.142602	0.845874	5.15425	19.4031	RAP1A;FGF1;RHOB
bicarbonate transport (GO:0015701)	2/41	0.0239836	0.145842	0.836116	8.84905	33.0104	CYB5R2;CA2
positive regulation of receptor-mediated endocytosis (GO:0048260)	2/41	0.0239836	0.145842	0.836116	8.84905	33.0104	RAB21;TF
regulation of GTPase activity (GO:0043087)	4/188	0.0246605	0.149097	0.826531	3.78973	14.0317	RAP1A;RDX;CRK;SOD1
positive regulation of cell cycle process (GO:0090068)	3/107	0.0249507	0.149989	0.82394	5.00481	18.472	CDC42;RHOA;SIRT2
negative regulation of ERBB signaling pathway (GO:1901185)	2/43	0.0262127	0.155795	0.807446	8.41654	30.6489	CDC42;STAM
response to hydrogen peroxide (GO:0042542)	2/43	0.0262127	0.155795	0.807446	8.41654	30.6489	RHOB;SOD1
regulation of focal adhesion assembly (GO:0051893)	2/44	0.0273576	0.15989	0.796179	8.21573	29.5665	RAC1;RHOA
positive regulation of viral life cycle (GO:1903902)	2/44	0.0273576	0.15989	0.796179	8.21573	29.5665	PABPC1;PPIA
regulation of T cell activation (GO:0050863)	2/44	0.0273576	0.15989	0.796179	8.21573	29.5665	FAM49B;GSN
regulation of organelle organization (GO:0033043)	3/113	0.028706	0.162661	0.788716	4.73038	16.7959	CLIC4;STMN1;RDX
regulation of cellular component movement (GO:0051270)	2/46	0.0297067	0.162661	0.788716	7.8415	27.5737	CD9;RHOA
pyruvate metabolic process (GO:0006090)	2/46	0.0297067	0.162661	0.788716	7.8415	27.5737	TPI1;GLO1
sphingolipid metabolic process (GO:0006665)	3/116	0.0306899	0.162661	0.788716	4.6041	16.0399	GLTP;GM2A;PSAP
positive regulation of organelle assembly (GO:1902117)	2/47	0.0309105	0.162661	0.788716	7.66686	26.6551	FSCN1;PIP4K2A
heterophilic cell-cell adhesion via plasma membrane cell adhesion molecules (GO:0007157)	2/47	0.0309105	0.162661	0.788716	7.66686	26.6551	ALCAM;CADM4
cellular response to heat (GO:0034605)	2/47	0.0309105	0.162661	0.788716	7.66686	26.6551	HSPA2;FGF1
activation of MAPK activity (GO:0000187)	3/117	0.0313669	0.162661	0.788716	4.56348	15.7988	PEA15;FGF1;SOD1
regulation of autophagy (GO:0010506)	4/203	0.0314654	0.162661	0.788716	3.5014	12.1109	UCHL1;PSAP;PIP4K2A;SIRT2
plasma membrane bounded cell projection organization (GO:0120036)	3/118	0.0320517	0.162661	0.788716	4.52357	15.5629	STMN1;MAP4;RAC1
endosome to lysosome transport (GO:0008333)	2/48	0.0321333	0.162661	0.788716	7.49981	25.7833	BIN1;RHOB
cytokine-mediated signaling pathway (GO:0019221)	8/633	0.0324987	0.162661	0.788716	2.26149	7.74912	CDC42;RALA;FSCN1;TALDO1;PPIA;CRK;CRKL;SOD1
positive regulation of cellular process (GO:0048522)	7/519	0.0329036	0.162661	0.788716	2.40762	8.22002	RAB21;CDC42;RDX;RHOG;FGF1;SIRT2;CRKL
regulation of reactive oxygen species metabolic process (GO:2000377)	2/49	0.0333749	0.162661	0.788716	7.33987	24.9552	RAC1;SIRT2
positive regulation of apoptotic process (GO:0043065)	5/307	0.0344337	0.162661	0.788716	2.89454	9.7509	BIN1;RAC1;SIRT2;RHOB;SOD1
regulation of protein localization to early endosome (GO:1902965)	1/6	0.0345947	0.162661	0.788716	34.2724	115.294	RDX
response to chemokine (GO:1990868)	1/6	0.0345947	0.162661	0.788716	34.2724	115.294	RHOA
negative regulation of mRNA catabolic process (GO:1902373)	1/6	0.0345947	0.162661	0.788716	34.2724	115.294	PABPC1
cellular response to chemokine (GO:1990869)	1/6	0.0345947	0.162661	0.788716	34.2724	115.294	RHOA
regulation of keratinocyte apoptotic process (GO:1902172)	1/6	0.0345947	0.162661	0.788716	34.2724	115.294	GSN
protein localization to nuclear envelope (GO:0090435)	1/6	0.0345947	0.162661	0.788716	34.2724	115.294	NUTF2
regulation of non-motile cilium assembly (GO:1902855)	1/6	0.0345947	0.162661	0.788716	34.2724	115.294	MAP4
protein geranylgeranylation (GO:0018344)	1/6	0.0345947	0.162661	0.788716	34.2724	115.294	FNTA
positive regulation of deacetylase activity (GO:0090045)	1/6	0.0345947	0.162661	0.788716	34.2724	115.294	FNTA
regulation of hydrogen peroxide metabolic process (GO:0010310)	1/6	0.0345947	0.162661	0.788716	34.2724	115.294	RAC1
positive regulation of protein localization to endosome (GO:1905668)	1/6	0.0345947	0.162661	0.788716	34.2724	115.294	RDX
vitamin K metabolic process (GO:0042373)	1/6	0.0345947	0.162661	0.788716	34.2724	115.294	CBR1
cellular response to iron ion (GO:0071281)	1/6	0.0345947	0.162661	0.788716	34.2724	115.294	TF
viral release from host cell (GO:0019076)	1/6	0.0345947	0.162661	0.788716	34.2724	115.294	PPIA
positive regulation of protein localization to early endosome (GO:1902966)	1/6	0.0345947	0.162661	0.788716	34.2724	115.294	RDX
chromatin silencing at telomere (GO:0006348)	1/6	0.0345947	0.162661	0.788716	34.2724	115.294	SIRT2
N-acetylneuraminate catabolic process (GO:0019262)	1/6	0.0345947	0.162661	0.788716	34.2724	115.294	GNPDA1
positive regulation of podosome assembly (GO:0071803)	1/6	0.0345947	0.162661	0.788716	34.2724	115.294	FSCN1
ceramide transport (GO:0035627)	1/6	0.0345947	0.162661	0.788716	34.2724	115.294	PSAP
amino sugar catabolic process (GO:0046348)	1/6	0.0345947	0.162661	0.788716	34.2724	115.294	GNPDA1
retinal ganglion cell axon guidance (GO:0031290)	1/6	0.0345947	0.162661	0.788716	34.2724	115.294	ALCAM
negative regulation of neural precursor cell proliferation (GO:2000178)	1/6	0.0345947	0.162661	0.788716	34.2724	115.294	SIRT2
exit from host cell (GO:0035891)	1/6	0.0345947	0.162661	0.788716	34.2724	115.294	PPIA
morphogenesis of an endothelium (GO:0003159)	1/6	0.0345947	0.162661	0.788716	34.2724	115.294	RHOB
positive regulation of oxidative stress-induced cell death (GO:1903209)	1/6	0.0345947	0.162661	0.788716	34.2724	115.294	SOD1
nucleus localization (GO:0051647)	1/6	0.0345947	0.162661	0.788716	34.2724	115.294	PAFAH1B1
regulation of extracellular exosome assembly (GO:1903551)	1/6	0.0345947	0.162661	0.788716	34.2724	115.294	STAM
citrulline metabolic process (GO:0000052)	1/6	0.0345947	0.162661	0.788716	34.2724	115.294	DDAH2
myeloid leukocyte differentiation (GO:0002573)	2/50	0.0346351	0.162661	0.788716	7.18659	24.1677	CDC42;GLO1
regulation of exocytosis (GO:0017157)	2/51	0.0359136	0.167916	0.774908	7.03957	23.4181	RAB21;RALA
plasma membrane bounded cell projection morphogenesis (GO:0120039)	2/52	0.0372101	0.1721	0.764218	6.89843	22.704	RHOG;RAC1
central nervous system development (GO:0007417)	4/217	0.0387211	0.1721	0.764218	3.26894	10.6285	BCAN;VCAN;S100B;HAPLN2
negative regulation of supramolecular fiber organization (GO:1902904)	2/54	0.0398564	0.1721	0.764218	6.63244	21.3729	STMN1;PFN1
angiotensin-activated signaling pathway (GO:0038166)	1/7	0.040244	0.1721	0.764218	28.5589	91.7539	CA2
membrane fusion involved in viral entry into host cell (GO:0039663)	1/7	0.040244	0.1721	0.764218	28.5589	91.7539	PPIA
regulation of interleukin-23 production (GO:0032667)	1/7	0.040244	0.1721	0.764218	28.5589	91.7539	RAC1
inner ear receptor stereocilium organization (GO:0060122)	1/7	0.040244	0.1721	0.764218	28.5589	91.7539	SOD1
peptidyl-lysine deacetylation (GO:0034983)	1/7	0.040244	0.1721	0.764218	28.5589	91.7539	SIRT2
positive regulation of transmembrane transport (GO:0034764)	1/7	0.040244	0.1721	0.764218	28.5589	91.7539	CA2
regulation of meiotic nuclear division (GO:0040020)	1/7	0.040244	0.1721	0.764218	28.5589	91.7539	SIRT2
regulation of endothelial cell chemotaxis to fibroblast growth factor (GO:2000544)	1/7	0.040244	0.1721	0.764218	28.5589	91.7539	FGF1
positive regulation of extracellular matrix disassembly (GO:0090091)	1/7	0.040244	0.1721	0.764218	28.5589	91.7539	FSCN1
fusion of virus membrane with host plasma membrane (GO:0019064)	1/7	0.040244	0.1721	0.764218	28.5589	91.7539	PPIA
negative regulation of striated muscle tissue development (GO:0045843)	1/7	0.040244	0.1721	0.764218	28.5589	91.7539	SIRT2
regulation of anion transport (GO:0044070)	1/7	0.040244	0.1721	0.764218	28.5589	91.7539	CA2
regulation of cell projection organization (GO:0031344)	1/7	0.040244	0.1721	0.764218	28.5589	91.7539	ERMN
cleavage furrow formation (GO:0036089)	1/7	0.040244	0.1721	0.764218	28.5589	91.7539	RHOA
kidney epithelium development (GO:0072073)	1/7	0.040244	0.1721	0.764218	28.5589	91.7539	FGF1
L-cysteine metabolic process (GO:0046439)	1/7	0.040244	0.1721	0.764218	28.5589	91.7539	AHCY
glyoxylate metabolic process (GO:0046487)	1/7	0.040244	0.1721	0.764218	28.5589	91.7539	GRHPR
L-methionine salvage (GO:0071267)	1/7	0.040244	0.1721	0.764218	28.5589	91.7539	ENOPH1
mitotic cell cycle phase transition (GO:0044772)	4/221	0.040956	0.172922	0.762149	3.20803	10.2505	PPP1CB;ACTR1A;DCTN2;PAFAH1B1
regulation of cellular catabolic process (GO:0031329)	2/55	0.0412056	0.172922	0.762149	6.50697	20.7519	PSAP;PIP4K2A
regulation of secretion by cell (GO:1903530)	2/56	0.0425718	0.172922	0.762149	6.38615	20.1583	RAB21;RALA
protein import (GO:0017038)	2/56	0.0425718	0.172922	0.762149	6.38615	20.1583	LAMP2;NUTF2
phosphatidylinositol-mediated signaling (GO:0048015)	2/56	0.0425718	0.172922	0.762149	6.38615	20.1583	RHOA;SIRT2
glycosaminoglycan catabolic process (GO:0006027)	2/56	0.0425718	0.172922	0.762149	6.38615	20.1583	BCAN;VCAN
Fc-gamma receptor signaling pathway involved in phagocytosis (GO:0038096)	3/133	0.0432532	0.172922	0.762149	3.99858	12.5583	CDC42;RAC1;CRK
Fc-gamma receptor signaling pathway (GO:0038094)	3/134	0.0440611	0.172922	0.762149	3.96786	12.3884	CDC42;RAC1;CRK
Fc receptor mediated stimulatory signaling pathway (GO:0002431)	3/135	0.0448766	0.172922	0.762149	3.9376	12.2217	CDC42;RAC1;CRK
regulation of epidermal growth factor receptor signaling pathway (GO:0042058)	2/58	0.0453546	0.172922	0.762149	6.15745	19.0465	CDC42;STAM
extracellular matrix organization (GO:0030198)	4/229	0.0456422	0.172922	0.762149	3.0927	9.54694	BCAN;VCAN;TNC;TNR
positive regulation of vasculogenesis (GO:2001214)	1/8	0.0458605	0.172922	0.762149	24.4778	75.4444	RAP1A
neuron projection extension involved in neuron projection guidance (GO:1902284)	1/8	0.0458605	0.172922	0.762149	24.4778	75.4444	ALCAM
alpha-amino acid biosynthetic process (GO:1901607)	1/8	0.0458605	0.172922	0.762149	24.4778	75.4444	GATM
response to epinephrine (GO:0071871)	1/8	0.0458605	0.172922	0.762149	24.4778	75.4444	SIRT2
myelin maintenance (GO:0043217)	1/8	0.0458605	0.172922	0.762149	24.4778	75.4444	SOD1
cellular response to angiotensin (GO:1904385)	1/8	0.0458605	0.172922	0.762149	24.4778	75.4444	CA2
establishment of integrated proviral latency (GO:0075713)	1/8	0.0458605	0.172922	0.762149	24.4778	75.4444	PPIA
negative regulation of platelet aggregation (GO:0090331)	1/8	0.0458605	0.172922	0.762149	24.4778	75.4444	CD9
peripheral nervous system axon ensheathment (GO:0032292)	1/8	0.0458605	0.172922	0.762149	24.4778	75.4444	SIRT2
amyloid fibril formation (GO:1990000)	1/8	0.0458605	0.172922	0.762149	24.4778	75.4444	GSN
positive regulation of steroid biosynthetic process (GO:0010893)	1/8	0.0458605	0.172922	0.762149	24.4778	75.4444	FGF1
actin filament network formation (GO:0051639)	1/8	0.0458605	0.172922	0.762149	24.4778	75.4444	PLS3
regulation of microvillus organization (GO:0032530)	1/8	0.0458605	0.172922	0.762149	24.4778	75.4444	FSCN1
negative regulation of glucose import (GO:0046325)	1/8	0.0458605	0.172922	0.762149	24.4778	75.4444	PEA15
establishment of Golgi localization (GO:0051683)	1/8	0.0458605	0.172922	0.762149	24.4778	75.4444	CDC42
negative regulation of cilium assembly (GO:1902018)	1/8	0.0458605	0.172922	0.762149	24.4778	75.4444	MAP4
axon extension involved in axon guidance (GO:0048846)	1/8	0.0458605	0.172922	0.762149	24.4778	75.4444	ALCAM
Schwann cell development (GO:0014044)	1/8	0.0458605	0.172922	0.762149	24.4778	75.4444	SIRT2
aldehyde biosynthetic process (GO:0046184)	1/8	0.0458605	0.172922	0.762149	24.4778	75.4444	TPI1
cellular response to epinephrine stimulus (GO:0071872)	1/8	0.0458605	0.172922	0.762149	24.4778	75.4444	SIRT2
histone H4 deacetylation (GO:0070933)	1/8	0.0458605	0.172922	0.762149	24.4778	75.4444	SIRT2
regulation of aspartic-type endopeptidase activity involved in amyloid precursor protein catabolic process (GO:1902959)	1/8	0.0458605	0.172922	0.762149	24.4778	75.4444	BIN1
glycosaminoglycan metabolic process (GO:0030203)	2/61	0.0496507	0.176585	0.753047	5.84348	17.5465	BCAN;VCAN
regulation of apoptotic process (GO:0042981)	9/815	0.0497049	0.176585	0.753047	1.97239	5.92044	ANP32A;BIN1;DDAH2;ARHGDIA;GLO1;TRIM2;RAC1;RHOB;SOD1
RNA splicing, via transesterification reactions with bulged adenosine as nucleophile (GO:0000377)	4/236	0.0499789	0.176585	0.753047	2.99832	8.98343	PCBP1;HNRNPD;SRSF3;PABPC1
nervous system development (GO:0007399)	6/455	0.0510928	0.176585	0.753047	2.33961	6.95827	BCAN;VCAN;DPYSL5;DPYSL2;S100B;HAPLN2
regulation of striated muscle tissue development (GO:0016202)	1/9	0.0514445	0.176585	0.753047	21.417	63.5497	SIRT2
removal of superoxide radicals (GO:0019430)	1/9	0.0514445	0.176585	0.753047	21.417	63.5497	SOD1
positive regulation of transcription of nuclear large rRNA transcript from RNA polymerase I promoter (GO:1901838)	1/9	0.0514445	0.176585	0.753047	21.417	63.5497	NCL
negative regulation of alcohol biosynthetic process (GO:1902931)	1/9	0.0514445	0.176585	0.753047	21.417	63.5497	SOD1
actin filament reorganization (GO:0090527)	1/9	0.0514445	0.176585	0.753047	21.417	63.5497	GSN
regulation of organ growth (GO:0046620)	1/9	0.0514445	0.176585	0.753047	21.417	63.5497	SOD1
epithelial cell apoptotic process (GO:1904019)	1/9	0.0514445	0.176585	0.753047	21.417	63.5497	GSN
neuronal ion channel clustering (GO:0045161)	1/9	0.0514445	0.176585	0.753047	21.417	63.5497	CNTN2
actin crosslink formation (GO:0051764)	1/9	0.0514445	0.176585	0.753047	21.417	63.5497	PLS3
cellular response to superoxide (GO:0071451)	1/9	0.0514445	0.176585	0.753047	21.417	63.5497	SOD1
vasodilation (GO:0042311)	1/9	0.0514445	0.176585	0.753047	21.417	63.5497	SOD1
regulation of morphogenesis of an epithelium (GO:1905330)	1/9	0.0514445	0.176585	0.753047	21.417	63.5497	FGF1
regulation of cysteine-type endopeptidase activity involved in apoptotic signaling pathway (GO:2001267)	1/9	0.0514445	0.176585	0.753047	21.417	63.5497	GSN
nuclear migration (GO:0007097)	1/9	0.0514445	0.176585	0.753047	21.417	63.5497	PAFAH1B1
Cdc42 protein signal transduction (GO:0032488)	1/9	0.0514445	0.176585	0.753047	21.417	63.5497	CDC42
regulation of homotypic cell-cell adhesion (GO:0034110)	1/9	0.0514445	0.176585	0.753047	21.417	63.5497	RDX
establishment of viral latency (GO:0019043)	1/9	0.0514445	0.176585	0.753047	21.417	63.5497	PPIA
myelin assembly (GO:0032288)	1/9	0.0514445	0.176585	0.753047	21.417	63.5497	CD9
negative regulation of amyloid-beta formation (GO:1902430)	1/9	0.0514445	0.176585	0.753047	21.417	63.5497	BIN1
negative regulation of microtubule polymerization (GO:0031115)	1/9	0.0514445	0.176585	0.753047	21.417	63.5497	STMN1
positive regulation of astrocyte differentiation (GO:0048711)	1/9	0.0514445	0.176585	0.753047	21.417	63.5497	BIN1
positive regulation of autophagosome assembly (GO:2000786)	1/9	0.0514445	0.176585	0.753047	21.417	63.5497	PIP4K2A
negative regulation of peptidyl-lysine acetylation (GO:2000757)	1/9	0.0514445	0.176585	0.753047	21.417	63.5497	SET
cellular protein complex assembly (GO:0043623)	3/144	0.0525511	0.176585	0.753047	3.68458	10.8547	ANLN;CLTA;PFDN6
regulation of viral genome replication (GO:0045069)	2/63	0.0525934	0.176585	0.753047	5.65132	16.6441	PABPC1;PPIA
negative regulation of neuron apoptotic process (GO:0043524)	2/63	0.0525934	0.176585	0.753047	5.65132	16.6441	SET;SOD1
glycerophospholipid metabolic process (GO:0006650)	2/64	0.0540876	0.176585	0.753047	5.55989	16.219	ENPP6;PAFAH1B1
positive regulation of endocytosis (GO:0045807)	2/64	0.0540876	0.176585	0.753047	5.55989	16.219	RAB21;TF
regulation of cell division (GO:0051302)	2/65	0.0555968	0.176585	0.753047	5.47136	15.8102	FGF1;SIRT2
negative regulation of cell adhesion (GO:0007162)	2/65	0.0555968	0.176585	0.753047	5.47136	15.8102	ARHGDIA;RHOA
actin filament capping (GO:0051693)	1/10	0.056996	0.176585	0.753047	19.0364	54.535	GSN
low-density lipoprotein particle receptor catabolic process (GO:0032802)	1/10	0.056996	0.176585	0.753047	19.0364	54.535	CLTA
cellular response to thyroid hormone stimulus (GO:0097067)	1/10	0.056996	0.176585	0.753047	19.0364	54.535	RDX
glucosamine-containing compound catabolic process (GO:1901072)	1/10	0.056996	0.176585	0.753047	19.0364	54.535	GNPDA1
establishment of spindle localization (GO:0051293)	1/10	0.056996	0.176585	0.753047	19.0364	54.535	MAP4
positive regulation of alcohol biosynthetic process (GO:1902932)	1/10	0.056996	0.176585	0.753047	19.0364	54.535	FGF1
N-acetylneuraminate metabolic process (GO:0006054)	1/10	0.056996	0.176585	0.753047	19.0364	54.535	GNPDA1
negative regulation of transcription from RNA polymerase II promoter in response to stress (GO:0097201)	1/10	0.056996	0.176585	0.753047	19.0364	54.535	SIRT2
contractile actin filament bundle assembly (GO:0030038)	1/10	0.056996	0.176585	0.753047	19.0364	54.535	RHOA
nerve growth factor signaling pathway (GO:0038180)	1/10	0.056996	0.176585	0.753047	19.0364	54.535	RAP1A
regulation of respiratory burst (GO:0060263)	1/10	0.056996	0.176585	0.753047	19.0364	54.535	RAC1
negative regulation of inclusion body assembly (GO:0090084)	1/10	0.056996	0.176585	0.753047	19.0364	54.535	HSPA2
positive regulation of glial cell differentiation (GO:0045687)	1/10	0.056996	0.176585	0.753047	19.0364	54.535	BIN1
stress fiber assembly (GO:0043149)	1/10	0.056996	0.176585	0.753047	19.0364	54.535	RHOA
regulation of astrocyte differentiation (GO:0048710)	1/10	0.056996	0.176585	0.753047	19.0364	54.535	BIN1
positive regulation of lipase activity (GO:0060193)	1/10	0.056996	0.176585	0.753047	19.0364	54.535	RHOA
creatine metabolic process (GO:0006600)	1/10	0.056996	0.176585	0.753047	19.0364	54.535	GATM
protein kinase A signaling (GO:0010737)	1/10	0.056996	0.176585	0.753047	19.0364	54.535	RDX
positive regulation of execution phase of apoptosis (GO:1900119)	1/10	0.056996	0.176585	0.753047	19.0364	54.535	SIRT2
actin filament depolymerization (GO:0030042)	1/10	0.056996	0.176585	0.753047	19.0364	54.535	CFL2
positive regulation of vacuole organization (GO:0044090)	1/10	0.056996	0.176585	0.753047	19.0364	54.535	PIP4K2A
sequestering of actin monomers (GO:0042989)	1/10	0.056996	0.176585	0.753047	19.0364	54.535	GSN
Rap protein signal transduction (GO:0032486)	1/10	0.056996	0.176585	0.753047	19.0364	54.535	RAP1A
central nervous system projection neuron axonogenesis (GO:0021952)	1/10	0.056996	0.176585	0.753047	19.0364	54.535	PAFAH1B1
protein prenylation (GO:0018342)	1/10	0.056996	0.176585	0.753047	19.0364	54.535	FNTA
negative regulation of glucose transport (GO:0010829)	1/10	0.056996	0.176585	0.753047	19.0364	54.535	PEA15
regulation of G2/M transition of mitotic cell cycle (GO:0010389)	3/149	0.0570711	0.176585	0.753047	3.5575	10.1867	ACTR1A;DCTN2;PAFAH1B1
monocarboxylic acid biosynthetic process (GO:0072330)	2/68	0.060212	0.177267	0.751372	5.22187	14.6729	BCAN;VCAN
regulation of endothelial cell migration (GO:0010594)	2/69	0.0617788	0.177267	0.751372	5.14367	14.321	FGF1;RHOB
L-phenylalanine metabolic process (GO:0006558)	1/11	0.0625153	0.177267	0.751372	17.1319	47.4955	QDPR
methionine metabolic process (GO:0006555)	1/11	0.0625153	0.177267	0.751372	17.1319	47.4955	AHCY
L-phenylalanine catabolic process (GO:0006559)	1/11	0.0625153	0.177267	0.751372	17.1319	47.4955	QDPR
nitric oxide biosynthetic process (GO:0006809)	1/11	0.0625153	0.177267	0.751372	17.1319	47.4955	DDAH2
arginine metabolic process (GO:0006525)	1/11	0.0625153	0.177267	0.751372	17.1319	47.4955	DDAH2
regulation of inclusion body assembly (GO:0090083)	1/11	0.0625153	0.177267	0.751372	17.1319	47.4955	HSPA2
positive regulation of superoxide anion generation (GO:0032930)	1/11	0.0625153	0.177267	0.751372	17.1319	47.4955	SOD1
positive regulation of extracellular matrix organization (GO:1903055)	1/11	0.0625153	0.177267	0.751372	17.1319	47.4955	FSCN1
mesonephros development (GO:0001823)	1/11	0.0625153	0.177267	0.751372	17.1319	47.4955	FGF1
positive regulation of nuclear-transcribed mRNA poly(A) tail shortening (GO:0060213)	1/11	0.0625153	0.177267	0.751372	17.1319	47.4955	PABPC1
heart process (GO:0003015)	1/11	0.0625153	0.177267	0.751372	17.1319	47.4955	SOD1
chromatin silencing at rDNA (GO:0000183)	1/11	0.0625153	0.177267	0.751372	17.1319	47.4955	SIRT2
glycerol metabolic process (GO:0006071)	1/11	0.0625153	0.177267	0.751372	17.1319	47.4955	TPI1
positive regulation of protein deacetylation (GO:0090312)	1/11	0.0625153	0.177267	0.751372	17.1319	47.4955	FNTA
brain morphogenesis (GO:0048854)	1/11	0.0625153	0.177267	0.751372	17.1319	47.4955	PAFAH1B1
regulation of actin filament depolymerization (GO:0030834)	1/11	0.0625153	0.177267	0.751372	17.1319	47.4955	CFL2
cyclooxygenase pathway (GO:0019371)	1/11	0.0625153	0.177267	0.751372	17.1319	47.4955	CBR1
low-density lipoprotein receptor particle metabolic process (GO:0032799)	1/11	0.0625153	0.177267	0.751372	17.1319	47.4955	CLTA
response to thyroid hormone (GO:0097066)	1/11	0.0625153	0.177267	0.751372	17.1319	47.4955	RDX
negative regulation of amyloid precursor protein catabolic process (GO:1902992)	1/11	0.0625153	0.177267	0.751372	17.1319	47.4955	BIN1
erythrose 4-phosphate/phosphoenolpyruvate family amino acid catabolic process (GO:1902222)	1/11	0.0625153	0.177267	0.751372	17.1319	47.4955	QDPR
response to axon injury (GO:0048678)	1/11	0.0625153	0.177267	0.751372	17.1319	47.4955	SOD1
positive regulation of chromosome segregation (GO:0051984)	1/11	0.0625153	0.177267	0.751372	17.1319	47.4955	SIRT2
positive regulation of actin filament depolymerization (GO:0030836)	1/11	0.0625153	0.177267	0.751372	17.1319	47.4955	CFL2
presynaptic membrane organization (GO:0097090)	1/11	0.0625153	0.177267	0.751372	17.1319	47.4955	CNTN2
negative regulation of histone acetylation (GO:0035067)	1/11	0.0625153	0.177267	0.751372	17.1319	47.4955	SET
regulation of nuclear-transcribed mRNA poly(A) tail shortening (GO:0060211)	1/11	0.0625153	0.177267	0.751372	17.1319	47.4955	PABPC1
UDP-N-acetylglucosamine biosynthetic process (GO:0006048)	1/11	0.0625153	0.177267	0.751372	17.1319	47.4955	GNPDA1
macrophage differentiation (GO:0030225)	1/11	0.0625153	0.177267	0.751372	17.1319	47.4955	CDC42
positive regulation of endothelial cell migration (GO:0010595)	2/70	0.0633595	0.179178	0.746716	5.06777	13.9816	FGF1;RHOB
protein deubiquitination (GO:0016579)	4/257	0.0643014	0.180869	0.742636	2.74651	7.5369	UCHL1;STAM;RAD23B;RHOA
positive regulation of programmed cell death (GO:0043068)	4/257	0.0643014	0.180869	0.742636	2.74651	7.5369	BIN1;RAC1;RHOB;SOD1
lysosomal transport (GO:0007041)	2/72	0.0665617	0.18157	0.740955	4.92248	13.3381	BIN1;RHOB
mRNA splicing, via spliceosome (GO:0000398)	4/261	0.0672499	0.18157	0.740955	2.70321	7.29689	PCBP1;HNRNPD;SRSF3;PABPC1
protein modification by small protein removal (GO:0070646)	4/261	0.0672499	0.18157	0.740955	2.70321	7.29689	UCHL1;STAM;RAD23B;RHOA
positive regulation of pseudopodium assembly (GO:0031274)	1/12	0.0680026	0.18157	0.740955	15.5737	41.8653	CDC42
positive regulation of protein depolymerization (GO:1901881)	1/12	0.0680026	0.18157	0.740955	15.5737	41.8653	CFL2
regulation of vasculogenesis (GO:2001212)	1/12	0.0680026	0.18157	0.740955	15.5737	41.8653	RAP1A
regulation of transcription of nuclear large rRNA transcript from RNA polymerase I promoter (GO:1901836)	1/12	0.0680026	0.18157	0.740955	15.5737	41.8653	NCL
regulation of pseudopodium assembly (GO:0031272)	1/12	0.0680026	0.18157	0.740955	15.5737	41.8653	CDC42
ribose phosphate metabolic process (GO:0019693)	1/12	0.0680026	0.18157	0.740955	15.5737	41.8653	TALDO1
negative regulation of histone modification (GO:0031057)	1/12	0.0680026	0.18157	0.740955	15.5737	41.8653	SET
regulation of viral life cycle (GO:1903900)	1/12	0.0680026	0.18157	0.740955	15.5737	41.8653	PPIA
pentose-phosphate shunt (GO:0006098)	1/12	0.0680026	0.18157	0.740955	15.5737	41.8653	TALDO1
purine nucleoside monophosphate biosynthetic process (GO:0009127)	1/12	0.0680026	0.18157	0.740955	15.5737	41.8653	LHPP
amino sugar biosynthetic process (GO:0046349)	1/12	0.0680026	0.18157	0.740955	15.5737	41.8653	GNPDA1
UDP-N-acetylglucosamine metabolic process (GO:0006047)	1/12	0.0680026	0.18157	0.740955	15.5737	41.8653	GNPDA1
Golgi localization (GO:0051645)	1/12	0.0680026	0.18157	0.740955	15.5737	41.8653	CDC42
regulation of T cell differentiation in thymus (GO:0033081)	1/12	0.0680026	0.18157	0.740955	15.5737	41.8653	SOD1
positive regulation of ruffle assembly (GO:1900029)	1/12	0.0680026	0.18157	0.740955	15.5737	41.8653	PFN1
nitric oxide metabolic process (GO:0046209)	1/12	0.0680026	0.18157	0.740955	15.5737	41.8653	DDAH2
histone H3 deacetylation (GO:0070932)	1/12	0.0680026	0.18157	0.740955	15.5737	41.8653	SIRT2
mRNA 3'-end processing (GO:0031124)	2/74	0.0698168	0.185942	0.730622	4.78527	12.7378	SRSF3;PABPC1
negative regulation of cellular amide metabolic process (GO:0034249)	2/75	0.0714637	0.189848	0.721594	4.71948	12.4526	BIN1;NCL
transforming growth factor beta receptor signaling pathway (GO:0007179)	2/76	0.0731232	0.189872	0.721539	4.65546	12.1769	FNTA;RHOA
response to iron ion (GO:0010039)	1/13	0.0734581	0.189872	0.721539	14.2751	37.273	TF
regulation of endothelial cell chemotaxis (GO:2001026)	1/13	0.0734581	0.189872	0.721539	14.2751	37.273	FGF1
cellular response to low-density lipoprotein particle stimulus (GO:0071404)	1/13	0.0734581	0.189872	0.721539	14.2751	37.273	CD9
regulation of superoxide anion generation (GO:0032928)	1/13	0.0734581	0.189872	0.721539	14.2751	37.273	SOD1
glycerolipid catabolic process (GO:0046503)	1/13	0.0734581	0.189872	0.721539	14.2751	37.273	ENPP6
renal absorption (GO:0070293)	1/13	0.0734581	0.189872	0.721539	14.2751	37.273	GSN
positive regulation of T cell mediated cytotoxicity (GO:0001916)	1/13	0.0734581	0.189872	0.721539	14.2751	37.273	FAM49B
placenta development (GO:0001890)	1/13	0.0734581	0.189872	0.721539	14.2751	37.273	SOD1
positive regulation of actin nucleation (GO:0051127)	1/13	0.0734581	0.189872	0.721539	14.2751	37.273	GSN
regulation of execution phase of apoptosis (GO:1900117)	1/13	0.0734581	0.189872	0.721539	14.2751	37.273	SIRT2
regulation of cytokinesis (GO:0032465)	2/77	0.0747951	0.192854	0.714771	4.59316	11.9101	CDC42;RHOA
sensory perception of mechanical stimulus (GO:0050954)	2/78	0.0764793	0.193887	0.712451	4.53249	11.6518	SERPINB6;SOD1
ribonucleoside monophosphate biosynthetic process (GO:0009156)	1/14	0.0788819	0.193887	0.712451	13.1764	33.4655	LHPP
cellular response to osmotic stress (GO:0071470)	1/14	0.0788819	0.193887	0.712451	13.1764	33.4655	SERPINB6
regulation of nuclear-transcribed mRNA catabolic process, deadenylation-dependent decay (GO:1900151)	1/14	0.0788819	0.193887	0.712451	13.1764	33.4655	PABPC1
negative regulation of cell migration involved in sprouting angiogenesis (GO:0090051)	1/14	0.0788819	0.193887	0.712451	13.1764	33.4655	RHOA
clathrin coat assembly (GO:0048268)	1/14	0.0788819	0.193887	0.712451	13.1764	33.4655	CLTA
negative regulation of receptor-mediated endocytosis (GO:0048261)	1/14	0.0788819	0.193887	0.712451	13.1764	33.4655	RAC1
epiboly involved in wound healing (GO:0090505)	1/14	0.0788819	0.193887	0.712451	13.1764	33.4655	RHOA
lipid particle organization (GO:0034389)	1/14	0.0788819	0.193887	0.712451	13.1764	33.4655	PPIA
regulation of lipase activity (GO:0060191)	1/14	0.0788819	0.193887	0.712451	13.1764	33.4655	RHOA
establishment of mitotic spindle orientation (GO:0000132)	1/14	0.0788819	0.193887	0.712451	13.1764	33.4655	PAFAH1B1
regulation of phosphate metabolic process (GO:0019220)	1/14	0.0788819	0.193887	0.712451	13.1764	33.4655	SIRT2
regulation of platelet aggregation (GO:0090330)	1/14	0.0788819	0.193887	0.712451	13.1764	33.4655	CD9
regulation of extracellular matrix disassembly (GO:0010715)	1/14	0.0788819	0.193887	0.712451	13.1764	33.4655	FSCN1
negative regulation of Rho protein signal transduction (GO:0035024)	1/14	0.0788819	0.193887	0.712451	13.1764	33.4655	STMN1
purine nucleotide catabolic process (GO:0006195)	1/14	0.0788819	0.193887	0.712451	13.1764	33.4655	HINT1
thymus development (GO:0048538)	1/14	0.0788819	0.193887	0.712451	13.1764	33.4655	SOD1
N-acetylglucosamine metabolic process (GO:0006044)	1/14	0.0788819	0.193887	0.712451	13.1764	33.4655	GNPDA1
neuromuscular process controlling balance (GO:0050885)	1/14	0.0788819	0.193887	0.712451	13.1764	33.4655	PAFAH1B1
response to ethanol (GO:0045471)	1/14	0.0788819	0.193887	0.712451	13.1764	33.4655	SOD1
cellular response to hormone stimulus (GO:0032870)	2/80	0.0798835	0.195436	0.708996	4.41583	11.1596	RDX;UBE2L3
nucleic acid metabolic process (GO:0090304)	2/80	0.0798835	0.195436	0.708996	4.41583	11.1596	PCBP1;HNRNPD
sensory perception of sound (GO:0007605)	2/81	0.0816031	0.197014	0.705502	4.35971	10.925	SERPINB6;SOD1
positive regulation of binding (GO:0051099)	2/81	0.0816031	0.197014	0.705502	4.35971	10.925	STMN1;SIRT2
negative regulation of peptidyl-threonine phosphorylation (GO:0010801)	1/15	0.0842742	0.197014	0.705502	12.2346	30.2645	SIRT2
septin ring assembly (GO:0000921)	1/15	0.0842742	0.197014	0.705502	12.2346	30.2645	ANLN
negative regulation of adherens junction organization (GO:1903392)	1/15	0.0842742	0.197014	0.705502	12.2346	30.2645	RDX
negative regulation of viral entry into host cell (GO:0046597)	1/15	0.0842742	0.197014	0.705502	12.2346	30.2645	GSN
negative regulation of platelet activation (GO:0010544)	1/15	0.0842742	0.197014	0.705502	12.2346	30.2645	CD9
positive regulation of NF-kappaB import into nucleus (GO:0042346)	1/15	0.0842742	0.197014	0.705502	12.2346	30.2645	RHOA
microtubule depolymerization (GO:0007019)	1/15	0.0842742	0.197014	0.705502	12.2346	30.2645	STMN1
transport along microtubule (GO:0010970)	1/15	0.0842742	0.197014	0.705502	12.2346	30.2645	CDC42
regulation of establishment of cell polarity (GO:2000114)	1/15	0.0842742	0.197014	0.705502	12.2346	30.2645	GSN
positive regulation of exosomal secretion (GO:1903543)	1/15	0.0842742	0.197014	0.705502	12.2346	30.2645	STAM
glycerophospholipid catabolic process (GO:0046475)	1/15	0.0842742	0.197014	0.705502	12.2346	30.2645	ENPP6
regulation of T cell mediated cytotoxicity (GO:0001914)	1/15	0.0842742	0.197014	0.705502	12.2346	30.2645	FAM49B
positive regulation of cysteine-type endopeptidase activity involved in apoptotic signaling pathway (GO:2001269)	1/15	0.0842742	0.197014	0.705502	12.2346	30.2645	GSN
regulation of cell-substrate junction assembly (GO:0090109)	1/15	0.0842742	0.197014	0.705502	12.2346	30.2645	RHOA
nitric oxide mediated signal transduction (GO:0007263)	1/15	0.0842742	0.197014	0.705502	12.2346	30.2645	DDAH2
regulation of cell junction assembly (GO:1901888)	1/15	0.0842742	0.197014	0.705502	12.2346	30.2645	RAP1A
establishment of protein localization to endoplasmic reticulum (GO:0072599)	1/15	0.0842742	0.197014	0.705502	12.2346	30.2645	SRP14
cellular response to corticosteroid stimulus (GO:0071384)	1/15	0.0842742	0.197014	0.705502	12.2346	30.2645	UBE2L3
mRNA processing (GO:0006397)	4/283	0.0846921	0.197552	0.704318	2.48726	6.14039	PCBP1;HNRNPD;SRSF3;PABPC1
negative regulation of neuron death (GO:1901215)	2/83	0.0850765	0.197573	0.704273	4.25164	10.4769	SET;SOD1
negative regulation of endopeptidase activity (GO:0010951)	2/83	0.0850765	0.197573	0.704273	4.25164	10.4769	BIN1;SERPINB6
regulation of neuron differentiation (GO:0045664)	2/84	0.0868299	0.198937	0.701284	4.19958	10.2629	BIN1;RHOA
cellular response to molecule of bacterial origin (GO:0071219)	2/84	0.0868299	0.198937	0.701284	4.19958	10.2629	RHOA;SIRT2
regulation of mitotic nuclear division (GO:0007088)	2/84	0.0868299	0.198937	0.701284	4.19958	10.2629	ANLN;SIRT2
cilium assembly (GO:0060271)	4/288	0.0889385	0.198937	0.701284	2.44285	5.91124	ACTR1A;GSN;DCTN2;PAFAH1B1
protein localization to microtubule organizing center (GO:1905508)	1/16	0.0896352	0.198937	0.701284	11.4184	27.5412	DCTN2
positive regulation of epithelial cell apoptotic process (GO:1904037)	1/16	0.0896352	0.198937	0.701284	11.4184	27.5412	GSN
regulation of actin nucleation (GO:0051125)	1/16	0.0896352	0.198937	0.701284	11.4184	27.5412	GSN
regulation of osteoblast proliferation (GO:0033688)	1/16	0.0896352	0.198937	0.701284	11.4184	27.5412	RHOA
positive regulation of nuclear-transcribed mRNA catabolic process, deadenylation-dependent decay (GO:1900153)	1/16	0.0896352	0.198937	0.701284	11.4184	27.5412	PABPC1
establishment of skin barrier (GO:0061436)	1/16	0.0896352	0.198937	0.701284	11.4184	27.5412	STMN1
glucose 6-phosphate metabolic process (GO:0051156)	1/16	0.0896352	0.198937	0.701284	11.4184	27.5412	TALDO1
negative regulation of response to wounding (GO:1903035)	1/16	0.0896352	0.198937	0.701284	11.4184	27.5412	CRK
regulation of exosomal secretion (GO:1903541)	1/16	0.0896352	0.198937	0.701284	11.4184	27.5412	STAM
positive regulation of G1/S transition of mitotic cell cycle (GO:1900087)	1/16	0.0896352	0.198937	0.701284	11.4184	27.5412	RDX
regulation of water loss via skin (GO:0033561)	1/16	0.0896352	0.198937	0.701284	11.4184	27.5412	STMN1
neuromuscular process (GO:0050905)	1/16	0.0896352	0.198937	0.701284	11.4184	27.5412	PAFAH1B1
protein deacylation (GO:0035601)	1/16	0.0896352	0.198937	0.701284	11.4184	27.5412	SIRT2
negative regulation of steroid biosynthetic process (GO:0010894)	1/16	0.0896352	0.198937	0.701284	11.4184	27.5412	SOD1
heme biosynthetic process (GO:0006783)	1/16	0.0896352	0.198937	0.701284	11.4184	27.5412	ALAD
ruffle organization (GO:0031529)	1/16	0.0896352	0.198937	0.701284	11.4184	27.5412	RAC1
dendritic spine morphogenesis (GO:0060997)	1/16	0.0896352	0.198937	0.701284	11.4184	27.5412	CDC42
regulation of MAP kinase activity (GO:0043405)	2/87	0.0921547	0.201825	0.695026	4.05074	9.65813	UCHL1;FGF1
regulation of proteasomal ubiquitin-dependent protein catabolic process (GO:0032434)	2/88	0.0939505	0.201825	0.695026	4.00344	9.46808	RAD23B;SIRT2
positive regulation of protein complex assembly (GO:0031334)	2/88	0.0939505	0.201825	0.695026	4.00344	9.46808	FSCN1;TPPP
positive regulation of protein processing (GO:0010954)	1/17	0.0949651	0.201825	0.695026	10.7042	25.2003	GSN
regulation of cellular protein catabolic process (GO:1903362)	1/17	0.0949651	0.201825	0.695026	10.7042	25.2003	RDX
regulation of multicellular organism growth (GO:0040014)	1/17	0.0949651	0.201825	0.695026	10.7042	25.2003	SOD1
positive regulation of focal adhesion assembly (GO:0051894)	1/17	0.0949651	0.201825	0.695026	10.7042	25.2003	RAC1
regulation of protein localization to membrane (GO:1905475)	1/17	0.0949651	0.201825	0.695026	10.7042	25.2003	GSN
phospholipid catabolic process (GO:0009395)	1/17	0.0949651	0.201825	0.695026	10.7042	25.2003	ENPP6
positive regulation of lymphocyte migration (GO:2000403)	1/17	0.0949651	0.201825	0.695026	10.7042	25.2003	RHOA
virion assembly (GO:0019068)	1/17	0.0949651	0.201825	0.695026	10.7042	25.2003	PPIA
RNA stabilization (GO:0043489)	1/17	0.0949651	0.201825	0.695026	10.7042	25.2003	PABPC1
neurotrophin signaling pathway (GO:0038179)	1/17	0.0949651	0.201825	0.695026	10.7042	25.2003	RAP1A
chaperone-mediated protein complex assembly (GO:0051131)	1/17	0.0949651	0.201825	0.695026	10.7042	25.2003	PFDN6
regulation of T cell migration (GO:2000404)	1/17	0.0949651	0.201825	0.695026	10.7042	25.2003	RHOA
septin ring organization (GO:0031106)	1/17	0.0949651	0.201825	0.695026	10.7042	25.2003	ANLN
positive regulation of telomere capping (GO:1904355)	1/17	0.0949651	0.201825	0.695026	10.7042	25.2003	HNRNPD
regulation of myelination (GO:0031641)	1/17	0.0949651	0.201825	0.695026	10.7042	25.2003	SIRT2
cellular response to glucocorticoid stimulus (GO:0071385)	1/17	0.0949651	0.201825	0.695026	10.7042	25.2003	UBE2L3
negative regulation of reactive oxygen species metabolic process (GO:2000378)	1/17	0.0949651	0.201825	0.695026	10.7042	25.2003	SIRT2
positive regulation of cellular protein catabolic process (GO:1903364)	1/17	0.0949651	0.201825	0.695026	10.7042	25.2003	RDX
regulation of cell cycle process (GO:0010564)	2/90	0.0975725	0.206532	0.685013	3.91206	9.10398	CDC42;BIN1
regulation of Ras protein signal transduction (GO:0046578)	2/90	0.0975725	0.206532	0.685013	3.91206	9.10398	ARHGDIA;RDX
protein complex assembly (GO:0006461)	3/189	0.0993244	0.207225	0.683557	2.78679	6.4357	GRHPR;ST13;CRK
lipid transport (GO:0006869)	2/91	0.0993982	0.207225	0.683557	3.8679	8.92953	GLTP;PSAP
positive regulation of cellular protein metabolic process (GO:0032270)	2/91	0.0993982	0.207225	0.683557	3.8679	8.92953	RDX;HNRNPD
porphyrin-containing compound biosynthetic process (GO:0006779)	1/18	0.100264	0.207225	0.683557	10.074	23.1698	ALAD
regulation of amyloid-beta formation (GO:1902003)	1/18	0.100264	0.207225	0.683557	10.074	23.1698	BIN1
protein localization to centrosome (GO:0071539)	1/18	0.100264	0.207225	0.683557	10.074	23.1698	DCTN2
positive regulation of actin cytoskeleton reorganization (GO:2000251)	1/18	0.100264	0.207225	0.683557	10.074	23.1698	CDC42
negative regulation of fibroblast proliferation (GO:0048147)	1/18	0.100264	0.207225	0.683557	10.074	23.1698	FTH1
establishment of mitotic spindle localization (GO:0040001)	1/18	0.100264	0.207225	0.683557	10.074	23.1698	PAFAH1B1
regulation of microtubule polymerization or depolymerization (GO:0031110)	1/18	0.100264	0.207225	0.683557	10.074	23.1698	STMN1
regulation of oxidative stress-induced intrinsic apoptotic signaling pathway (GO:1902175)	1/18	0.100264	0.207225	0.683557	10.074	23.1698	SOD1
prostaglandin biosynthetic process (GO:0001516)	1/18	0.100264	0.207225	0.683557	10.074	23.1698	CBR1
nuclear export (GO:0051168)	2/92	0.101234	0.208819	0.68023	3.82473	8.75988	SRSF3;NUTF2
axon development (GO:0061564)	2/94	0.104932	0.211064	0.675585	3.74121	8.43433	OMG;S100B
skin development (GO:0043588)	2/94	0.104932	0.211064	0.675585	3.74121	8.43433	CLIC4;STMN1
protein ADP-ribosylation (GO:0006471)	1/19	0.105532	0.211064	0.675585	9.51389	21.3943	SIRT2
regulation of sprouting angiogenesis (GO:1903670)	1/19	0.105532	0.211064	0.675585	9.51389	21.3943	FGF1
nucleotide-sugar biosynthetic process (GO:0009226)	1/19	0.105532	0.211064	0.675585	9.51389	21.3943	GNPDA1
protein targeting to lysosome (GO:0006622)	1/19	0.105532	0.211064	0.675585	9.51389	21.3943	LAMP2
NADP metabolic process (GO:0006739)	1/19	0.105532	0.211064	0.675585	9.51389	21.3943	TALDO1
negative regulation of proteolysis involved in cellular protein catabolic process (GO:1903051)	1/19	0.105532	0.211064	0.675585	9.51389	21.3943	ALAD
vesicle transport along microtubule (GO:0047496)	1/19	0.105532	0.211064	0.675585	9.51389	21.3943	PAFAH1B1
negative regulation of response to biotic stimulus (GO:0002832)	1/19	0.105532	0.211064	0.675585	9.51389	21.3943	SIRT2
positive regulation of adherens junction organization (GO:1903393)	1/19	0.105532	0.211064	0.675585	9.51389	21.3943	RAC1
osteoclast differentiation (GO:0030316)	1/19	0.105532	0.211064	0.675585	9.51389	21.3943	GLO1
nucleosome disassembly (GO:0006337)	1/19	0.105532	0.211064	0.675585	9.51389	21.3943	SET
chromatin disassembly (GO:0031498)	1/19	0.105532	0.211064	0.675585	9.51389	21.3943	SET
regulation of cAMP biosynthetic process (GO:0030817)	1/19	0.105532	0.211064	0.675585	9.51389	21.3943	CAP1
purine ribonucleotide catabolic process (GO:0009154)	1/19	0.105532	0.211064	0.675585	9.51389	21.3943	HINT1
positive regulation of protein localization to membrane (GO:1905477)	2/95	0.106796	0.213186	0.671241	3.70079	8.27808	YWHAQ;RHOG
cell morphogenesis involved in neuron differentiation (GO:0048667)	2/97	0.110549	0.217002	0.663537	3.62252	7.97786	OMG;S100B
aromatic amino acid family catabolic process (GO:0009074)	1/20	0.11077	0.217002	0.663537	9.0127	19.8307	QDPR
hydrogen peroxide metabolic process (GO:0042743)	1/20	0.11077	0.217002	0.663537	9.0127	19.8307	SOD1
positive regulation of T cell migration (GO:2000406)	1/20	0.11077	0.217002	0.663537	9.0127	19.8307	RHOA
wound healing, spreading of cells (GO:0044319)	1/20	0.11077	0.217002	0.663537	9.0127	19.8307	RHOA
vesicle cytoskeletal trafficking (GO:0099518)	1/20	0.11077	0.217002	0.663537	9.0127	19.8307	PAFAH1B1
axon extension (GO:0048675)	1/20	0.11077	0.217002	0.663537	9.0127	19.8307	ALCAM
cellular response to steroid hormone stimulus (GO:0071383)	1/20	0.11077	0.217002	0.663537	9.0127	19.8307	UBE2L3
entrainment of circadian clock by photoperiod (GO:0043153)	1/20	0.11077	0.217002	0.663537	9.0127	19.8307	PPP1CB
branching involved in ureteric bud morphogenesis (GO:0001658)	1/20	0.11077	0.217002	0.663537	9.0127	19.8307	FGF1
positive regulation of neuron differentiation (GO:0045666)	2/98	0.112438	0.219861	0.657852	3.5846	7.83361	RAP1A;RHOA
glycosaminoglycan biosynthetic process (GO:0006024)	2/99	0.114336	0.222745	0.652191	3.54747	7.69308	BCAN;VCAN
positive regulation of transcription from RNA polymerase I promoter (GO:0045943)	1/21	0.115977	0.222745	0.652191	8.56164	18.4449	NCL
RNA-dependent DNA biosynthetic process (GO:0006278)	1/21	0.115977	0.222745	0.652191	8.56164	18.4449	PPIA
positive regulation of leukocyte cell-cell adhesion (GO:1903039)	1/21	0.115977	0.222745	0.652191	8.56164	18.4449	FAM49B
protein-DNA complex disassembly (GO:0032986)	1/21	0.115977	0.222745	0.652191	8.56164	18.4449	SET
positive regulation of T cell mediated immunity (GO:0002711)	1/21	0.115977	0.222745	0.652191	8.56164	18.4449	FAM49B
lipid catabolic process (GO:0016042)	1/21	0.115977	0.222745	0.652191	8.56164	18.4449	SIRT2
photoperiodism (GO:0009648)	1/21	0.115977	0.222745	0.652191	8.56164	18.4449	PPP1CB
negative regulation of G-protein coupled receptor protein signaling pathway (GO:0045744)	1/21	0.115977	0.222745	0.652191	8.56164	18.4449	STMN1
cellular response to metal ion (GO:0071248)	2/100	0.116243	0.222745	0.652191	3.51109	7.55614	TF;CLIC4
cellular response to transforming growth factor beta stimulus (GO:0071560)	2/100	0.116243	0.222745	0.652191	3.51109	7.55614	FNTA;RHOA
glutathione derivative biosynthetic process (GO:1901687)	1/22	0.121154	0.228822	0.640502	8.15353	17.2096	ESD
cellular response to nerve growth factor stimulus (GO:1990090)	1/22	0.121154	0.228822	0.640502	8.15353	17.2096	RAP1A
cellular response to unfolded protein (GO:0034620)	1/22	0.121154	0.228822	0.640502	8.15353	17.2096	HSPA2
negative regulation of GTPase activity (GO:0034260)	1/22	0.121154	0.228822	0.640502	8.15353	17.2096	RDX
sulfur amino acid metabolic process (GO:0000096)	1/22	0.121154	0.228822	0.640502	8.15353	17.2096	AHCY
glutathione derivative metabolic process (GO:1901685)	1/22	0.121154	0.228822	0.640502	8.15353	17.2096	ESD
negative regulation of sprouting angiogenesis (GO:1903671)	1/22	0.121154	0.228822	0.640502	8.15353	17.2096	RHOA
nucleotide-excision repair, DNA duplex unwinding (GO:0000717)	1/22	0.121154	0.228822	0.640502	8.15353	17.2096	RAD23B
positive regulation of angiogenesis (GO:0045766)	2/103	0.12201	0.230025	0.638225	3.40628	7.16565	FGF1;RHOB
peptide metabolic process (GO:0006518)	2/104	0.123947	0.231882	0.634733	3.37272	7.0419	LAMP2;SOD1
protein transport (GO:0015031)	4/326	0.124403	0.231882	0.634733	2.15039	4.48189	RAB21;TF;RAP1A;LAMP2
cellular response to catecholamine stimulus (GO:0071870)	1/23	0.126301	0.231882	0.634733	7.78252	16.1027	SIRT2
cellular nitrogen compound biosynthetic process (GO:0044271)	1/23	0.126301	0.231882	0.634733	7.78252	16.1027	DDAH2
positive regulation of cell cycle G1/S phase transition (GO:1902808)	1/23	0.126301	0.231882	0.634733	7.78252	16.1027	RDX
glycolytic process (GO:0006096)	1/23	0.126301	0.231882	0.634733	7.78252	16.1027	TPI1
regulation of telomere capping (GO:1904353)	1/23	0.126301	0.231882	0.634733	7.78252	16.1027	HNRNPD
lamellipodium assembly (GO:0030032)	1/23	0.126301	0.231882	0.634733	7.78252	16.1027	RAC1
glutamine family amino acid metabolic process (GO:0009064)	1/23	0.126301	0.231882	0.634733	7.78252	16.1027	DDAH2
positive regulation of mRNA catabolic process (GO:0061014)	1/23	0.126301	0.231882	0.634733	7.78252	16.1027	PABPC1
autophagosome maturation (GO:0097352)	1/23	0.126301	0.231882	0.634733	7.78252	16.1027	LAMP2
regulation of monooxygenase activity (GO:0032768)	1/23	0.126301	0.231882	0.634733	7.78252	16.1027	DDAH2
nucleotide-excision repair, DNA damage recognition (GO:0000715)	1/23	0.126301	0.231882	0.634733	7.78252	16.1027	RAD23B
regulation of microtubule cytoskeleton organization (GO:0070507)	1/23	0.126301	0.231882	0.634733	7.78252	16.1027	STMN1
positive regulation of cell junction assembly (GO:1901890)	1/23	0.126301	0.231882	0.634733	7.78252	16.1027	RAC1
negative regulation of response to external stimulus (GO:0032102)	2/107	0.129805	0.235122	0.628707	3.27586	6.68839	CRK;SIRT2
regulation of protein secretion (GO:0050708)	2/107	0.129805	0.235122	0.628707	3.27586	6.68839	RAP1A;PPIA
positive regulation of microtubule polymerization (GO:0031116)	1/24	0.131418	0.235122	0.628707	7.44378	15.1062	RAC1
positive regulation of neutrophil chemotaxis (GO:0090023)	1/24	0.131418	0.235122	0.628707	7.44378	15.1062	RAC1
dendritic spine organization (GO:0097061)	1/24	0.131418	0.235122	0.628707	7.44378	15.1062	CDC42
cellular lipid catabolic process (GO:0044242)	1/24	0.131418	0.235122	0.628707	7.44378	15.1062	SIRT2
negative regulation of cytoskeleton organization (GO:0051494)	1/24	0.131418	0.235122	0.628707	7.44378	15.1062	PFN1
regulation of chromosome organization (GO:0033044)	1/24	0.131418	0.235122	0.628707	7.44378	15.1062	HNRNPD
response to glucocorticoid (GO:0051384)	1/24	0.131418	0.235122	0.628707	7.44378	15.1062	UBE2L3
chaperone mediated protein folding requiring cofactor (GO:0051085)	1/24	0.131418	0.235122	0.628707	7.44378	15.1062	HSPA2
cellular modified amino acid biosynthetic process (GO:0042398)	1/24	0.131418	0.235122	0.628707	7.44378	15.1062	GATM
ATP generation from ADP (GO:0006757)	1/24	0.131418	0.235122	0.628707	7.44378	15.1062	TPI1
receptor catabolic process (GO:0032801)	1/24	0.131418	0.235122	0.628707	7.44378	15.1062	CLTA
positive regulation of microtubule polymerization or depolymerization (GO:0031112)	1/24	0.131418	0.235122	0.628707	7.44378	15.1062	RAC1
transition metal ion homeostasis (GO:0055076)	1/24	0.131418	0.235122	0.628707	7.44378	15.1062	TF
monocarboxylic acid metabolic process (GO:0032787)	2/108	0.131772	0.235356	0.628276	3.24479	6.57615	GRHPR;GLO1
macroautophagy (GO:0016236)	2/110	0.135727	0.236579	0.626024	3.18438	6.35956	LAMP2;STAM
positive regulation of establishment of protein localization to mitochondrion (GO:1903749)	2/110	0.135727	0.236579	0.626024	3.18438	6.35956	YWHAQ;UBE2L3
glycolytic process through glucose-6-phosphate (GO:0061620)	1/25	0.136505	0.236579	0.626024	7.13326	14.2051	TPI1
negative regulation of wound healing (GO:0061045)	1/25	0.136505	0.236579	0.626024	7.13326	14.2051	CRK
canonical glycolysis (GO:0061621)	1/25	0.136505	0.236579	0.626024	7.13326	14.2051	TPI1
glucose catabolic process to pyruvate (GO:0061718)	1/25	0.136505	0.236579	0.626024	7.13326	14.2051	TPI1
regulation of telomere maintenance (GO:0032204)	1/25	0.136505	0.236579	0.626024	7.13326	14.2051	HNRNPD
protein import into nucleus, translocation (GO:0000060)	1/25	0.136505	0.236579	0.626024	7.13326	14.2051	NUTF2
lamellipodium organization (GO:0097581)	1/25	0.136505	0.236579	0.626024	7.13326	14.2051	RAC1
positive regulation of neutrophil migration (GO:1902624)	1/25	0.136505	0.236579	0.626024	7.13326	14.2051	RAC1
positive regulation of Rho protein signal transduction (GO:0035025)	1/25	0.136505	0.236579	0.626024	7.13326	14.2051	RAC1
positive regulation of nuclear division (GO:0051785)	1/25	0.136505	0.236579	0.626024	7.13326	14.2051	SIRT2
negative regulation of locomotion (GO:0040013)	1/25	0.136505	0.236579	0.626024	7.13326	14.2051	CRK
regulation of nervous system development (GO:0051960)	1/25	0.136505	0.236579	0.626024	7.13326	14.2051	SIRT2
positive regulation of leukocyte mediated cytotoxicity (GO:0001912)	1/25	0.136505	0.236579	0.626024	7.13326	14.2051	FAM49B
response to alcohol (GO:0097305)	1/25	0.136505	0.236579	0.626024	7.13326	14.2051	SOD1
positive regulation of nitric oxide biosynthetic process (GO:0045429)	1/25	0.136505	0.236579	0.626024	7.13326	14.2051	DDAH2
positive regulation of nitric oxide metabolic process (GO:1904407)	1/25	0.136505	0.236579	0.626024	7.13326	14.2051	DDAH2
positive regulation of cell migration (GO:0030335)	3/221	0.139852	0.24176	0.616615	2.37385	4.66978	RDX;FGF1;PFN1
regulation of histone acetylation (GO:0035065)	1/26	0.141563	0.24176	0.616615	6.84759	13.3871	SET
regulation of viral entry into host cell (GO:0046596)	1/26	0.141563	0.24176	0.616615	6.84759	13.3871	GSN
fat-soluble vitamin metabolic process (GO:0006775)	1/26	0.141563	0.24176	0.616615	6.84759	13.3871	CBR1
regulation of NF-kappaB import into nucleus (GO:0042345)	1/26	0.141563	0.24176	0.616615	6.84759	13.3871	RHOA
positive regulation of granulocyte chemotaxis (GO:0071624)	1/26	0.141563	0.24176	0.616615	6.84759	13.3871	RAC1
negative chemotaxis (GO:0050919)	1/26	0.141563	0.24176	0.616615	6.84759	13.3871	RHOA
regulation of rhodopsin mediated signaling pathway (GO:0022400)	1/26	0.141563	0.24176	0.616615	6.84759	13.3871	FNTA
regulation of supramolecular fiber organization (GO:1902903)	1/26	0.141563	0.24176	0.616615	6.84759	13.3871	RDX
axonogenesis (GO:0007409)	3/223	0.14255	0.243051	0.614302	2.35203	4.58191	OMG;TNR;S100B
cellular response to oxidative stress (GO:0034599)	2/115	0.145726	0.247933	0.605666	3.04271	5.86034	SIRT2;SOD1
mRNA polyadenylation (GO:0006378)	1/27	0.146591	0.247933	0.605666	6.58389	12.6418	PABPC1
microtubule polymerization (GO:0046785)	1/27	0.146591	0.247933	0.605666	6.58389	12.6418	TPPP
negative regulation of microtubule polymerization or depolymerization (GO:0031111)	1/27	0.146591	0.247933	0.605666	6.58389	12.6418	STMN1
cellular response to topologically incorrect protein (GO:0035967)	1/27	0.146591	0.247933	0.605666	6.58389	12.6418	HSPA2
endosomal transport (GO:0016197)	3/229	0.150748	0.250693	0.600858	2.28889	4.33091	BIN1;STAM;RHOB
negative regulation of endocytosis (GO:0045806)	1/28	0.151591	0.250693	0.600858	6.33972	11.9603	RAC1
RNA polyadenylation (GO:0043631)	1/28	0.151591	0.250693	0.600858	6.33972	11.9603	PABPC1
neuron projection extension (GO:1990138)	1/28	0.151591	0.250693	0.600858	6.33972	11.9603	ALCAM
cellular response to hydrogen peroxide (GO:0070301)	1/28	0.151591	0.250693	0.600858	6.33972	11.9603	RHOB
carboxylic acid catabolic process (GO:0046395)	1/28	0.151591	0.250693	0.600858	6.33972	11.9603	GNPDA1
negative regulation of proteasomal protein catabolic process (GO:1901799)	1/28	0.151591	0.250693	0.600858	6.33972	11.9603	ALAD
regulation of mRNA processing (GO:0050684)	1/28	0.151591	0.250693	0.600858	6.33972	11.9603	SRSF3
positive regulation of sprouting angiogenesis (GO:1903672)	1/28	0.151591	0.250693	0.600858	6.33972	11.9603	FGF1
regulation of defense response to virus by virus (GO:0050690)	1/28	0.151591	0.250693	0.600858	6.33972	11.9603	RAC1
regulation of adenylate cyclase activity (GO:0045761)	1/28	0.151591	0.250693	0.600858	6.33972	11.9603	CAP1
protein export from nucleus (GO:0006611)	1/28	0.151591	0.250693	0.600858	6.33972	11.9603	NUTF2
regulation of actin polymerization or depolymerization (GO:0008064)	1/28	0.151591	0.250693	0.600858	6.33972	11.9603	PFN1
protein K11-linked ubiquitination (GO:0070979)	1/28	0.151591	0.250693	0.600858	6.33972	11.9603	UBE2L3
positive regulation of protein serine/threonine kinase activity (GO:0071902)	2/118	0.151798	0.250693	0.600858	2.96357	5.58693	FGF1;RHOA
cellular protein metabolic process (GO:0044267)	5/484	0.154413	0.254612	0.594121	1.80846	3.37842	TF;VCAN;GSN;TNC;UBE2L3
negative regulation of apoptotic process (GO:0043066)	5/485	0.15534	0.254956	0.593534	1.80459	3.36041	SET;DDAH2;ARHGDIA;GLO1;SOD1
regulation of chromosome segregation (GO:0051983)	1/29	0.156561	0.254956	0.593534	6.11299	11.3354	CDC42
nucleotide-excision repair, preincision complex assembly (GO:0006294)	1/29	0.156561	0.254956	0.593534	6.11299	11.3354	RAD23B
coenzyme biosynthetic process (GO:0009108)	1/29	0.156561	0.254956	0.593534	6.11299	11.3354	MAT2B
superoxide metabolic process (GO:0006801)	1/29	0.156561	0.254956	0.593534	6.11299	11.3354	SOD1
nuclear-transcribed mRNA poly(A) tail shortening (GO:0000289)	1/29	0.156561	0.254956	0.593534	6.11299	11.3354	PABPC1
regulation of neutrophil chemotaxis (GO:0090022)	1/29	0.156561	0.254956	0.593534	6.11299	11.3354	RAC1
carbohydrate derivative biosynthetic process (GO:1901137)	1/29	0.156561	0.254956	0.593534	6.11299	11.3354	TPI1
negative regulation of cell migration (GO:0030336)	2/121	0.157919	0.256771	0.590454	2.88842	5.33107	CLIC4;RHOB
regulation of protein insertion into mitochondrial membrane involved in apoptotic signaling pathway (GO:1900739)	1/30	0.161502	0.2586	0.587372	5.9019	10.7606	YWHAQ
regulation of developmental growth (GO:0048638)	1/30	0.161502	0.2586	0.587372	5.9019	10.7606	SOD1
regulation of cell migration involved in sprouting angiogenesis (GO:0090049)	1/30	0.161502	0.2586	0.587372	5.9019	10.7606	RHOA
cellular response to cAMP (GO:0071320)	1/30	0.161502	0.2586	0.587372	5.9019	10.7606	RAP1A
phosphatidylinositol 3-kinase signaling (GO:0014065)	1/30	0.161502	0.2586	0.587372	5.9019	10.7606	SIRT2
positive regulation of protein insertion into mitochondrial membrane involved in apoptotic signaling pathway (GO:1900740)	1/30	0.161502	0.2586	0.587372	5.9019	10.7606	YWHAQ
activation of protein kinase B activity (GO:0032148)	1/30	0.161502	0.2586	0.587372	5.9019	10.7606	FGF1
multivesicular body assembly (GO:0036258)	1/30	0.161502	0.2586	0.587372	5.9019	10.7606	STAM
'de novo' posttranslational protein folding (GO:0051084)	1/30	0.161502	0.2586	0.587372	5.9019	10.7606	HSPA2
positive regulation of reactive oxygen species biosynthetic process (GO:1903428)	1/30	0.161502	0.2586	0.587372	5.9019	10.7606	DDAH2
dephosphorylation (GO:0016311)	2/124	0.164087	0.261686	0.582219	2.81696	5.09127	PPP1CB;LHPP
organic anion transport (GO:0015711)	2/124	0.164087	0.261686	0.582219	2.81696	5.09127	CYB5R2;CA2
protein dephosphorylation (GO:0006470)	2/125	0.166152	0.261686	0.582219	2.79392	5.01467	PPP1CB;LHPP
negative regulation of cell-cell adhesion (GO:0022408)	1/31	0.166415	0.261686	0.582219	5.70489	10.2304	RDX
positive regulation of ubiquitin-protein transferase activity (GO:0051443)	1/31	0.166415	0.261686	0.582219	5.70489	10.2304	UBE2L3
negative regulation of blood vessel endothelial cell migration (GO:0043537)	1/31	0.166415	0.261686	0.582219	5.70489	10.2304	RHOA
regulation of ubiquitin-protein transferase activity (GO:0051438)	1/31	0.166415	0.261686	0.582219	5.70489	10.2304	UBE2L3
regulation of glucose import (GO:0046324)	1/31	0.166415	0.261686	0.582219	5.70489	10.2304	PEA15
anterograde axonal transport (GO:0008089)	1/31	0.166415	0.261686	0.582219	5.70489	10.2304	SOD1
negative regulation of extrinsic apoptotic signaling pathway via death domain receptors (GO:1902042)	1/31	0.166415	0.261686	0.582219	5.70489	10.2304	PEA15
protein destabilization (GO:0031648)	1/31	0.166415	0.261686	0.582219	5.70489	10.2304	GSN
multivesicular body organization (GO:0036257)	1/31	0.166415	0.261686	0.582219	5.70489	10.2304	STAM
plasma membrane bounded cell projection assembly (GO:0120031)	3/241	0.167581	0.263128	0.579834	2.17216	3.8801	GSN;FSCN1;RAC1
activation of adenylate cyclase activity (GO:0007190)	1/32	0.171299	0.265009	0.57674	5.52058	9.74022	CAP1
dendrite morphogenesis (GO:0048813)	1/32	0.171299	0.265009	0.57674	5.52058	9.74022	CDC42
protein deacetylation (GO:0006476)	1/32	0.171299	0.265009	0.57674	5.52058	9.74022	SIRT2
substrate adhesion-dependent cell spreading (GO:0034446)	1/32	0.171299	0.265009	0.57674	5.52058	9.74022	RAC1
negative regulation of fat cell differentiation (GO:0045599)	1/32	0.171299	0.265009	0.57674	5.52058	9.74022	SIRT2
positive regulation of transcription factor import into nucleus (GO:0042993)	1/32	0.171299	0.265009	0.57674	5.52058	9.74022	RHOA
positive regulation of telomere maintenance (GO:0032206)	1/32	0.171299	0.265009	0.57674	5.52058	9.74022	HNRNPD
regulation of nitric oxide biosynthetic process (GO:0045428)	1/32	0.171299	0.265009	0.57674	5.52058	9.74022	DDAH2
microtubule bundle formation (GO:0001578)	1/32	0.171299	0.265009	0.57674	5.52058	9.74022	TPPP
global genome nucleotide-excision repair (GO:0070911)	1/32	0.171299	0.265009	0.57674	5.52058	9.74022	RAD23B
positive regulation of adenylate cyclase activity (GO:0045762)	1/33	0.176154	0.268183	0.571569	5.34779	9.28588	CAP1
regulation of T cell differentiation (GO:0045580)	1/33	0.176154	0.268183	0.571569	5.34779	9.28588	SOD1
entry into host cell (GO:0030260)	1/33	0.176154	0.268183	0.571569	5.34779	9.28588	PPIA
negative regulation of multi-organism process (GO:0043901)	1/33	0.176154	0.268183	0.571569	5.34779	9.28588	SIRT2
positive regulation of cell-matrix adhesion (GO:0001954)	1/33	0.176154	0.268183	0.571569	5.34779	9.28588	RAC1
platelet aggregation (GO:0070527)	1/33	0.176154	0.268183	0.571569	5.34779	9.28588	CSRP1
regulation of autophagosome assembly (GO:2000785)	1/33	0.176154	0.268183	0.571569	5.34779	9.28588	PIP4K2A
positive regulation of intrinsic apoptotic signaling pathway (GO:2001244)	1/33	0.176154	0.268183	0.571569	5.34779	9.28588	SOD1
positive regulation of organelle organization (GO:0010638)	1/33	0.176154	0.268183	0.571569	5.34779	9.28588	PFDN2
mRNA stabilization (GO:0048255)	1/33	0.176154	0.268183	0.571569	5.34779	9.28588	PABPC1
positive regulation of catalytic activity (GO:0043085)	1/33	0.176154	0.268183	0.571569	5.34779	9.28588	SOD1
epithelial tube morphogenesis (GO:0060562)	1/34	0.180982	0.272333	0.564899	5.18548	8.86384	RHOB
bone development (GO:0060348)	1/34	0.180982	0.272333	0.564899	5.18548	8.86384	PLS3
negative regulation of cellular metabolic process (GO:0031324)	1/34	0.180982	0.272333	0.564899	5.18548	8.86384	SIRT2
positive regulation of exocytosis (GO:0045921)	1/34	0.180982	0.272333	0.564899	5.18548	8.86384	STAM
positive regulation of muscle cell differentiation (GO:0051149)	1/34	0.180982	0.272333	0.564899	5.18548	8.86384	CDC42
regulation of wound healing (GO:0061041)	1/34	0.180982	0.272333	0.564899	5.18548	8.86384	CRK
cellular macromolecular complex assembly (GO:0034622)	1/34	0.180982	0.272333	0.564899	5.18548	8.86384	BIN1
positive regulation of DNA binding (GO:0043388)	1/34	0.180982	0.272333	0.564899	5.18548	8.86384	SIRT2
negative regulation of cellular macromolecule biosynthetic process (GO:2000113)	5/512	0.18121	0.272333	0.564899	1.70611	2.91421	SET;YWHAQ;NCL;PFDN5;SIRT2
protein targeting (GO:0006605)	2/133	0.182831	0.274377	0.561652	2.62224	4.45569	LAMP2;SRP14
negative regulation of cell-substrate adhesion (GO:0010812)	1/35	0.185781	0.274497	0.561463	5.03271	8.47099	RHOA
positive regulation of peptide secretion (GO:0002793)	1/35	0.185781	0.274497	0.561463	5.03271	8.47099	PPIA
regulation of mitochondrial membrane potential (GO:0051881)	1/35	0.185781	0.274497	0.561463	5.03271	8.47099	SOD1
negative regulation of protein complex assembly (GO:0031333)	1/35	0.185781	0.274497	0.561463	5.03271	8.47099	CDC42
endothelial cell migration (GO:0043542)	1/35	0.185781	0.274497	0.561463	5.03271	8.47099	RHOA
apical junction assembly (GO:0043297)	1/35	0.185781	0.274497	0.561463	5.03271	8.47099	RHOA
positive regulation of ATPase activity (GO:0032781)	1/35	0.185781	0.274497	0.561463	5.03271	8.47099	PFN1
positive regulation of telomerase activity (GO:0051973)	1/35	0.185781	0.274497	0.561463	5.03271	8.47099	HNRNPD
carbohydrate catabolic process (GO:0016052)	1/35	0.185781	0.274497	0.561463	5.03271	8.47099	TPI1
protein kinase B signaling (GO:0043491)	1/35	0.185781	0.274497	0.561463	5.03271	8.47099	SIRT2
cholesterol biosynthetic process (GO:0006695)	1/35	0.185781	0.274497	0.561463	5.03271	8.47099	ACAT2
phagocytosis (GO:0006909)	2/135	0.18704	0.275582	0.559748	2.58254	4.32946	CDC42;GSN
cellular response to organic cyclic compound (GO:0071407)	2/135	0.18704	0.275582	0.559748	2.58254	4.32946	RAP1A;UBE2L3
ferric iron transport (GO:0015682)	1/36	0.190553	0.278032	0.555905	4.88867	8.10457	TF
regulation of muscle cell differentiation (GO:0051147)	1/36	0.190553	0.278032	0.555905	4.88867	8.10457	CDC42
regulation of nitric-oxide synthase activity (GO:0050999)	1/36	0.190553	0.278032	0.555905	4.88867	8.10457	DDAH2
transferrin transport (GO:0033572)	1/36	0.190553	0.278032	0.555905	4.88867	8.10457	TF
organophosphate biosynthetic process (GO:0090407)	1/36	0.190553	0.278032	0.555905	4.88867	8.10457	TPI1
histone deacetylation (GO:0016575)	1/36	0.190553	0.278032	0.555905	4.88867	8.10457	SIRT2
secondary alcohol biosynthetic process (GO:1902653)	1/36	0.190553	0.278032	0.555905	4.88867	8.10457	ACAT2
regulation of vesicle-mediated transport (GO:0060627)	2/138	0.193378	0.281765	0.550114	2.52519	4.14916	RAB21;RALA
regulation of peptidyl-threonine phosphorylation (GO:0010799)	1/37	0.195296	0.282117	0.549571	4.75263	7.76218	SIRT2
myelination (GO:0042552)	1/37	0.195296	0.282117	0.549571	4.75263	7.76218	SIRT2
protein peptidyl-prolyl isomerization (GO:0000413)	1/37	0.195296	0.282117	0.549571	4.75263	7.76218	PPIA
positive regulation of mitochondrial outer membrane permeabilization involved in apoptotic signaling pathway (GO:1901030)	1/37	0.195296	0.282117	0.549571	4.75263	7.76218	YWHAQ
negative regulation of Ras protein signal transduction (GO:0046580)	1/37	0.195296	0.282117	0.549571	4.75263	7.76218	STMN1
response to steroid hormone (GO:0048545)	1/37	0.195296	0.282117	0.549571	4.75263	7.76218	UBE2L3
cellular response to growth factor stimulus (GO:0071363)	2/139	0.195498	0.282117	0.549571	2.50663	4.09135	RAP1A;SIRT2
homotypic cell-cell adhesion (GO:0034109)	1/38	0.200013	0.287843	0.540844	4.62395	7.44167	CSRP1
regulation of cellular pH (GO:0030641)	1/38	0.200013	0.287843	0.540844	4.62395	7.44167	CA2
cell-cell adhesion via plasma-membrane adhesion molecules (GO:0098742)	2/142	0.201873	0.290123	0.537418	2.45255	3.92436	ALCAM;CADM4
negative regulation of cellular process (GO:0048523)	5/534	0.203406	0.290224	0.537267	1.6333	2.60112	FTH1;ARHGDIA;CD9;SIRT2;RHOB
signal transduction by p53 class mediator (GO:0072331)	1/39	0.204701	0.290224	0.537267	4.50204	7.14115	HINT1
positive regulation of reactive oxygen species metabolic process (GO:2000379)	1/39	0.204701	0.290224	0.537267	4.50204	7.14115	SOD1
negative regulation of protein catabolic process (GO:0042177)	1/39	0.204701	0.290224	0.537267	4.50204	7.14115	SIRT2
regulation of extrinsic apoptotic signaling pathway via death domain receptors (GO:1902041)	1/39	0.204701	0.290224	0.537267	4.50204	7.14115	PEA15
inositol lipid-mediated signaling (GO:0048017)	1/39	0.204701	0.290224	0.537267	4.50204	7.14115	RHOA
clathrin-dependent endocytosis (GO:0072583)	1/39	0.204701	0.290224	0.537267	4.50204	7.14115	CLTA
purine ribonucleoside monophosphate biosynthetic process (GO:0009168)	1/39	0.204701	0.290224	0.537267	4.50204	7.14115	LHPP
purine ribonucleoside monophosphate metabolic process (GO:0009167)	1/39	0.204701	0.290224	0.537267	4.50204	7.14115	LHPP
DNA biosynthetic process (GO:0071897)	1/39	0.204701	0.290224	0.537267	4.50204	7.14115	PPIA
neuron development (GO:0048666)	2/144	0.206136	0.291472	0.535403	2.41776	3.81817	STMN1;MAP4
transmembrane receptor protein serine/threonine kinase signaling pathway (GO:0007178)	2/144	0.206136	0.291472	0.535403	2.41776	3.81817	FNTA;RHOA
peptidyl-proline modification (GO:0018208)	1/40	0.209363	0.292497	0.533879	4.38638	6.85892	PPIA
regulation of cellular localization (GO:0060341)	1/40	0.209363	0.292497	0.533879	4.38638	6.85892	GSN
negative regulation of catabolic process (GO:0009895)	1/40	0.209363	0.292497	0.533879	4.38638	6.85892	SIRT2
neuron migration (GO:0001764)	1/40	0.209363	0.292497	0.533879	4.38638	6.85892	PAFAH1B1
regulation of ATPase activity (GO:0043462)	1/40	0.209363	0.292497	0.533879	4.38638	6.85892	PFN1
positive regulation of Ras protein signal transduction (GO:0046579)	1/40	0.209363	0.292497	0.533879	4.38638	6.85892	RAC1
response to cAMP (GO:0051591)	1/40	0.209363	0.292497	0.533879	4.38638	6.85892	RAP1A
positive regulation of mitotic cell cycle phase transition (GO:1901992)	1/40	0.209363	0.292497	0.533879	4.38638	6.85892	RDX
sterol biosynthetic process (GO:0016126)	1/40	0.209363	0.292497	0.533879	4.38638	6.85892	ACAT2
regulation of protein kinase activity (GO:0045859)	2/147	0.21255	0.296555	0.527894	2.36738	3.66606	RAP1A;SOD1
peptide transport (GO:0015833)	1/41	0.213998	0.296999	0.527245	4.27651	6.59348	RAP1A
DNA duplex unwinding (GO:0032508)	1/41	0.213998	0.296999	0.527245	4.27651	6.59348	RAD23B
regulation of cellular metabolic process (GO:0031323)	1/41	0.213998	0.296999	0.527245	4.27651	6.59348	CNDP1
gluconeogenesis (GO:0006094)	1/41	0.213998	0.296999	0.527245	4.27651	6.59348	TPI1
cellular response to calcium ion (GO:0071277)	1/42	0.218605	0.302595	0.519138	4.17199	6.34347	CLIC4
cellular response to radiation (GO:0071478)	1/42	0.218605	0.302595	0.519138	4.17199	6.34347	RHOB
MAPK cascade (GO:0000165)	3/278	0.222473	0.30466	0.516185	1.87636	2.82008	PEA15;PEBP1;FGF1
positive regulation of interferon-gamma production (GO:0032729)	1/43	0.223186	0.30466	0.516185	4.07245	6.10767	FAM49B
positive regulation of protein localization to plasma membrane (GO:1903078)	1/43	0.223186	0.30466	0.516185	4.07245	6.10767	RHOG
negative regulation of protein metabolic process (GO:0051248)	1/43	0.223186	0.30466	0.516185	4.07245	6.10767	SIRT2
RNA catabolic process (GO:0006401)	1/43	0.223186	0.30466	0.516185	4.07245	6.10767	HNRNPD
nucleobase-containing compound catabolic process (GO:0034655)	1/43	0.223186	0.30466	0.516185	4.07245	6.10767	HNRNPD
intrinsic apoptotic signaling pathway by p53 class mediator (GO:0072332)	1/43	0.223186	0.30466	0.516185	4.07245	6.10767	HINT1
response to unfolded protein (GO:0006986)	1/43	0.223186	0.30466	0.516185	4.07245	6.10767	HSPA2
regulation of multicellular organismal development (GO:2000026)	1/43	0.223186	0.30466	0.516185	4.07245	6.10767	FGF1
regulation of interferon-gamma production (GO:0032649)	1/43	0.223186	0.30466	0.516185	4.07245	6.10767	FAM49B
protein stabilization (GO:0050821)	2/152	0.223282	0.30466	0.516185	2.28788	3.43027	LAMP2;PFN1
spermatogenesis (GO:0007283)	2/153	0.225434	0.307198	0.512582	2.27262	3.38558	HSPA2;SOD1
male gamete generation (GO:0048232)	2/154	0.227588	0.307947	0.511525	2.25755	3.34167	HSPA2;SOD1
heart contraction (GO:0060047)	1/44	0.22774	0.307947	0.511525	3.97755	5.88498	SOD1
regulation of intracellular pH (GO:0051453)	1/44	0.22774	0.307947	0.511525	3.97755	5.88498	CA2
hexose biosynthetic process (GO:0019319)	1/44	0.22774	0.307947	0.511525	3.97755	5.88498	TPI1
inorganic anion transport (GO:0015698)	1/44	0.22774	0.307947	0.511525	3.97755	5.88498	CLIC4
positive regulation of macroautophagy (GO:0016239)	1/44	0.22774	0.307947	0.511525	3.97755	5.88498	PIP4K2A
protein complex subunit organization (GO:0071822)	1/45	0.232268	0.312862	0.504647	3.88695	5.67442	ST13
nicotinamide nucleotide metabolic process (GO:0046496)	1/45	0.232268	0.312862	0.504647	3.88695	5.67442	TPI1
nucleus organization (GO:0006997)	1/45	0.232268	0.312862	0.504647	3.88695	5.67442	BIN1
axon guidance (GO:0007411)	2/158	0.236216	0.315292	0.501286	2.19922	3.1735	ALCAM;TNR
protein complex disassembly (GO:0043241)	1/46	0.236769	0.315292	0.501286	3.80038	5.4751	LAMP2
cellular response to ionizing radiation (GO:0071479)	1/46	0.236769	0.315292	0.501286	3.80038	5.4751	RHOB
regulation of G1/S transition of mitotic cell cycle (GO:2000045)	1/46	0.236769	0.315292	0.501286	3.80038	5.4751	RDX
regulation of fibroblast proliferation (GO:0048145)	1/46	0.236769	0.315292	0.501286	3.80038	5.4751	FTH1
mitotic spindle assembly (GO:0090307)	1/46	0.236769	0.315292	0.501286	3.80038	5.4751	RHOA
positive regulation of protein localization to cell periphery (GO:1904377)	1/46	0.236769	0.315292	0.501286	3.80038	5.4751	RHOG
negative regulation of autophagy (GO:0010507)	1/46	0.236769	0.315292	0.501286	3.80038	5.4751	SIRT2
regulation of DNA metabolic process (GO:0051052)	1/46	0.236769	0.315292	0.501286	3.80038	5.4751	HNRNPD
positive regulation of cellular biosynthetic process (GO:0031328)	2/159	0.238376	0.317031	0.498898	2.1851	3.13323	DDAH2;HNRNPD
regulation of cell cycle arrest (GO:0071156)	1/48	0.245693	0.325528	0.487411	3.6383	5.10697	BIN1
regulation of epithelial cell migration (GO:0010632)	1/48	0.245693	0.325528	0.487411	3.6383	5.10697	PFN1
cellular macromolecule catabolic process (GO:0044265)	1/48	0.245693	0.325528	0.487411	3.6383	5.10697	HNRNPD
positive regulation of I-kappaB kinase/NF-kappaB signaling (GO:0043123)	2/163	0.247026	0.326883	0.485608	2.13038	2.97883	S100B;RHOA
glutathione metabolic process (GO:0006749)	1/49	0.250117	0.330556	0.480755	3.56232	4.93676	SOD1
regulation of ion transport (GO:0043269)	1/50	0.254514	0.333852	0.476446	3.48944	4.77495	CA2
regulation of cellular protein metabolic process (GO:0032268)	1/50	0.254514	0.333852	0.476446	3.48944	4.77495	CNDP1
fatty acid oxidation (GO:0019395)	1/50	0.254514	0.333852	0.476446	3.48944	4.77495	ACAT2
receptor internalization (GO:0031623)	1/50	0.254514	0.333852	0.476446	3.48944	4.77495	CD9
fatty acid beta-oxidation (GO:0006635)	1/50	0.254514	0.333852	0.476446	3.48944	4.77495	ACAT2
blood circulation (GO:0008015)	1/50	0.254514	0.333852	0.476446	3.48944	4.77495	SOD1
arachidonic acid metabolic process (GO:0019369)	1/51	0.258886	0.338742	0.470131	3.41948	4.62097	CBR1
carboxylic acid transport (GO:0046942)	1/51	0.258886	0.338742	0.470131	3.41948	4.62097	PSAP
negative regulation of nucleic acid-templated transcription (GO:1903507)	4/444	0.262159	0.342597	0.465216	1.5642	2.09416	SET;YWHAQ;PFDN5;SIRT2
regulation of DNA binding (GO:0051101)	1/52	0.263233	0.342724	0.465055	3.35227	4.47432	SIRT2
positive regulation of secretion by cell (GO:1903532)	1/52	0.263233	0.342724	0.465055	3.35227	4.47432	PPIA
regulation of cell-matrix adhesion (GO:0001952)	1/52	0.263233	0.342724	0.465055	3.35227	4.47432	RHOA
regulation of cell proliferation (GO:0042127)	6/740	0.265661	0.345458	0.461604	1.41019	1.86926	FTH1;RHOG;FGF1;RHOA;SIRT2;CRKL
positive regulation of protein kinase activity (GO:0045860)	2/172	0.266525	0.346154	0.460731	2.01668	2.66662	RAP1A;RHOA
cell morphogenesis involved in differentiation (GO:0000904)	1/54	0.27185	0.3522	0.45321	3.22544	4.20115	RAC1
cellular response to nutrient levels (GO:0031669)	1/54	0.27185	0.3522	0.45321	3.22544	4.20115	LAMP2
regulation of RNA splicing (GO:0043484)	1/55	0.276122	0.357294	0.446974	3.16555	4.07379	SRSF3
regulation of angiogenesis (GO:0045765)	2/177	0.277363	0.358438	0.445586	1.95856	2.51171	FGF1;RHOB
cellular response to cytokine stimulus (GO:0071345)	4/456	0.277687	0.358438	0.445586	1.52173	1.94973	FSCN1;CRK;RHOA;CRKL
cellular response to lipid (GO:0071396)	2/178	0.279529	0.359692	0.44407	1.94733	2.48216	RHOA;UBE2L3
chromosome organization (GO:0051276)	1/56	0.280368	0.359692	0.44407	3.10784	3.95209	RAD23B
cellular defense response (GO:0006968)	1/56	0.280368	0.359692	0.44407	3.10784	3.95209	LGALS3BP
negative regulation of cellular catabolic process (GO:0031330)	1/56	0.280368	0.359692	0.44407	3.10784	3.95209	SIRT2
positive regulation of protein transport (GO:0051222)	1/56	0.280368	0.359692	0.44407	3.10784	3.95209	PPIA
positive regulation of cell motility (GO:2000147)	2/179	0.281696	0.360955	0.442547	1.93623	2.45307	RDX;FGF1
ER to Golgi vesicle-mediated transport (GO:0006888)	2/180	0.283862	0.363288	0.439749	1.92526	2.42441	ACTR1A;DCTN2
regulation of neurogenesis (GO:0050767)	1/57	0.28459	0.363335	0.439692	3.05219	3.8357	BIN1
chloride transmembrane transport (GO:1902476)	1/57	0.28459	0.363335	0.439692	3.05219	3.8357	CLIC4
receptor metabolic process (GO:0043112)	1/58	0.288787	0.367801	0.434387	2.99849	3.72432	CD9
integrin-mediated signaling pathway (GO:0007229)	1/58	0.288787	0.367801	0.434387	2.99849	3.72432	CDC42
phosphate-containing compound metabolic process (GO:0006796)	2/183	0.290356	0.369352	0.432559	1.89306	2.34105	PIP4K2A;LHPP
keratinocyte differentiation (GO:0030216)	1/59	0.292959	0.371765	0.429731	2.94664	3.61765	CLIC4
regulation of protein metabolic process (GO:0051246)	1/59	0.292959	0.371765	0.429731	2.94664	3.61765	CNDP1
negative regulation of gene expression (GO:0010629)	5/618	0.295068	0.37399	0.42714	1.40337	1.71289	SET;YWHAQ;NCL;PFDN5;SIRT2
regulation of mRNA splicing, via spliceosome (GO:0048024)	1/60	0.297108	0.375219	0.425715	2.89655	3.51543	SRSF3
cell chemotaxis (GO:0060326)	1/60	0.297108	0.375219	0.425715	2.89655	3.51543	RHOG
response to reactive oxygen species (GO:0000302)	1/60	0.297108	0.375219	0.425715	2.89655	3.51543	SOD1
receptor-mediated endocytosis (GO:0006898)	2/188	0.301164	0.377707	0.422845	1.8417	2.21023	CLTA;CD9
negative regulation of MAP kinase activity (GO:0043407)	1/61	0.301232	0.377707	0.422845	2.84813	3.4174	UCHL1
negative regulation of viral life cycle (GO:1903901)	1/61	0.301232	0.377707	0.422845	2.84813	3.4174	GSN
RNA 3'-end processing (GO:0031123)	1/61	0.301232	0.377707	0.422845	2.84813	3.4174	SRSF3
protein targeting to membrane (GO:0006612)	1/61	0.301232	0.377707	0.422845	2.84813	3.4174	SRP14
positive regulation of cellular amide metabolic process (GO:0034250)	1/61	0.301232	0.377707	0.422845	2.84813	3.4174	HNRNPD
stress-activated MAPK cascade (GO:0051403)	1/62	0.305332	0.38013	0.420068	2.8013	3.32333	CRKL
negative regulation of peptidase activity (GO:0010466)	1/62	0.305332	0.38013	0.420068	2.8013	3.32333	SERPINB6
diterpenoid metabolic process (GO:0016101)	1/62	0.305332	0.38013	0.420068	2.8013	3.32333	ALDH1A1
establishment of protein localization to organelle (GO:0072594)	1/62	0.305332	0.38013	0.420068	2.8013	3.32333	NUTF2
second-messenger-mediated signaling (GO:0019932)	1/62	0.305332	0.38013	0.420068	2.8013	3.32333	DDAH2
cellular protein catabolic process (GO:0044257)	1/62	0.305332	0.38013	0.420068	2.8013	3.32333	CLTA
RNA metabolic process (GO:0016070)	2/191	0.307637	0.382546	0.417316	1.81219	2.13628	PCBP1;HNRNPD
adenylate cyclase-inhibiting G-protein coupled receptor signaling pathway (GO:0007193)	1/63	0.309409	0.38339	0.416359	2.75598	3.23302	PSAP
nuclear-transcribed mRNA catabolic process, deadenylation-dependent decay (GO:0000288)	1/63	0.309409	0.38339	0.416359	2.75598	3.23302	PABPC1
positive regulation of cell projection organization (GO:0031346)	1/63	0.309409	0.38339	0.416359	2.75598	3.23302	RAP1A
positive regulation of GTPase activity (GO:0043547)	2/192	0.309792	0.383413	0.416333	1.80256	2.11234	RAP1A;RHOG
inorganic anion transmembrane transport (GO:0098661)	1/64	0.313462	0.385686	0.413766	2.7121	3.14624	CLIC4
homophilic cell adhesion via plasma membrane adhesion molecules (GO:0007156)	1/64	0.313462	0.385686	0.413766	2.7121	3.14624	CADM4
glucose metabolic process (GO:0006006)	1/64	0.313462	0.385686	0.413766	2.7121	3.14624	TPI1
cellular response to decreased oxygen levels (GO:0036294)	1/64	0.313462	0.385686	0.413766	2.7121	3.14624	SIRT2
positive regulation of cell adhesion (GO:0045785)	1/64	0.313462	0.385686	0.413766	2.7121	3.14624	RAC1
positive regulation of cell differentiation (GO:0045597)	2/194	0.314098	0.386018	0.413392	1.78361	2.0655	CDC42;RAP1A
positive regulation of protein modification by small protein conjugation or removal (GO:1903322)	1/65	0.317491	0.388824	0.410246	2.66959	3.06283	UBE2L3
cellular response to reactive oxygen species (GO:0034614)	1/65	0.317491	0.388824	0.410246	2.66959	3.06283	RHOB
fatty acid catabolic process (GO:0009062)	1/65	0.317491	0.388824	0.410246	2.66959	3.06283	ACAT2
purine ribonucleotide metabolic process (GO:0009150)	1/66	0.321496	0.392816	0.405811	2.62838	2.98261	HINT1
JNK cascade (GO:0007254)	1/66	0.321496	0.392816	0.405811	2.62838	2.98261	CRKL
ubiquitin-dependent protein catabolic process (GO:0006511)	3/341	0.321891	0.392842	0.405782	1.52172	1.72493	UCHL1;SIRT2;UBE2L3
epidermal cell differentiation (GO:0009913)	1/67	0.325479	0.395842	0.402478	2.58843	2.9054	CLIC4
negative regulation of protein serine/threonine kinase activity (GO:0071901)	1/67	0.325479	0.395842	0.402478	2.58843	2.9054	UCHL1
regulation of protein localization to plasma membrane (GO:1903076)	1/67	0.325479	0.395842	0.402478	2.58843	2.9054	RHOG
regulation of endopeptidase activity (GO:0052548)	1/68	0.329438	0.398813	0.39923	2.54967	2.83106	SERPINB6
positive regulation of T cell activation (GO:0050870)	1/68	0.329438	0.398813	0.39923	2.54967	2.83106	FAM49B
termination of RNA polymerase II transcription (GO:0006369)	1/68	0.329438	0.398813	0.39923	2.54967	2.83106	SRSF3
cholesterol metabolic process (GO:0008203)	1/68	0.329438	0.398813	0.39923	2.54967	2.83106	ACAT2
positive regulation of multicellular organismal process (GO:0051240)	2/202	0.331263	0.400391	0.397516	1.71157	1.89101	PFN1;SOD1
intracellular protein transport (GO:0006886)	3/347	0.331502	0.400391	0.397516	1.49472	1.65035	RAB21;LAMP2;NUTF2
positive regulation of neurogenesis (GO:0050769)	1/69	0.333374	0.401729	0.396067	2.51204	2.75945	RHOA
regulation of endocytosis (GO:0030100)	1/69	0.333374	0.401729	0.396067	2.51204	2.75945	RAB21
regulation of I-kappaB kinase/NF-kappaB signaling (GO:0043122)	2/204	0.335537	0.403873	0.393755	1.69445	1.85037	S100B;RHOA
phospholipid metabolic process (GO:0006644)	1/70	0.337287	0.404591	0.392984	2.47551	2.69044	PIP4K2A
Rab protein signal transduction (GO:0032482)	1/70	0.337287	0.404591	0.392984	2.47551	2.69044	RAB21
positive regulation of proteasomal ubiquitin-dependent protein catabolic process (GO:0032436)	1/70	0.337287	0.404591	0.392984	2.47551	2.69044	SIRT2
regulation of cell communication (GO:0010646)	1/71	0.341178	0.4074	0.389979	2.44002	2.62388	CRK
actomyosin structure organization (GO:0031032)	1/71	0.341178	0.4074	0.389979	2.44002	2.62388	RHOA
positive regulation of growth (GO:0045927)	1/71	0.341178	0.4074	0.389979	2.44002	2.62388	CDC42
nuclear import (GO:0051170)	1/71	0.341178	0.4074	0.389979	2.44002	2.62388	NUTF2
cell-cell junction organization (GO:0045216)	1/72	0.345046	0.410156	0.387051	2.40554	2.55968	FSCN1
regulation of fat cell differentiation (GO:0045598)	1/72	0.345046	0.410156	0.387051	2.40554	2.55968	SIRT2
regulation of neuron death (GO:1901214)	1/72	0.345046	0.410156	0.387051	2.40554	2.55968	TRIM2
negative regulation of cell cycle (GO:0045786)	1/72	0.345046	0.410156	0.387051	2.40554	2.55968	RHOB
post-translational protein modification (GO:0043687)	3/357	0.347513	0.412623	0.384447	1.45175	1.53444	TF;VCAN;TNC
regulation of peptide hormone secretion (GO:0090276)	1/73	0.348891	0.412861	0.384196	2.37201	2.49771	RAP1A
chloride transport (GO:0006821)	1/73	0.348891	0.412861	0.384196	2.37201	2.49771	CLIC4
positive regulation of proteasomal protein catabolic process (GO:1901800)	1/73	0.348891	0.412861	0.384196	2.37201	2.49771	SIRT2
regulation of G-protein coupled receptor protein signaling pathway (GO:0008277)	1/74	0.352714	0.416448	0.380439	2.3394	2.43788	FNTA
mitotic nuclear division (GO:0140014)	1/74	0.352714	0.416448	0.380439	2.3394	2.43788	RHOA
regulation of translation (GO:0006417)	2/213	0.354667	0.418285	0.378528	1.62143	1.68073	NCL;HNRNPD
gland development (GO:0048732)	1/75	0.356515	0.419523	0.377244	2.30767	2.38008	SOD1
retinoid metabolic process (GO:0001523)	1/75	0.356515	0.419523	0.377244	2.30767	2.38008	ALDH1A1
regulation of cell cycle (GO:0051726)	2/215	0.358893	0.42185	0.374842	1.60604	1.64576	SIRT2;RHOB
negative regulation of extrinsic apoptotic signaling pathway (GO:2001237)	1/76	0.360293	0.422551	0.374121	2.27678	2.32422	PEA15
positive regulation of apoptotic signaling pathway (GO:2001235)	1/76	0.360293	0.422551	0.374121	2.27678	2.32422	GSN
protein oligomerization (GO:0051259)	2/217	0.36311	0.42538	0.371223	1.59094	1.6117	ALAD;GRHPR
response to ionizing radiation (GO:0010212)	1/77	0.36405	0.426007	0.370583	2.24671	2.27022	RHOB
fibroblast growth factor receptor signaling pathway (GO:0008543)	1/78	0.367784	0.428471	0.368079	2.21742	2.21799	FGF1
regulation of transcription from RNA polymerase II promoter in response to hypoxia (GO:0061418)	1/78	0.367784	0.428471	0.368079	2.21742	2.21799	SIRT2
positive regulation of translation (GO:0045727)	1/78	0.367784	0.428471	0.368079	2.21742	2.21799	HNRNPD
extracellular matrix disassembly (GO:0022617)	1/78	0.367784	0.428471	0.368079	2.21742	2.21799	BCAN
viral process (GO:0016032)	2/220	0.369415	0.42942	0.367118	1.56881	1.56227	RAC1;PPIA
positive regulation of cytokine production (GO:0001819)	2/220	0.369415	0.42942	0.367118	1.56881	1.56227	FAM49B;SOD1
nucleosome organization (GO:0034728)	1/79	0.371497	0.430888	0.365636	2.18888	2.16746	SET
response to calcium ion (GO:0051592)	1/79	0.371497	0.430888	0.365636	2.18888	2.16746	CLIC4
RNA transport (GO:0050658)	1/80	0.375189	0.432309	0.364205	2.16107	2.11855	SRSF3
regulation of phosphatidylinositol 3-kinase signaling (GO:0014066)	1/80	0.375189	0.432309	0.364205	2.16107	2.11855	PIP4K2A
regulation of protein serine/threonine kinase activity (GO:0071900)	1/80	0.375189	0.432309	0.364205	2.16107	2.11855	RHOA
spindle assembly (GO:0051225)	1/80	0.375189	0.432309	0.364205	2.16107	2.11855	RHOA
negative regulation of MAPK cascade (GO:0043409)	1/80	0.375189	0.432309	0.364205	2.16107	2.11855	UCHL1
negative regulation of defense response (GO:0031348)	1/80	0.375189	0.432309	0.364205	2.16107	2.11855	SIRT2
organelle assembly (GO:0070925)	3/376	0.377824	0.434634	0.361877	1.37646	1.33975	ANLN;GSN;STAM
protein catabolic process (GO:0030163)	1/81	0.378858	0.434634	0.361877	2.13394	2.07119	LAMP2
positive regulation of protein targeting to mitochondrion (GO:1903955)	1/81	0.378858	0.434634	0.361877	2.13394	2.07119	UBE2L3
positive regulation of protein catabolic process (GO:0045732)	1/81	0.378858	0.434634	0.361877	2.13394	2.07119	RDX
positive regulation of protein secretion (GO:0050714)	1/82	0.382507	0.438341	0.358188	2.10749	2.02532	PPIA
positive regulation of protein ubiquitination (GO:0031398)	1/83	0.386134	0.442016	0.354562	2.08169	1.98087	UBE2L3
activation of GTPase activity (GO:0090630)	1/84	0.38974	0.445176	0.351469	2.0565	1.93779	RHOG
protein modification process (GO:0036211)	1/84	0.38974	0.445176	0.351469	2.0565	1.93779	UBE2L3
organic substance transport (GO:0071702)	1/87	0.400433	0.456893	0.340185	1.98446	1.8162	PSAP
negative regulation of translation (GO:0017148)	1/88	0.403956	0.459915	0.337323	1.96155	1.77805	NCL
regulation of protein targeting to mitochondrion (GO:1903214)	1/88	0.403956	0.459915	0.337323	1.96155	1.77805	UBE2L3
proteasomal protein catabolic process (GO:0010498)	2/237	0.40466	0.460219	0.337036	1.45406	1.3155	UCHL1;SIRT2
negative regulation of cellular protein metabolic process (GO:0032269)	1/89	0.407458	0.462401	0.334981	1.93917	1.74102	NCL
SRP-dependent cotranslational protein targeting to membrane (GO:0006614)	1/89	0.407458	0.462401	0.334981	1.93917	1.74102	SRP14
cell-matrix adhesion (GO:0007160)	1/90	0.41094	0.46585	0.331754	1.91728	1.70505	RAC1
regulation of protein catabolic process (GO:0042176)	1/91	0.414401	0.46826	0.329513	1.89588	1.67012	SIRT2
protein-DNA complex assembly (GO:0065004)	1/91	0.414401	0.46826	0.329513	1.89588	1.67012	RAD23B
cellular response to lipopolysaccharide (GO:0071222)	1/91	0.414401	0.46826	0.329513	1.89588	1.67012	RHOA
cotranslational protein targeting to membrane (GO:0006613)	1/93	0.421264	0.475504	0.322846	1.85448	1.60319	SRP14
cellular response to fibroblast growth factor stimulus (GO:0044344)	1/94	0.424666	0.47883	0.319819	1.83445	1.57112	FGF1
negative regulation of programmed cell death (GO:0043069)	3/408	0.428163	0.482256	0.316722	1.26563	1.07357	DDAH2;ARHGDIA;GLO1
protein localization to nucleus (GO:0034504)	1/96	0.431409	0.484874	0.314371	1.79564	1.5096	NUTF2
epithelial cell differentiation (GO:0030855)	1/96	0.431409	0.484874	0.314371	1.79564	1.5096	CBR1
protein targeting to ER (GO:0045047)	1/97	0.434751	0.487589	0.311946	1.77685	1.48008	SRP14
cellular response to organonitrogen compound (GO:0071417)	1/97	0.434751	0.487589	0.311946	1.77685	1.48008	RAP1A
phosphatidylinositol biosynthetic process (GO:0006661)	1/98	0.438074	0.48871	0.310948	1.75844	1.45136	PIP4K2A
positive regulation of cell growth (GO:0030307)	1/98	0.438074	0.48871	0.310948	1.75844	1.45136	CDC42
regulation of insulin secretion (GO:0050796)	1/98	0.438074	0.48871	0.310948	1.75844	1.45136	RAP1A
histone modification (GO:0016570)	1/98	0.438074	0.48871	0.310948	1.75844	1.45136	SIRT2
response to molecule of bacterial origin (GO:0002237)	1/98	0.438074	0.48871	0.310948	1.75844	1.45136	SIRT2
small GTPase mediated signal transduction (GO:0007264)	1/99	0.441378	0.491874	0.308146	1.74041	1.4234	CRKL
regulation of lipid metabolic process (GO:0019216)	1/100	0.444662	0.494486	0.305846	1.72274	1.39618	PSAP
mRNA-containing ribonucleoprotein complex export from nucleus (GO:0071427)	1/100	0.444662	0.494486	0.305846	1.72274	1.39618	SRSF3
regulation of protein ubiquitination (GO:0031396)	1/101	0.447927	0.496543	0.304043	1.70543	1.36967	UBE2L3
regulation of kinase activity (GO:0043549)	1/101	0.447927	0.496543	0.304043	1.70543	1.36967	SOD1
intrinsic apoptotic signaling pathway (GO:0097193)	1/101	0.447927	0.496543	0.304043	1.70543	1.36967	HINT1
regulation of protein phosphorylation (GO:0001932)	2/261	0.452771	0.500914	0.300237	1.31771	1.04411	RAC1;SOD1
positive regulation of cell proliferation (GO:0008284)	3/424	0.452823	0.500914	0.300237	1.21653	0.963799	RHOG;FGF1;CRKL
protein import into nucleus (GO:0006606)	1/103	0.4544	0.502131	0.299183	1.67182	1.3187	NUTF2
positive regulation of lymphocyte activation (GO:0051251)	1/104	0.457608	0.504616	0.297039	1.65551	1.29418	FAM49B
mRNA transport (GO:0051028)	1/104	0.457608	0.504616	0.297039	1.65551	1.29418	SRSF3
mRNA export from nucleus (GO:0006406)	1/105	0.460798	0.507601	0.294477	1.63951	1.27028	SRSF3
DNA-templated transcription, termination (GO:0006353)	1/106	0.463969	0.509494	0.292861	1.62381	1.24699	SRSF3
positive regulation of cellular component organization (GO:0051130)	1/106	0.463969	0.509494	0.292861	1.62381	1.24699	TPPP
positive regulation of cellular catabolic process (GO:0031331)	1/106	0.463969	0.509494	0.292861	1.62381	1.24699	RDX
viral life cycle (GO:0019058)	1/107	0.467121	0.511354	0.291278	1.60841	1.22427	PPIA
regulation of response to external stimulus (GO:0032101)	1/107	0.467121	0.511354	0.291278	1.60841	1.22427	FNTA
cellular response to starvation (GO:0009267)	1/107	0.467121	0.511354	0.291278	1.60841	1.22427	LAMP2
nucleotide-excision repair (GO:0006289)	1/108	0.470255	0.513183	0.289728	1.5933	1.20211	RAD23B
regulation of cytokine production (GO:0001817)	1/108	0.470255	0.513183	0.289728	1.5933	1.20211	SOD1
negative regulation of hydrolase activity (GO:0051346)	1/108	0.470255	0.513183	0.289728	1.5933	1.20211	RDX
Golgi vesicle transport (GO:0048193)	2/271	0.472168	0.514737	0.288415	1.26808	0.951591	ACTR1A;DCTN2
positive regulation of cysteine-type endopeptidase activity involved in apoptotic process (GO:0043280)	1/109	0.473371	0.515514	0.28776	1.57846	1.18049	GSN
regulation of nucleic acid-templated transcription (GO:1903506)	4/607	0.476468	0.517815	0.285825	1.1318	0.839069	HINT1;HNRNPD;PFDN5;UBE2L3
negative regulation of cytokine production (GO:0001818)	1/110	0.476469	0.517815	0.285825	1.5639	1.1594	RAC1
cellular response to oxygen-containing compound (GO:1901701)	2/274	0.477908	0.518844	0.284964	1.2539	0.9258	RAP1A;RHOA
regulation of protein binding (GO:0043393)	1/111	0.479548	0.520088	0.283924	1.54961	1.13882	CRK
positive regulation of macromolecule metabolic process (GO:0010604)	2/276	0.481714	0.521794	0.282501	1.24462	0.909077	GSN;RDX
nuclear-transcribed mRNA catabolic process, nonsense-mediated decay (GO:0000184)	1/112	0.48261	0.521794	0.282501	1.53557	1.11873	PABPC1
phosphatidylinositol metabolic process (GO:0046488)	1/112	0.48261	0.521794	0.282501	1.53557	1.11873	PIP4K2A
positive regulation of kinase activity (GO:0033674)	1/113	0.485654	0.524546	0.280216	1.52178	1.09912	RAP1A
peptidyl-lysine modification (GO:0018205)	1/115	0.491688	0.529975	0.275744	1.49493	1.06127	SIRT2
epithelium development (GO:0060429)	1/115	0.491688	0.529975	0.275744	1.49493	1.06127	CBR1
regulation of macroautophagy (GO:0016241)	1/116	0.494679	0.532109	0.274	1.48186	1.043	UCHL1
chromatin remodeling (GO:0006338)	1/116	0.494679	0.532109	0.274	1.48186	1.043	ANP32A
protein localization to cell periphery (GO:1990778)	1/117	0.497652	0.53476	0.271841	1.46901	1.02515	RDX
RNA export from nucleus (GO:0006405)	1/119	0.503547	0.538893	0.268498	1.44397	0.990673	SRSF3
brain development (GO:0007420)	1/119	0.503547	0.538893	0.268498	1.44397	0.990673	PAFAH1B1
regulation of neuron projection development (GO:0010975)	1/119	0.503547	0.538893	0.268498	1.44397	0.990673	RAP1A
regulation of phosphorylation (GO:0042325)	1/119	0.503547	0.538893	0.268498	1.44397	0.990673	SIRT2
positive regulation of MAPK cascade (GO:0043410)	2/289	0.506035	0.540141	0.267493	1.18746	0.808836	RAP1A;FGF1
DNA replication (GO:0006260)	1/120	0.506469	0.540141	0.267493	1.43176	0.974015	SET
macromolecular complex assembly (GO:0065003)	1/120	0.506469	0.540141	0.267493	1.43176	0.974015	ST13
regulation of cellular macromolecule biosynthetic process (GO:2000112)	4/631	0.506767	0.540141	0.267493	1.08713	0.738923	HINT1;HNRNPD;PFDN5;UBE2L3
Golgi organization (GO:0007030)	1/121	0.509373	0.54218	0.265856	1.41976	0.95773	CDC42
proteasome-mediated ubiquitin-dependent protein catabolic process (GO:0043161)	2/291	0.509711	0.54218	0.265856	1.17912	0.794621	UCHL1;SIRT2
positive regulation of protein kinase B signaling (GO:0051897)	1/127	0.526448	0.559418	0.252264	1.35174	0.867278	FGF1
positive regulation of mitochondrion organization (GO:0010822)	1/128	0.529236	0.561813	0.250408	1.34103	0.853322	UBE2L3
positive regulation of intracellular signal transduction (GO:1902533)	3/479	0.533926	0.564988	0.247961	1.07292	0.673256	FGF1;S100B;RHOA
generation of neurons (GO:0048699)	1/130	0.534763	0.564988	0.247961	1.3201	0.826292	PAFAH1B1
protein glycosylation (GO:0006486)	1/130	0.534763	0.564988	0.247961	1.3201	0.826292	SIRT2
protein localization to plasma membrane (GO:0072659)	1/130	0.534763	0.564988	0.247961	1.3201	0.826292	RDX
cellular protein modification process (GO:0006464)	6/1001	0.534912	0.564988	0.247961	1.0261	0.641984	PPP1CB;TF;VCAN;TNC;UBE2L3;LHPP
cellular response to hypoxia (GO:0071456)	1/132	0.540226	0.570028	0.244104	1.29982	0.800384	SIRT2
adenylate cyclase-modulating G-protein coupled receptor signaling pathway (GO:0007188)	1/134	0.545626	0.575148	0.24022	1.28014	0.775537	PSAP
positive regulation of transferase activity (GO:0051347)	1/137	0.553607	0.582977	0.234348	1.25171	0.740138	UBE2L3
regulation of primary metabolic process (GO:0080090)	1/139	0.55885	0.587911	0.230689	1.23345	0.71771	PSAP
modification-dependent protein catabolic process (GO:0019941)	1/141	0.564033	0.59277	0.227114	1.2157	0.696163	UBE2L3
positive regulation of macromolecule biosynthetic process (GO:0010557)	1/142	0.566601	0.594875	0.225574	1.20702	0.685707	HNRNPD
regulation of gene expression (GO:0010468)	6/1037	0.569941	0.597784	0.223455	0.988387	0.555694	HINT1;GSN;RDX;HNRNPD;PFDN5;UBE2L3
cellular protein localization (GO:0034613)	2/327	0.572794	0.600178	0.22172	1.04658	0.583187	RAB21;CNTN2
negative regulation of canonical Wnt signaling pathway (GO:0090090)	1/148	0.5817	0.608904	0.215451	1.1574	0.62708	PFDN5
negative regulation of cell differentiation (GO:0045596)	1/150	0.586616	0.61344	0.212228	1.14175	0.608991	SIRT2
positive regulation of intracellular protein transport (GO:0090316)	1/152	0.591475	0.617907	0.209077	1.12651	0.591572	UBE2L3
regulation of transcription, DNA-templated (GO:0006355)	9/1598	0.596885	0.622939	0.205554	0.959408	0.495085	HINT1;SET;YWHAQ;HNRNPD;RHOG;CRK;PFDN5;SIRT2;UBE2L3
response to lipopolysaccharide (GO:0032496)	1/155	0.598658	0.62417	0.204697	1.1044	0.566629	RHOA
protein localization to membrane (GO:0072657)	1/160	0.610351	0.635732	0.196726	1.0694	0.527985	RDX
regulation of protein kinase B signaling (GO:0051896)	1/163	0.617204	0.6416	0.192736	1.04944	0.506411	FGF1
positive regulation of protein modification process (GO:0031401)	1/163	0.617204	0.6416	0.192736	1.04944	0.506411	RAC1
glycerophospholipid biosynthetic process (GO:0046474)	1/164	0.619462	0.643311	0.191579	1.04294	0.49947	PIP4K2A
negative regulation of cell proliferation (GO:0008285)	2/363	0.629846	0.65345	0.184788	0.940479	0.434764	FTH1;SIRT2
negative regulation of Wnt signaling pathway (GO:0030178)	1/174	0.641326	0.66405	0.177799	0.982161	0.436293	PFDN5
nuclear-transcribed mRNA catabolic process (GO:0000956)	1/174	0.641326	0.66405	0.177799	0.982161	0.436293	PABPC1
negative regulation of protein phosphorylation (GO:0001933)	1/178	0.649718	0.672078	0.17258	0.95977	0.413868	SIRT2
organonitrogen compound biosynthetic process (GO:1901566)	1/181	0.655885	0.677791	0.168904	0.94363	0.397995	ESD
Fc-epsilon receptor signaling pathway (GO:0038095)	1/182	0.657916	0.679223	0.167988	0.938369	0.392874	RAC1
Fc receptor signaling pathway (GO:0038093)	1/183	0.659936	0.68064	0.167083	0.933166	0.387836	RAC1
positive regulation of gene expression (GO:0010628)	4/771	0.66518	0.685376	0.164071	0.882233	0.359685	GSN;RDX;HNRNPD;RHOG
protein homooligomerization (GO:0051260)	1/190	0.673746	0.693523	0.158939	0.898285	0.354735	ALAD
cilium organization (GO:0044782)	1/192	0.677588	0.696796	0.156894	0.888789	0.345931	GSN
RNA processing (GO:0006396)	1/193	0.679492	0.698072	0.1561	0.884115	0.34163	HNRNPD
positive regulation of ERK1 and ERK2 cascade (GO:0070374)	1/201	0.694331	0.711926	0.147565	0.848405	0.309503	RAP1A
regulation of cell growth (GO:0001558)	1/201	0.694331	0.711926	0.147565	0.848405	0.309503	CDC42
gene expression (GO:0010467)	2/411	0.696555	0.713511	0.146599	0.828064	0.299435	HNRNPD;SRSF3
positive regulation of protein phosphorylation (GO:0001934)	2/412	0.697834	0.714126	0.146225	0.826002	0.297174	RAP1A;RAC1
positive regulation of signal transduction (GO:0009967)	1/206	0.703258	0.718977	0.143285	0.827502	0.291307	FGF1
negative regulation of transcription, DNA-templated (GO:0045892)	4/813	0.705452	0.72052	0.142354	0.834593	0.291204	SET;YWHAQ;PFDN5;SIRT2
positive regulation of phosphorylation (GO:0042327)	1/208	0.706755	0.721151	0.141974	0.819424	0.284398	RAC1
regulation of canonical Wnt signaling pathway (GO:0060828)	1/213	0.715322	0.729185	0.137162	0.799894	0.267983	PFDN5
apoptotic process (GO:0006915)	1/231	0.744157	0.757844	0.12042	0.736619	0.217673	RHOB
regulation of signal transduction (GO:0009966)	1/233	0.747176	0.760183	0.119082	0.730195	0.212818	CRK
anterograde trans-synaptic signaling (GO:0098916)	1/240	0.757469	0.76991	0.11356	0.708556	0.196818	PAFAH1B1
regulation of ERK1 and ERK2 cascade (GO:0070372)	1/247	0.767346	0.779197	0.108353	0.688148	0.182234	RAP1A
inflammatory response (GO:0006954)	1/252	0.774155	0.785353	0.104935	0.674268	0.172601	RAC1
regulation of programmed cell death (GO:0043067)	1/268	0.794646	0.805364	0.0940079	0.633346	0.14558	ANP32A
positive regulation of nucleic acid-templated transcription (GO:1903508)	2/502	0.79589	0.805848	0.0937467	0.674191	0.153914	HNRNPD;RHOG
protein polyubiquitination (GO:0000209)	1/283	0.812177	0.821549	0.0853667	0.599199	0.124655	UBE2L3
DNA repair (GO:0006281)	1/288	0.817685	0.826325	0.082849	0.58861	0.118474	RAD23B
chemical synaptic transmission (GO:0007268)	1/289	0.818767	0.826625	0.0826916	0.586536	0.117281	PAFAH1B1
proteolysis (GO:0006508)	1/291	0.820912	0.827996	0.0819719	0.582432	0.114937	CNDP1
DNA metabolic process (GO:0006259)	1/314	0.843844	0.85031	0.0704228	0.539	0.0915157	SET
cellular macromolecule biosynthetic process (GO:0034645)	1/367	0.886193	0.892129	0.0495724	0.459699	0.0555413	SET
positive regulation of transcription, DNA-templated (GO:0045893)	4/1120	0.899083	0.90424	0.0437162	0.595268	0.0633246	HNRNPD;RHOG;FGF1;SIRT2
protein modification by small protein conjugation (GO:0032446)	1/398	0.905455	0.909779	0.0410641	0.42313	0.0420243	UBE2L3
transcription from RNA polymerase II promoter (GO:0006366)	1/485	0.943902	0.947505	0.0234187	0.345522	0.019948	SRSF3
protein ubiquitination (GO:0016567)	1/506	0.95056	0.953278	0.0207802	0.330795	0.0167726	UBE2L3
positive regulation of transcription from RNA polymerase II promoter (GO:0045944)	2/848	0.961519	0.96335	0.0162159	0.391345	0.015357	FGF1;SIRT2
negative regulation of transcription from RNA polymerase II promoter (GO:0000122)	1/565	0.965358	0.966276	0.0148986	0.295289	0.0104108	SIRT2
regulation of transcription from RNA polymerase II promoter (GO:0006357)	3/1478	0.993382	0.993382	0.00288366	0.328421	0.00218067	FGF1;CRK;SIRT2
