# Supplementary material for: Comparative Proteomic Profiling Identifies Reciprocal Expression of Mitochondrial Proteins Between White and Gray Matter Lesions From Multiple Sclerosis Brains
Source: Front Neurol. 2021 Dec 24;12:779003. doi: 10.3389/fneur.2021.779003 (PMC8740228; doi:10.3389/fneur.2021.779003)
Supplement: Supplementary file 4 [file Data_Sheet_4.xlsx]

## Sheet: Sheet1
Supplementary File 4: List of identified GMLs proteome from progressive MS brains
Majority protein IDs	Protein names	Gene names	Unique peptides	log2FoldChange	LOG10(P)
P54920	Alpha-soluble NSF attachment protein	NAPA	11	-0.367573	3.8367
Q06124	Tyrosine-protein phosphatase non-receptor type 11	PTPN11	7	0.662662	3.66464
P20674	Cytochrome c oxidase subunit 5A, mitochondrial	COX5A	6	-0.847928	3.36035
Q14894	Ketimine reductase mu-crystallin	CRYM	14	0.495156	3.10881
P61266	Syntaxin-1B	STX1B	17	-0.509631	3.1025
P18859	ATP synthase-coupling factor 6, mitochondrial	ATP5J	4	-0.999686	2.81049
P49441	Inositol polyphosphate 1-phosphatase	INPP1	1	0.609423	2.80596
P34949	Mannose-6-phosphate isomerase	MPI	8	0.743899	2.75152
P30049	ATP synthase subunit delta, mitochondrial	ATP5D	3	-0.810375	2.66478
P30531	Sodium- and chloride-dependent GABA transporter 1	SLC6A1	3	-0.621576	2.60946
P14854	Cytochrome c oxidase subunit 6B1	COX6B1	4	-0.743323	2.59087
P11216	Glycogen phosphorylase, brain form	PYGB	32	0.443081	2.58582
Q969P0	Immunoglobulin superfamily member 8	IGSF8	16	-0.390612	2.50772
P13637	Sodium/potassium-transporting ATPase subunit alpha-3	ATP1A3	24	-0.503914	2.49782
P05023	Sodium/potassium-transporting ATPase subunit alpha-1	ATP1A1	28	-0.490616	2.37428
P50993	Sodium/potassium-transporting ATPase subunit alpha-2	ATP1A2	26	-0.556827	2.33153
O95970	Leucine-rich glioma-inactivated protein 1	LGI1	7	-0.521356	2.14722
P49821	NADH dehydrogenase [ubiquinone] flavoprotein 1, mitochondrial	NDUFV1	17	-0.639322	2.13204
P07919	Cytochrome b-c1 complex subunit 6, mitochondrial	UQCRH	5	-0.941506	2.12657
P49591	Serine--tRNA ligase, cytoplasmic	SARS	14	0.357982	2.12391
Q96KP4	Cytosolic non-specific dipeptidase	CNDP2	19	0.463656	2.09943
Q6PCE3	Glucose 1,6-bisphosphate synthase	PGM2L1	18	0.59379	2.09165
P05026	Sodium/potassium-transporting ATPase subunit beta-1	ATP1B1	12	-0.472624	2.06182
P36957	Dihydrolipoyllysine-residue succinyltransferase component of 2-oxoglutarate dehydrogenase complex, mitochondrial	DLST	10	-0.494423	2.05458
O95182	NADH dehydrogenase [ubiquinone] 1 alpha subcomplex subunit 7	NDUFA7	7	-0.894734	2.02922
P63215	Guanine nucleotide-binding protein G(I)/G(S)/G(O) subunit gamma-3	GNG3	2	-0.587678	2.02811
P10606	Cytochrome c oxidase subunit 5B, mitochondrial	COX5B	6	-0.58042	2.01534
P14927	Cytochrome b-c1 complex subunit 7	UQCRB	7	-0.72792	1.95068
P02647	Apolipoprotein A-I	APOA1	9	0.685799	1.93543
P52565	Rho GDP-dissociation inhibitor 1	ARHGDIA	5	0.349591	1.91608
P31930	Cytochrome b-c1 complex subunit 1, mitochondrial	UQCRC1	17	-0.675377	1.91538
Q8N111	Cell cycle exit and neuronal differentiation protein 1	CEND1	6	-0.682597	1.88722
O43920	NADH dehydrogenase [ubiquinone] iron-sulfur protein 5	NDUFS5	6	-0.585454	1.88102
P47985	Cytochrome b-c1 complex subunit Rieske, mitochondrial	UQCRFS1	12	-0.640188	1.86611
Q96AC1	Fermitin family homolog 2	FERMT2	5	0.543494	1.86128
Q96IX5	Up-regulated during skeletal muscle growth protein 5	USMG5	2	-0.799551	1.858
Q9Y639	Neuroplastin	NPTN	10	-0.46673	1.85476
Q3KQU3	MAP7 domain-containing protein 1	MAP7D1	2	0.617988	1.84462
Q16718	NADH dehydrogenase [ubiquinone] 1 alpha subcomplex subunit 5	NDUFA5	7	-0.672165	1.83696
P51970	NADH dehydrogenase [ubiquinone] 1 alpha subcomplex subunit 8	NDUFA8	7	-0.610342	1.8289
P09110	3-ketoacyl-CoA thiolase, peroxisomal	ACAA1	3	0.57108	1.8164
Q15121	Astrocytic phosphoprotein PEA-15	PEA15	8	0.689555	1.81411
Q01518	Adenylyl cyclase-associated protein 1	CAP1	1	0.31558	1.80832
P13073	Cytochrome c oxidase subunit 4 isoform 1, mitochondrial	COX4I1	6	-0.650169	1.80559
Q14194	Dihydropyrimidinase-related protein 1	CRMP1	2	0.355777	1.7888
P43004	Excitatory amino acid transporter 2	SLC1A2	14	-0.632403	1.7871
P61158	Actin-related protein 3	ACTR3	5	0.30667	1.76639
Q9NZL9	Methionine adenosyltransferase 2 subunit beta	MAT2B	7	0.403588	1.74119
Q9P0K1	Disintegrin and metalloproteinase domain-containing protein 22	ADAM22	6	-0.582021	1.734
O75964	ATP synthase subunit g, mitochondrial	ATP5L	5	-0.751448	1.73238
P24539	ATP synthase F(0) complex subunit B1, mitochondrial	ATP5F1	12	-0.805573	1.72316
Q9HC38	Glyoxalase domain-containing protein 4	GLOD4	10	0.361729	1.70648
P16389	Potassium voltage-gated channel subfamily A member 2	KCNA2	3	-0.951862	1.69457
P14406	Cytochrome c oxidase subunit 7A2, mitochondrial	COX7A2	2	-0.425031	1.69148
Q9UHG3	Prenylcysteine oxidase 1	PCYOX1	10	-0.740279	1.68732
P12236	ADP/ATP translocase 3	SLC25A6	4	-0.751215	1.66421
Q99747	Gamma-soluble NSF attachment protein	NAPG	8	-0.236587	1.66252
Q9NZ45	CDGSH iron-sulfur domain-containing protein 1	CISD1	5	-0.81672	1.66202
O75947	ATP synthase subunit d, mitochondrial	ATP5H	12	-0.622605	1.65513
P12235	ADP/ATP translocase 1	SLC25A4	6	-0.721261	1.64064
Q9NTK5	Obg-like ATPase 1	OLA1	9	0.532914	1.63178
Q9UHC6	Contactin-associated protein-like 2	CNTNAP2	13	-0.450465	1.62227
P62760	Visinin-like protein 1	VSNL1	10	-0.318729	1.61602
Q9H9B4	Sideroflexin-1	SFXN1	10	-0.789245	1.61236
O60262	Guanine nucleotide-binding protein G(I)/G(S)/G(O) subunit gamma-7	GNG7	6	-0.32876	1.59352
O43396	Thioredoxin-like protein 1	TXNL1	8	0.503264	1.58878
P34932	Heat shock 70 kDa protein 4	HSPA4	25	0.304931	1.58415
O14531	Dihydropyrimidinase-related protein 4	DPYSL4	15	0.610541	1.57434
Q86UW8	Hyaluronan and proteoglycan link protein 4	HAPLN4	8	-0.82101	1.56292
O00154	Cytosolic acyl coenzyme A thioester hydrolase	ACOT7	13	0.291056	1.5622
P14415	Sodium/potassium-transporting ATPase subunit beta-2	ATP1B2	7	-0.851921	1.55984
Q8N3J6	Cell adhesion molecule 2	CADM2	8	-0.345865	1.55633
O00483	Cytochrome c oxidase subunit NDUFA4	NDUFA4	4	-0.692865	1.53859
P41250	Glycine--tRNA ligase	GARS	17	0.48115	1.53044
Q71UI9	Histone H2A.V	H2AFV	2	-0.322288	1.5286
P16949	Stathmin	STMN1	5	0.39066	1.52073
Q9ULV4	Coronin-1C	CORO1C	9	0.561813	1.51805
Q14847	LIM and SH3 domain protein 1	LASP1	7	0.440449	1.51534
P04216	Thy-1 membrane glycoprotein	THY1	4	-0.357596	1.50194
Q9H2X9	Solute carrier family 12 member 5	SLC12A5	23	-1.22339	1.49471
O95336	6-phosphogluconolactonase	PGLS	11	0.431254	1.46662
O14949	Cytochrome b-c1 complex subunit 8	UQCRQ	3	-0.700737	1.46571
O75251	NADH dehydrogenase [ubiquinone] iron-sulfur protein 7, mitochondrial	NDUFS7	4	-0.49418	1.45696
P82909	28S ribosomal protein S36, mitochondrial	MRPS36	4	-0.580631	1.45692
O60256	Phosphoribosyl pyrophosphate synthase-associated protein 2	PRPSAP2	2	0.388456	1.45312
Q9UI40	Sodium/potassium/calcium exchanger 2	SLC24A2	3	-0.383353	1.44106
O75746	Calcium-binding mitochondrial carrier protein Aralar1	SLC25A12	22	-0.670303	1.41893
Q16698	2,4-dienoyl-CoA reductase, mitochondrial	DECR1	9	-0.34676	1.40965
O00244	Copper transport protein ATOX1	ATOX1	1	0.515724	1.4093
P62424	60S ribosomal protein L7a	RPL7A	7	-0.355912	1.4055
O94919	Endonuclease domain-containing 1 protein	ENDOD1	7	-0.600948	1.37212
Q15149	Plectin	PLEC	151	0.637474	1.35444
Q02952	A-kinase anchor protein 12	AKAP12	27	0.307101	1.35381
P17980	26S protease regulatory subunit 6A	PSMC3	4	0.575443	1.34173
Q13642	Four and a half LIM domains protein 1	FHL1	9	0.555213	1.33838
P48047	ATP synthase subunit O, mitochondrial	ATP5O	9	-0.534935	1.33396
Q00325	Phosphate carrier protein, mitochondrial	SLC25A3	11	-0.674903	1.32726
P05141	ADP/ATP translocase 2	SLC25A5	6	-0.653384	1.31814
P36542	ATP synthase subunit gamma, mitochondrial	ATP5C1	8	-0.503653	1.31573
P10915	Hyaluronan and proteoglycan link protein 1	HAPLN1	10	-0.442224	1.3149
P78559	Microtubule-associated protein 1A	MAP1A	73	0.246855	1.31478
P52943	Cysteine-rich protein 2	CRIP2	3	0.683237	1.31314
P21266	Glutathione S-transferase Mu 3	GSTM3	11	0.565895	1.3107
P51674	Neuronal membrane glycoprotein M6-a	GPM6A	8	-0.414881	1.30802
P28482	Mitogen-activated protein kinase 1	MAPK1	12	0.508207	1.3036
P61601	Neurocalcin-delta	NCALD	6	-0.506984	1.30221
O75306	NADH dehydrogenase [ubiquinone] iron-sulfur protein 2, mitochondrial	NDUFS2	11	-0.489312	1.30218
P31040	Succinate dehydrogenase [ubiquinone] flavoprotein subunit, mitochondrial	SDHA	21	-0.39045	1.29805
O94856	Neurofascin	NFASC	2	-0.205714	1.29037
O75891	Cytosolic 10-formyltetrahydrofolate dehydrogenase	ALDH1L1	22	0.857703	1.28825
Q9BUT1	3-hydroxybutyrate dehydrogenase type 2	BDH2	3	0.568467	1.27735
P53004	Biliverdin reductase A	BLVRA	7	0.604029	1.27585
Q9Y6R1	Electrogenic sodium bicarbonate cotransporter 1	SLC4A4	11	-0.353772	1.2724
P22695	Cytochrome b-c1 complex subunit 2, mitochondrial	UQCRC2	19	-0.59055	1.24824
P63241	Eukaryotic translation initiation factor 5A-1	EIF5A	4	0.558038	1.2277
P09669	Cytochrome c oxidase subunit 6C	COX6C	3	-0.755115	1.19819
Q9Y2T3	Guanine deaminase	GDA	25	0.322388	1.19117
Q9UDW1	Cytochrome b-c1 complex subunit 9	UQCR10	3	-0.525064	1.18896
Q13011	Delta(3,5)-Delta(2,4)-dienoyl-CoA isomerase, mitochondrial	ECH1	10	-0.53515	1.18852
O95202	LETM1 and EF-hand domain-containing protein 1, mitochondrial	LETM1	19	-0.536216	1.18487
P54652	Heat shock-related 70 kDa protein 2	HSPA2	11	0.727728	1.18432
P50395	Rab GDP dissociation inhibitor beta	GDI2	15	0.331835	1.18241
P36405	ADP-ribosylation factor-like protein 3	ARL3	6	0.607293	1.17913
P28331	NADH-ubiquinone oxidoreductase 75 kDa subunit, mitochondrial	NDUFS1	25	-0.418329	1.17815
P00846	ATP synthase subunit a	MT-ATP6	2	-0.554934	1.17528
O14495	Lipid phosphate phosphohydrolase 3	PPAP2B	3	-0.318825	1.17514
O14775	Guanine nucleotide-binding protein subunit beta-5	GNB5	6	-0.887014	1.17442
P51149	Ras-related protein Rab-7a	RAB7A	12	0.214009	1.1715
Q15417	Calponin-3	CNN3	5	1.06173	1.16669
Q01814	Plasma membrane calcium-transporting ATPase 2	ATP2B2	2	-0.398483	1.15897
P61086	Ubiquitin-conjugating enzyme E2 K	UBE2K	4	0.486267	1.15407
O43776	Asparagine--tRNA ligase, cytoplasmic	NARS	11	0.821542	1.14877
P49419	Alpha-aminoadipic semialdehyde dehydrogenase	ALDH7A1	23	0.351877	1.14601
P19105	Myosin regulatory light chain 12A	MYL12A	5	-0.34643	1.1429
P10412	Histone H1.4	HIST1H1E	1	-0.339353	1.14278
P02792	Ferritin light chain	FTL	8	0.601462	1.13956
Q8N126	Cell adhesion molecule 3	CADM3	7	-0.29143	1.13893
P46821	Microtubule-associated protein 1B	MAP1B	71	0.237346	1.13717
P00403	Cytochrome c oxidase subunit 2	MT-CO2	6	-0.484614	1.13665
O75380	NADH dehydrogenase [ubiquinone] iron-sulfur protein 6, mitochondrial	NDUFS6	6	-0.568526	1.13231
Q08209	Serine/threonine-protein phosphatase 2B catalytic subunit alpha isoform	PPP3CA	10	-0.290343	1.13031
O75368	SH3 domain-binding glutamic acid-rich-like protein	SH3BGRL	6	0.411938	1.12866
P09211	Glutathione S-transferase P	GSTP1	11	0.411206	1.12456
Q9UJS0	Calcium-binding mitochondrial carrier protein Aralar2	SLC25A13	3	-0.5504	1.12401
Q9Y2J0	Rabphilin-3A	RPH3A	13	-1.55743	1.11869
O00217	NADH dehydrogenase [ubiquinone] iron-sulfur protein 8, mitochondrial	NDUFS8	4	-0.450441	1.11623
P00568	Adenylate kinase isoenzyme 1	AK1	8	0.769959	1.10734
P61088	Ubiquitin-conjugating enzyme E2 N	UBE2N	8	0.161539	1.10444
P08247	Synaptophysin	SYP	3	-0.543293	1.10202
P35611	Alpha-adducin	ADD1	1	0.117984	1.09865
P00505	Aspartate aminotransferase, mitochondrial	GOT2	22	-0.39526	1.09814
Q16891	MICOS complex subunit MIC60	IMMT	19	-0.60262	1.09515
P13591	Neural cell adhesion molecule 1	NCAM1	30	-0.26347	1.07771
P55786	Puromycin-sensitive aminopeptidase	NPEPPS	32	0.194051	1.07694
P01011	Alpha-1-antichymotrypsin	SERPINA3	9	2.15705	1.07397
Q13303	Voltage-gated potassium channel subunit beta-2	KCNAB2	9	-0.408368	1.0697
P63000	Ras-related C3 botulinum toxin substrate 1	RAC1	5	-0.35295	1.06738
Q15102	Platelet-activating factor acetylhydrolase IB subunit gamma	PAFAH1B3	5	0.483574	1.06475
P68036	Ubiquitin-conjugating enzyme E2 L3	UBE2L3	6	0.265024	1.06027
Q4G0N4	NAD kinase 2, mitochondrial	NADK2	7	0.372402	1.05833
P43003	Excitatory amino acid transporter 1	SLC1A3	7	-0.525362	1.05633
Q9BX68	Histidine triad nucleotide-binding protein 2, mitochondrial	HINT2	3	0.387907	1.05376
O76070	Gamma-synuclein	SNCG	10	0.304921	1.05206
P23528	Cofilin-1	CFL1	9	0.221213	1.05064
Q13153	Serine/threonine-protein kinase PAK 1	PAK1	9	0.32347	1.04146
P25398	40S ribosomal protein S12	RPS12	6	-0.448475	1.03954
Q71U36	Tubulin alpha-1A chain	TUBA1A	1	0.349687	1.03709
P27701	CD82 antigen	CD82	2	-0.744109	1.03562
P56556	NADH dehydrogenase [ubiquinone] 1 alpha subcomplex subunit 6	NDUFA6	5	-0.588295	1.03533
Q9ULP0	Protein NDRG4	NDRG4	5	-0.669244	1.0286
P78324	Tyrosine-protein phosphatase non-receptor type substrate 1	SIRPA	14	-0.216504	1.01953
P08574	Cytochrome c1, heme protein, mitochondrial	CYC1	6	-0.513551	1.0157
O75489	NADH dehydrogenase [ubiquinone] iron-sulfur protein 3, mitochondrial	NDUFS3	12	-0.416108	1.01239
P32004	Neural cell adhesion molecule L1	L1CAM	24	-0.345834	1.01201
Q9NQW7	Xaa-Pro aminopeptidase 1	XPNPEP1	6	0.323022	1.00999
P52209	6-phosphogluconate dehydrogenase, decarboxylating	PGD	14	0.32731	1.00963
P26641	Elongation factor 1-gamma	EEF1G	17	0.378788	1.00714
Q96CX2	BTB/POZ domain-containing protein KCTD12	KCTD12	7	0.387304	1.00291
Q9NSD9	Phenylalanine--tRNA ligase beta subunit	FARSB	14	0.527791	1.00228
Q8WZA9	Immunity-related GTPase family Q protein	IRGQ	6	0.693667	1.00017
Q9UI09	NADH dehydrogenase [ubiquinone] 1 alpha subcomplex subunit 12	NDUFA12	7	-0.734162	0.999229
P26038	Moesin	MSN	12	0.533011	0.99749
Q08722	Leukocyte surface antigen CD47	CD47	5	-0.241136	0.996423
P05230	Fibroblast growth factor 1	FGF1	4	0.981435	0.995829
O43169	Cytochrome b5 type B	CYB5B	4	-0.260594	0.99122
P13861	cAMP-dependent protein kinase type II-alpha regulatory subunit	PRKAR2A	9	0.22784	0.990938
Q15435	Protein phosphatase 1 regulatory subunit 7	PPP1R7	14	0.237966	0.986495
P78371	T-complex protein 1 subunit beta	CCT2	18	0.296908	0.985859
P62826	GTP-binding nuclear protein Ran	RAN	8	0.300121	0.985648
P15104	Glutamine synthetase	GLUL	14	-0.44225	0.983589
O43707	Alpha-actinin-4	ACTN4	23	-0.246954	0.98094
P56385	ATP synthase subunit e, mitochondrial	ATP5I	4	-0.770665	0.980509
P09622	Dihydrolipoyl dehydrogenase, mitochondrial	DLD	13	-0.234377	0.978767
Q16623	Syntaxin-1A	STX1A	12	-0.24959	0.978281
P09488	Glutathione S-transferase Mu 1	GSTM1	3	1.99786	0.974232
Q9NS69	Mitochondrial import receptor subunit TOM22 homolog	TOMM22	3	-0.488302	0.973039
Q86SE8	Nucleoplasmin-2	NPM2	1	1.31758	0.969901
P15531	Nucleoside diphosphate kinase A	NME1	1	-0.3329	0.969034
P62805	Histone H4	HIST1H4A	8	-0.346444	0.964586
Q96A26	Protein FAM162A	FAM162A	4	-0.398962	0.953573
Q14019	Coactosin-like protein	COTL1	9	0.458338	0.952885
P46781	40S ribosomal protein S9	RPS9	7	-0.247106	0.95203
Q9Y617	Phosphoserine aminotransferase	PSAT1	17	0.615232	0.949405
Q16762	Thiosulfate sulfurtransferase	TST	5	0.68458	0.949104
O43181	NADH dehydrogenase [ubiquinone] iron-sulfur protein 4, mitochondrial	NDUFS4	4	-0.421386	0.9491
P06733	Alpha-enolase	ENO1	26	0.264824	0.945436
Q14141	Septin-6	SEPT6	4	-0.601387	0.945318
Q9UHD8	Septin-9	SEPT9	17	0.288312	0.945001
P11413	Glucose-6-phosphate 1-dehydrogenase	G6PD	9	0.635888	0.94226
Q96GD0	Pyridoxal phosphate phosphatase	PDXP	13	0.214002	0.940831
Q8NBX0	Saccharopine dehydrogenase-like oxidoreductase	SCCPDH	6	-0.638783	0.938923
Q15843	NEDD8	NEDD8	2	0.312366	0.938144
Q00796	Sorbitol dehydrogenase	SORD	6	0.98997	0.932755
P12074	Cytochrome c oxidase subunit 6A1, mitochondrial	COX6A1	1	-0.589929	0.928458
P62745	Rho-related GTP-binding protein RhoB	RHOB	6	-0.295715	0.92661
Q7Z4W1	L-xylulose reductase	DCXR	7	-0.341544	0.925364
Q02878	60S ribosomal protein L6	RPL6	9	-0.429609	0.924721
P25705	ATP synthase subunit alpha, mitochondrial	ATP5A1	30	-0.274949	0.922816
P68402	Platelet-activating factor acetylhydrolase IB subunit beta	PAFAH1B2	4	0.331209	0.919189
P30048	Thioredoxin-dependent peroxide reductase, mitochondrial	PRDX3	9	-0.348902	0.915488
P11166	Solute carrier family 2, facilitated glucose transporter member 1	SLC2A1	3	-0.324181	0.91543
Q13491	Neuronal membrane glycoprotein M6-b	GPM6B	2	-0.287734	0.914219
P29401	Transketolase	TKT	24	0.248571	0.91416
P19404	NADH dehydrogenase [ubiquinone] flavoprotein 2, mitochondrial	NDUFV2	7	-0.524996	0.914014
P15121	Aldose reductase	AKR1B1	15	0.382314	0.912133
P05387	60S acidic ribosomal protein P2	RPLP2	5	-0.295484	0.911863
O43678	NADH dehydrogenase [ubiquinone] 1 alpha subcomplex subunit 2	NDUFA2	3	-0.374938	0.909073
Q9UBQ7	Glyoxylate reductase/hydroxypyruvate reductase	GRHPR	14	0.274011	0.904635
P08865	40S ribosomal protein SA	RPSA	9	-0.338829	0.901647
P55087	Aquaporin-4	AQP4	5	0.402964	0.897185
O60506	Heterogeneous nuclear ribonucleoprotein Q	SYNCRIP	5	0.389944	0.895347
P60891	Ribose-phosphate pyrophosphokinase 1	PRPS1	9	0.369039	0.89438
Q15019	Septin-2	SEPT2	11	0.283899	0.894261
O43488	Aflatoxin B1 aldehyde reductase member 2	AKR7A2	8	0.531055	0.893237
P49589	Cysteine--tRNA ligase, cytoplasmic	CARS	7	0.216848	0.890431
Q00765	Receptor expression-enhancing protein 5	REEP5	6	-0.26418	0.890151
Q9NP97	Dynein light chain roadblock-type 1	DYNLRB1	3	0.191386	0.889996
P00156	Cytochrome b	MT-CYB	1	-0.421484	0.887441
P61163	Alpha-centractin	ACTR1A	7	0.279542	0.883697
Q08174	Protocadherin-1	PCDH1	7	0.449266	0.882626
Q14195	Dihydropyrimidinase-related protein 3	DPYSL3	19	0.532661	0.880864
Q8N1G4	Leucine-rich repeat-containing protein 47	LRRC47	10	0.817393	0.880457
Q9NRV9	Heme-binding protein 1	HEBP1	4	0.365242	0.880143
O14576	Cytoplasmic dynein 1 intermediate chain 1	DYNC1I1	9	0.543045	0.87349
Q9UHY7	Enolase-phosphatase E1	ENOPH1	6	0.349566	0.873168
Q9C040	Tripartite motif-containing protein 2	TRIM2	14	0.348353	0.870304
Q8TAC9	Secretory carrier-associated membrane protein 5	SCAMP5	2	-0.282167	0.866438
Q96HE7	ERO1-like protein alpha	ERO1L	8	-0.444156	0.863753
P14136	Glial fibrillary acidic protein	GFAP	41	1.53271	0.86094
O43237	Cytoplasmic dynein 1 light intermediate chain 2	DYNC1LI2	8	0.544644	0.860523
P62750	60S ribosomal protein L23a	RPL23A	5	-0.356479	0.8595
P49773	Histidine triad nucleotide-binding protein 1	HINT1	7	0.230722	0.858236
P30043	Flavin reductase (NADPH)	BLVRB	3	0.715603	0.856311
P43686	26S protease regulatory subunit 6B	PSMC4	6	0.598534	0.851961
Q9P2U7	Vesicular glutamate transporter 1	SLC17A7	7	-0.366325	0.850129
Q8WWI5	Choline transporter-like protein 1	SLC44A1	7	-1.12703	0.849968
P07737	Profilin-1	PFN1	9	0.328566	0.848147
P60880	Synaptosomal-associated protein 25	SNAP25	3	-0.338266	0.846539
P29692	Elongation factor 1-delta	EEF1D	1	0.371506	0.843676
P35613	Basigin	BSG	2	-0.553427	0.841385
O95674	Phosphatidate cytidylyltransferase 2	CDS2	5	-0.414804	0.84088
O14957	Cytochrome b-c1 complex subunit 10	UQCR11	1	-0.422077	0.8405
Q7Z3B1	Neuronal growth regulator 1	NEGR1	8	-0.305128	0.83995
Q9UL46	Proteasome activator complex subunit 2	PSME2	5	0.42392	0.835141
P51178	1-phosphatidylinositol 4,5-bisphosphate phosphodiesterase delta-1	PLCD1	16	2.39028	0.833849
P31150	Rab GDP dissociation inhibitor alpha	GDI1	19	0.154395	0.831145
Q92777	Synapsin-2	SYN2	13	0.595839	0.829455
Q96CN7	Isochorismatase domain-containing protein 1	ISOC1	5	0.546306	0.82863
P62333	26S protease regulatory subunit 10B	PSMC6	6	0.330796	0.828476
Q9H299	SH3 domain-binding glutamic acid-rich-like protein 3	SH3BGRL3	3	0.263141	0.824946
Q6YN16	Hydroxysteroid dehydrogenase-like protein 2	HSDL2	6	0.504641	0.821096
P00367	Glutamate dehydrogenase 1, mitochondrial	GLUD1	27	0.247248	0.820261
O95741	Copine-6	CPNE6	11	0.781151	0.814855
P21912	Succinate dehydrogenase [ubiquinone] iron-sulfur subunit, mitochondrial	SDHB	5	-0.31736	0.81472
Q16186	Proteasomal ubiquitin receptor ADRM1	ADRM1	1	0.399657	0.814052
P23763	Vesicle-associated membrane protein 1	VAMP1	2	-0.46749	0.813398
P04075	Fructose-bisphosphate aldolase A	ALDOA	26	0.235437	0.812525
Q13098	COP9 signalosome complex subunit 1	GPS1	4	0.335293	0.812231
P61225	Ras-related protein Rap-2b	RAP2B	2	0.442888	0.810793
P99999	Cytochrome c	CYCS	6	-0.164946	0.8094
O43426	Synaptojanin-1	SYNJ1	33	0.308656	0.805098
P49354	Protein farnesyltransferase/geranylgeranyltransferase type-1 subunit alpha	FNTA	2	0.883436	0.80486
P07355	Annexin A2	ANXA2	17	2.07724	0.804313
Q9Y285	Phenylalanine--tRNA ligase alpha subunit	FARSA	6	0.420079	0.803796
P07305	Histone H1.0	H1F0	4	-0.294049	0.803686
P22612	cAMP-dependent protein kinase catalytic subunit gamma	PRKACG	1	0.523568	0.803204
Q14257	Reticulocalbin-2	RCN2	6	0.401444	0.799482
P25325	3-mercaptopyruvate sulfurtransferase	MPST	3	0.388351	0.798184
P61019	Ras-related protein Rab-2A	RAB2A	5	0.182917	0.797907
P06576	ATP synthase subunit beta, mitochondrial	ATP5B	25	-0.251032	0.796805
P07339	Cathepsin D	CTSD	14	0.286059	0.795242
P22314	Ubiquitin-like modifier-activating enzyme 1	UBA1	25	0.443706	0.794086
P13987	CD59 glycoprotein	CD59	3	-0.441632	0.793749
Q02978	Mitochondrial 2-oxoglutarate/malate carrier protein	SLC25A11	11	-0.435283	0.793411
P31937	3-hydroxyisobutyrate dehydrogenase, mitochondrial	HIBADH	8	-0.426925	0.7873
Q8N4P3	Guanosine-3,5-bis(diphosphate) 3-pyrophosphohydrolase MESH1	HDDC3	1	0.327638	0.78728
P09960	Leukotriene A-4 hydrolase	LTA4H	15	0.494146	0.783633
P07384	Calpain-1 catalytic subunit	CAPN1	14	0.360446	0.783621
Q15257	Serine/threonine-protein phosphatase 2A activator	PPP2R4	10	0.38809	0.78349
P00387	NADH-cytochrome b5 reductase 3	CYB5R3	9	0.382869	0.782547
Q8NFZ8	Cell adhesion molecule 4	CADM4	8	-0.320072	0.779097
Q13492	Phosphatidylinositol-binding clathrin assembly protein	PICALM	4	0.40158	0.778333
P08670	Vimentin	VIM	25	0.944897	0.775267
P68363	Tubulin alpha-1B chain	TUBA1B	0	0.322989	0.77463
Q9BW30	Tubulin polymerization-promoting protein family member 3	TPPP3	9	0.792206	0.774049
Q9BPU6	Dihydropyrimidinase-related protein 5	DPYSL5	15	0.266591	0.773222
Q9NX14	NADH dehydrogenase [ubiquinone] 1 beta subcomplex subunit 11, mitochondrial	NDUFB11	2	-0.404389	0.772095
P10599	Thioredoxin	TXN	7	0.265899	0.765664
P54577	Tyrosine--tRNA ligase, cytoplasmic	YARS	9	0.591158	0.765645
P36543	V-type proton ATPase subunit E 1	ATP6V1E1	12	-0.221521	0.762917
O94826	Mitochondrial import receptor subunit TOM70	TOMM70A	12	-0.352995	0.759981
O95169	NADH dehydrogenase [ubiquinone] 1 beta subcomplex subunit 8, mitochondrial	NDUFB8	3	-0.378675	0.758311
Q9UL25	Ras-related protein Rab-21	RAB21	5	0.200583	0.756943
Q16543	Hsp90 co-chaperone Cdc37	CDC37	5	0.271269	0.754405
P14550	Alcohol dehydrogenase [NADP(+)]	AKR1A1	13	0.341724	0.74934
Q14203	Dynactin subunit 1	DCTN1	1	0.360591	0.747759
P11766	Alcohol dehydrogenase class-3	ADH5	8	0.249077	0.745429
Q9UKU0	Long-chain-fatty-acid--CoA ligase 6	ACSL6	14	-1.40488	0.742481
Q96CW1	AP-2 complex subunit mu	AP2M1	16	-0.261987	0.736321
Q9H201	Epsin-3	EPN3	1	0.579466	0.734633
Q07020	60S ribosomal protein L18	RPL18	4	-0.243309	0.732254
P50914	60S ribosomal protein L14	RPL14	2	-0.394038	0.723608
Q9C005	Protein dpy-30 homolog	DPY30	2	0.340129	0.722809
P14866	Heterogeneous nuclear ribonucleoprotein L	HNRNPL	3	-0.358452	0.721575
Q16134	Electron transfer flavoprotein-ubiquinone oxidoreductase, mitochondrial	ETFDH	6	-1.29775	0.720237
Q99536	Synaptic vesicle membrane protein VAT-1 homolog	VAT1	11	0.409866	0.719613
Q9Y6I3	Epsin-1	EPN1	4	0.315632	0.717856
P49189	4-trimethylaminobutyraldehyde dehydrogenase	ALDH9A1	16	0.405257	0.716498
Q05639	Elongation factor 1-alpha 2	EEF1A2	5	0.298648	0.716181
O95197	Reticulon-3	RTN3	1	-0.23352	0.712955
O94811	Tubulin polymerization-promoting protein	TPPP	9	0.254773	0.712647
O14810	Complexin-1	CPLX1	4	-0.573698	0.711725
Q96AQ6	Pre-B-cell leukemia transcription factor-interacting protein 1	PBXIP1	13	1.15826	0.711232
Q13825	Methylglutaconyl-CoA hydratase, mitochondrial	AUH	5	-0.2047	0.710367
Q99685	Monoglyceride lipase	MGLL	8	-1.30185	0.707781
P40227	T-complex protein 1 subunit zeta	CCT6A	18	0.221317	0.705804
Q15714	TSC22 domain family protein 1	TSC22D1	3	-0.292146	0.696858
Q86V81	THO complex subunit 4	ALYREF	1	-0.277062	0.693064
P27816	Microtubule-associated protein 4	MAP4	4	0.36643	0.691532
P19367	Hexokinase-1	HK1	34	-0.27497	0.690936
O43681	ATPase ASNA1	ASNA1	8	0.256613	0.689454
Q9Y277	Voltage-dependent anion-selective channel protein 3	VDAC3	8	-0.566444	0.686447
P78357	Contactin-associated protein 1	CNTNAP1	25	-0.45462	0.686269
Q7L0J3	Synaptic vesicle glycoprotein 2A	SV2A	12	-0.218622	0.685499
Q12765	Secernin-1	SCRN1	16	0.185605	0.682574
P21926	CD9 antigen	CD9	4	-0.589533	0.681788
P50995	Annexin A11	ANXA11	8	0.554406	0.679726
P50440	Glycine amidinotransferase, mitochondrial	GATM	3	-0.310709	0.678752
P10809	60 kDa heat shock protein, mitochondrial	HSPD1	30	-0.218303	0.677616
P56134	ATP synthase subunit f, mitochondrial	ATP5J2	1	-0.507053	0.676834
P00558	Phosphoglycerate kinase 1	PGK1	25	0.181616	0.671921
O14594	Neurocan core protein	NCAN	22	-0.269082	0.670741
Q6PI78	Transmembrane protein 65	TMEM65	3	-0.588721	0.669978
Q9Y2S2	Lambda-crystallin homolog	CRYL1	12	0.54259	0.669873
Q96HU8	GTP-binding protein Di-Ras2	DIRAS2	2	0.42967	0.669312
Q9Y490	Talin-1	TLN1	16	0.631204	0.668204
P48643	T-complex protein 1 subunit epsilon	CCT5	18	0.14185	0.665725
Q8N568	Serine/threonine-protein kinase DCLK2	DCLK2	6	0.639109	0.663219
O96000	NADH dehydrogenase [ubiquinone] 1 beta subcomplex subunit 10	NDUFB10	4	-0.398061	0.660684
P21333	Filamin-A	FLNA	34	1.83268	0.658902
Q16555	Dihydropyrimidinase-related protein 2	DPYSL2	26	0.155229	0.658389
P47755	F-actin-capping protein subunit alpha-2	CAPZA2	9	0.152842	0.657635
P30046	D-dopachrome decarboxylase	DDT	5	0.256689	0.656299
Q92783	Signal transducing adapter molecule 1	STAM	5	0.258267	0.654944
O00330	Pyruvate dehydrogenase protein X component, mitochondrial	PDHX	8	-0.255781	0.653307
P08758	Annexin A5	ANXA5	15	0.36439	0.651966
P16152	Carbonyl reductase [NADPH] 1	CBR1	14	0.454948	0.650193
O95989	Diphosphoinositol polyphosphate phosphohydrolase 1	NUDT3	4	0.161788	0.649143
Q8NCW5	NAD(P)H-hydrate epimerase	APOA1BP	8	0.212713	0.645811
O60883	Prosaposin receptor GPR37L1	GPR37L1	3	-0.338878	0.642241
P04083	Annexin A1	ANXA1	16	3.54803	0.640755
Q12959	Disks large homolog 1	DLG1	4	0.316241	0.640338
P30153	Serine/threonine-protein phosphatase 2A 65 kDa regulatory subunit A alpha isoform	PPP2R1A	22	0.286783	0.636625
Q15700	Disks large homolog 2	DLG2	4	0.496584	0.635317
P61353	60S ribosomal protein L27	RPL27	3	-0.297302	0.634916
Q99880	Histone H2B type 1-L	HIST1H2BL	2	-0.407145	0.633953
Q16643	Drebrin	DBN1	13	0.29265	0.631478
P05771	Protein kinase C beta type	PRKCB	10	-0.510744	0.628689
P07858	Cathepsin B	CTSB	6	-0.611657	0.626841
P27361	Mitogen-activated protein kinase 3	MAPK3	7	0.561515	0.626003
P46109	Crk-like protein	CRKL	5	0.391983	0.624482
Q16778	Histone H2B type 2-E	HIST2H2BE	2	-0.494699	0.624403
Q15691	Microtubule-associated protein RP/EB family member 1	MAPRE1	7	0.34005	0.623729
P13639	Elongation factor 2	EEF2	28	0.215949	0.623559
P48163	NADP-dependent malic enzyme	ME1	9	0.396274	0.618064
P14174	Macrophage migration inhibitory factor	MIF	3	0.248238	0.614947
O43324	Eukaryotic translation elongation factor 1 epsilon-1	EEF1E1	1	0.317579	0.613154
P30041	Peroxiredoxin-6	PRDX6	17	0.435937	0.611894
P59998	Actin-related protein 2/3 complex subunit 4	ARPC4	7	0.153044	0.611855
P41217	OX-2 membrane glycoprotein	CD200	4	-0.334783	0.610677
P16870	Carboxypeptidase E	CPE	9	0.568392	0.610544
O95168	NADH dehydrogenase [ubiquinone] 1 beta subcomplex subunit 4	NDUFB4	5	-0.383075	0.610004
Q02338	D-beta-hydroxybutyrate dehydrogenase, mitochondrial	BDH1	7	-0.422348	0.609342
O14744	Protein arginine N-methyltransferase 5	PRMT5	3	0.328375	0.608153
P54578	Ubiquitin carboxyl-terminal hydrolase 14	USP14	8	0.469176	0.606501
P00441	Superoxide dismutase [Cu-Zn]	SOD1	7	-0.32127	0.605844
P00338	L-lactate dehydrogenase A chain	LDHA	17	0.18099	0.604751
P62942	Peptidyl-prolyl cis-trans isomerase FKBP1A	FKBP1A	3	0.473147	0.603
Q00688	Peptidyl-prolyl cis-trans isomerase FKBP3	FKBP3	4	0.2547	0.602652
Q9NS86	LanC-like protein 2	LANCL2	10	-0.251058	0.602521
P61224	Ras-related protein Rap-1b	RAP1B	1	0.235389	0.601272
Q9Y6G9	Cytoplasmic dynein 1 light intermediate chain 1	DYNC1LI1	5	0.248617	0.596764
P17612	cAMP-dependent protein kinase catalytic subunit alpha	PRKACA	2	0.383648	0.595167
O43768	Alpha-endosulfine	ENSA	2	0.152769	0.59217
P40855	Peroxisomal biogenesis factor 19	PEX19	1	0.698668	0.591826
P06454	Prothymosin alpha	PTMA	3	0.380801	0.588772
O00625	Pirin	PIR	3	0.383394	0.585423
Q8NC51	Plasminogen activator inhibitor 1 RNA-binding protein	SERBP1	2	0.367368	0.582216
P08195	4F2 cell-surface antigen heavy chain	SLC3A2	20	-0.20164	0.581135
Q9HA64	Ketosamine-3-kinase	FN3KRP	5	0.408903	0.580682
Q14974	Importin subunit beta-1	KPNB1	14	0.266108	0.580072
P61758	Prefoldin subunit 3	VBP1	3	0.266489	0.57992
P62314	Small nuclear ribonucleoprotein Sm D1	SNRPD1	3	-0.282439	0.577987
P45880	Voltage-dependent anion-selective channel protein 2	VDAC2	10	-0.432403	0.577845
Q9BRA2	Thioredoxin domain-containing protein 17	TXNDC17	3	0.285795	0.577136
Q9UMX0	Ubiquilin-1	UBQLN1	2	0.244936	0.576901
P80404	4-aminobutyrate aminotransferase, mitochondrial	ABAT	21	-0.199417	0.574876
Q8TBG9	Synaptoporin	SYNPR	3	-0.390187	0.573987
P27797	Calreticulin	CALR	14	-0.149699	0.571537
P22676	Calretinin	CALB2	8	0.415016	0.571469
Q01082	Spectrin beta chain, non-erythrocytic 1	SPTBN1	112	0.117705	0.56961
P36969	Phospholipid hydroperoxide glutathione peroxidase, mitochondrial	GPX4	5	-0.20172	0.568159
Q9Y2Z0	Suppressor of G2 allele of SKP1 homolog	SUGT1	3	0.371045	0.568063
P0DOX5	Ig gamma-1 chain C region	IGHG1	6	1.19739	0.567718
P35813	Protein phosphatase 1A	PPM1A	2	0.295019	0.567337
Q8TB36	Ganglioside-induced differentiation-associated protein 1	GDAP1	11	-0.280011	0.561678
Q9BVA1	Tubulin beta-2B chain	TUBB2B	1	1.00892	0.558436
O15240	Neurosecretory protein VGF	VGF	8	0.494842	0.558177
Q9Y4E6	WD repeat-containing protein 7	WDR7	14	-0.740823	0.558172
P55809	Succinyl-CoA:3-ketoacid coenzyme A transferase 1, mitochondrial	OXCT1	17	0.267239	0.556383
Q16352	Alpha-internexin	INA	27	0.294903	0.555815
P60983	Glia maturation factor beta	GMFB	6	0.192365	0.555587
Q99471	Prefoldin subunit 5	PFDN5	4	-0.226002	0.554914
P25788	Proteasome subunit alpha type-3	PSMA3	5	-0.267982	0.553526
P50570	Dynamin-2	DNM2	1	-0.511187	0.5534
O15020	Spectrin beta chain, non-erythrocytic 2	SPTBN2	45	0.345072	0.552842
Q9P1U1	Actin-related protein 3B	ACTR3B	5	0.325965	0.552804
O60784	Target of Myb protein 1	TOM1	5	0.428307	0.552093
Q9Y5L4	Mitochondrial import inner membrane translocase subunit Tim13	TIMM13	2	-0.323926	0.551362
P17600	Synapsin-1	SYN1	24	0.312878	0.550677
P50990	T-complex protein 1 subunit theta	CCT8	21	0.0966634	0.54963
P30101	Protein disulfide-isomerase A3	PDIA3	16	0.263498	0.547821
P61313	60S ribosomal protein L15	RPL15	5	-0.246949	0.546872
P04632	Calpain small subunit 1	CAPNS1	7	0.228683	0.545403
Q9NY65	Tubulin alpha-8 chain	TUBA8	1	0.270717	0.540204
Q6U841	Sodium-driven chloride bicarbonate exchanger	SLC4A10	3	-0.373508	0.537554
P84077	ADP-ribosylation factor 1	ARF1	3	0.216075	0.536939
P62937	Peptidyl-prolyl cis-trans isomerase A	PPIA	10	0.168412	0.535672
Q16836	Hydroxyacyl-coenzyme A dehydrogenase, mitochondrial	HADH	7	0.315415	0.534923
P30085	UMP-CMP kinase	CMPK1	6	0.40902	0.534731
P59768	Guanine nucleotide-binding protein G(I)/G(S)/G(O) subunit gamma-2	GNG2	3	0.288324	0.533171
O95299	NADH dehydrogenase [ubiquinone] 1 alpha subcomplex subunit 10, mitochondrial	NDUFA10	10	-0.425267	0.532251
P06744	Glucose-6-phosphate isomerase	GPI	14	0.20567	0.530367
Q9UMF0	Intercellular adhesion molecule 5	ICAM5	16	0.442677	0.524754
P13489	Ribonuclease inhibitor	RNH1	19	0.249352	0.522577
Q14204	Cytoplasmic dynein 1 heavy chain 1	DYNC1H1	129	0.252195	0.521563
Q13885	Tubulin beta-2A chain	TUBB2A	3	0.251474	0.520786
Q5VTE0	Putative elongation factor 1-alpha-like 3	EEF1A1P5	5	0.300344	0.519867
Q9UI12	V-type proton ATPase subunit H	ATP6V1H	17	0.172532	0.514749
Q13510	Acid ceramidase	ASAH1	6	-0.442811	0.514364
P37802	Transgelin-2	TAGLN2	10	1.24038	0.513383
Q9UID3	Vacuolar protein sorting-associated protein 51 homolog	VPS51	2	0.359772	0.510904
P40926	Malate dehydrogenase, mitochondrial	MDH2	16	-0.15097	0.510669
Q9H1X3	Guanine nucleotide-binding protein G(I)/G(S)/G(O) subunit gamma-10	GNG10	1	0.314673	0.510358
P42658	Dipeptidyl aminopeptidase-like protein 6	DPP6	18	-0.17594	0.509427
Q16720	Plasma membrane calcium-transporting ATPase 3	ATP2B3	8	-0.292095	0.506223
O60282	Kinesin heavy chain isoform 5C	KIF5C	6	0.29969	0.502496
P28161	Glutathione S-transferase Mu 2	GSTM2	9	0.225045	0.500992
O14994	Synapsin-3	SYN3	6	0.32169	0.500902
Q4J6C6	Prolyl endopeptidase-like	PREPL	8	0.213193	0.498644
O00410	Importin-5	IPO5	15	0.204673	0.497044
P61586	Transforming protein RhoA	RHOA	3	-0.138983	0.495535
P07203	Glutathione peroxidase 1	GPX1	9	-0.299902	0.494302
Q9UEY8	Gamma-adducin	ADD3	12	0.158469	0.494225
O75323	Protein NipSnap homolog 2	GBAS	5	-0.393502	0.493858
Q9Y2Q0	Phospholipid-transporting ATPase IA	ATP8A1	20	0.549361	0.493198
Q9NP72	Ras-related protein Rab-18	RAB18	8	-0.297068	0.491432
O14745	Na(+)/H(+) exchange regulatory cofactor NHE-RF1	SLC9A3R1	10	0.242847	0.490142
P18124	60S ribosomal protein L7	RPL7	9	-0.168447	0.488651
P30626	Sorcin	SRI	7	-0.182274	0.485312
Q08257	Quinone oxidoreductase	CRYZ	14	0.19634	0.485229
P05388	60S acidic ribosomal protein P0	RPLP0	7	-0.373214	0.48458
P30044	Peroxiredoxin-5, mitochondrial	PRDX5	10	0.140159	0.48452
Q15818	Neuronal pentraxin-1	NPTX1	8	0.36563	0.483885
Q9NQC3	Reticulon-4	RTN4	18	0.103144	0.483375
Q9UM22	Mammalian ependymin-related protein 1	EPDR1	3	-0.30303	0.48293
P58546	Myotrophin	MTPN	3	0.169733	0.482345
Q9P1F3	Costars family protein ABRACL	ABRACL	3	0.154151	0.480156
P50991	T-complex protein 1 subunit delta	CCT4	17	0.134571	0.477896
P11021	78 kDa glucose-regulated protein	HSPA5	20	-0.150047	0.477006
Q00169	Phosphatidylinositol transfer protein alpha isoform	PITPNA	10	-0.197754	0.476133
P11940	Polyadenylate-binding protein 1	PABPC1	10	-0.30414	0.47322
P07197	Neurofilament medium polypeptide	NEFM	43	0.364195	0.472325
Q16658	Fascin	FSCN1	21	0.192335	0.471894
P62851	40S ribosomal protein S25	RPS25	2	0.311268	0.470807
P27338	Amine oxidase [flavin-containing] B	MAOB	17	0.670802	0.469509
P49802	Regulator of G-protein signaling 7	RGS7	5	-0.483773	0.468897
P23246	Splicing factor, proline- and glutamine-rich	SFPQ	6	-0.496665	0.467415
P21397	Amine oxidase [flavin-containing] A	MAOA	9	-0.364152	0.466489
P52758	Ribonuclease UK114	HRSP12	5	-0.239636	0.466256
P01116	GTPase KRas	KRAS	2	-0.109198	0.465183
Q01650	Large neutral amino acids transporter small subunit 1	SLC7A5	4	-0.217539	0.464252
O00429	Dynamin-1-like protein	DNM1L	31	0.25279	0.462926
Q92747	Actin-related protein 2/3 complex subunit 1A	ARPC1A	13	0.156073	0.461563
O43175	D-3-phosphoglycerate dehydrogenase	PHGDH	15	0.227419	0.460272
Q9H1V8	Sodium-dependent neutral amino acid transporter SLC6A17	SLC6A17	9	-0.382918	0.460173
P35580	Myosin-10	MYH10	33	0.449924	0.4598
P16298	Serine/threonine-protein phosphatase 2B catalytic subunit beta isoform	PPP3CB	8	0.381153	0.459578
Q96FW1	Ubiquitin thioesterase OTUB1	OTUB1	8	0.338534	0.458466
P01834	Ig kappa chain C region	IGKC	1	0.863887	0.458308
P39019	40S ribosomal protein S19	RPS19	8	-0.331545	0.457617
O95298	NADH dehydrogenase [ubiquinone] 1 subunit C2	NDUFC2	4	-0.475194	0.456753
Q92558	Wiskott-Aldrich syndrome protein family member 1	WASF1	13	-0.244436	0.456335
P45974	Ubiquitin carboxyl-terminal hydrolase 5	USP5	11	0.37052	0.454668
P48637	Glutathione synthetase	GSS	10	0.169442	0.453989
P21283	V-type proton ATPase subunit C 1	ATP6V1C1	15	0.228415	0.453123
O00401	Neural Wiskott-Aldrich syndrome protein	WASL	3	0.196847	0.450647
P57088	Transmembrane protein 33	TMEM33	2	0.216822	0.450246
Q16795	NADH dehydrogenase [ubiquinone] 1 alpha subcomplex subunit 9, mitochondrial	NDUFA9	14	-0.309619	0.448955
P35609	Alpha-actinin-2	ACTN2	12	0.442601	0.446621
P68366	Tubulin alpha-4A chain	TUBA4A	4	0.206485	0.44617
Q09666	Neuroblast differentiation-associated protein AHNAK	AHNAK	35	0.850919	0.445868
Q9UBQ0	Vacuolar protein sorting-associated protein 29	VPS29	4	-0.333434	0.44556
P06396	Gelsolin	GSN	17	0.231777	0.444859
O75340	Programmed cell death protein 6	PDCD6	5	0.131375	0.444606
P31146	Coronin-1A	CORO1A	15	0.410813	0.44383
P02787	Serotransferrin	TF	29	-0.631806	0.443773
Q9BXK5	Bcl-2-like protein 13	BCL2L13	5	0.276954	0.441175
P36873	Serine/threonine-protein phosphatase PP1-gamma catalytic subunit	PPP1CC	3	0.169118	0.437076
O15540	Fatty acid-binding protein, brain	FABP7	6	0.263721	0.436912
O14548	Cytochrome c oxidase subunit 7A-related protein, mitochondrial	COX7A2L	3	-0.316663	0.433306
P23515	Oligodendrocyte-myelin glycoprotein	OMG	8	-0.219097	0.433303
P07099	Epoxide hydrolase 1	EPHX1	13	-0.226041	0.432955
O15075	Serine/threonine-protein kinase DCLK1	DCLK1	14	0.261398	0.432106
Q9NQE9	Histidine triad nucleotide-binding protein 3	HINT3	4	0.218676	0.430036
O75390	Citrate synthase, mitochondrial	CS	14	-0.167815	0.429846
P20472	Parvalbumin alpha	PVALB	7	-0.485663	0.429511
P61769	Beta-2-microglobulin	B2M	3	0.263527	0.429343
Q8WUM4	Programmed cell death 6-interacting protein	PDCD6IP	17	0.282625	0.428479
P63104	14-3-3 protein zeta/delta	YWHAZ	12	0.156237	0.427329
Q9UNS2	COP9 signalosome complex subunit 3	COPS3	2	0.292211	0.42647
Q8N335	Glycerol-3-phosphate dehydrogenase 1-like protein	GPD1L	10	-0.309528	0.42529
P60981	Destrin	DSTN	8	0.296453	0.424775
P30042	ES1 protein homolog, mitochondrial	C21orf33	10	-0.222833	0.423855
P53675	Clathrin heavy chain 2	CLTCL1	1	0.34934	0.421815
Q9HDC9	Adipocyte plasma membrane-associated protein	APMAP	8	-0.165776	0.421695
P48735	Isocitrate dehydrogenase [NADP], mitochondrial	IDH2	18	0.261447	0.419883
P26885	Peptidyl-prolyl cis-trans isomerase FKBP2	FKBP2	2	-0.232729	0.417766
Q9UI15	Transgelin-3	TAGLN3	10	0.138966	0.417712
P06753	Tropomyosin alpha-3 chain	TPM3	0	-0.156953	0.415524
P52272	Heterogeneous nuclear ribonucleoprotein M	HNRNPM	5	0.541185	0.411602
P22694	cAMP-dependent protein kinase catalytic subunit beta	PRKACB	3	0.231716	0.410798
Q16653	Myelin-oligodendrocyte glycoprotein	MOG	9	-0.506761	0.409937
P49368	T-complex protein 1 subunit gamma	CCT3	17	0.083119	0.408117
O60884	DnaJ homolog subfamily A member 2	DNAJA2	7	-0.344394	0.403508
P27824	Calnexin	CANX	10	0.122116	0.401508
P32969	60S ribosomal protein L9	RPL9	4	-0.260727	0.400125
Q14108	Lysosome membrane protein 2	SCARB2	4	-0.212769	0.399208
P62277	40S ribosomal protein S13	RPS13	4	-0.182516	0.398429
Q9P121	Neurotrimin	NTM	6	-0.155895	0.396124
Q13509	Tubulin beta-3 chain	TUBB3	8	0.197071	0.395802
Q9BS26	Endoplasmic reticulum resident protein 44	ERP44	4	0.221707	0.395041
P37837	Transaldolase	TALDO1	12	0.189932	0.394914
P14618	Pyruvate kinase PKM	PKM	4	0.167857	0.394165
O60641	Clathrin coat assembly protein AP180	SNAP91	17	0.111971	0.39392
P11142	Heat shock cognate 71 kDa protein	HSPA8	20	0.107179	0.392706
Q9H0T7	Ras-related protein Rab-17	RAB17	1	0.220552	0.392352
Q9HAV0	Guanine nucleotide-binding protein subunit beta-4	GNB4	3	0.251001	0.392313
P01859	Ig gamma-2 chain C region	IGHG2	4	-0.754173	0.390583
P35241	Radixin	RDX	6	0.252011	0.389637
P50148	Guanine nucleotide-binding protein G(q) subunit alpha	GNAQ	6	-0.126282	0.389232
Q58FF8	Putative heat shock protein HSP 90-beta 2	HSP90AB2P	1	0.250995	0.385908
Q99963	Endophilin-A3	SH3GL3	5	0.248339	0.385222
P15880	40S ribosomal protein S2	RPS2	4	-0.150134	0.385045
Q04837	Single-stranded DNA-binding protein, mitochondrial	SSBP1	4	0.203966	0.383186
Q9P0J0	NADH dehydrogenase [ubiquinone] 1 alpha subcomplex subunit 13	NDUFA13	4	-0.257229	0.381752
P20340	Ras-related protein Rab-6A	RAB6A	0	0.088997	0.381107
P40939	Trifunctional enzyme subunit alpha, mitochondrial	HADHA	20	0.245296	0.381001
P21796	Voltage-dependent anion-selective channel protein 1	VDAC1	15	-0.326303	0.380427
O94985	Calsyntenin-1	CLSTN1	6	-0.346994	0.379037
P30038	Delta-1-pyrroline-5-carboxylate dehydrogenase, mitochondrial	ALDH4A1	14	0.211968	0.378525
Q9H2U2	Inorganic pyrophosphatase 2, mitochondrial	PPA2	9	-0.440907	0.374403
O43865	Putative adenosylhomocysteinase 2	AHCYL1	4	-0.142737	0.373377
P20916	Myelin-associated glycoprotein	MAG	13	-0.468144	0.372813
P02042	Hemoglobin subunit delta	HBD	6	-0.32995	0.371197
P24752	Acetyl-CoA acetyltransferase, mitochondrial	ACAT1	13	-0.0989428	0.371037
P56557	Transmembrane protein 50B	TMEM50B	1	0.226873	0.370767
P050670	Amyloid beta A4 protein	APP	7	-0.220613	0.370409
Q16775	Hydroxyacylglutathione hydrolase, mitochondrial	HAGH	8	-0.100587	0.370371
Q13561	Dynactin subunit 2	DCTN2	13	0.113217	0.36988
P05166	Propionyl-CoA carboxylase beta chain, mitochondrial	PCCB	13	-0.180662	0.369775
P04080	Cystatin-B	CSTB	4	0.190161	0.367775
P20020	Plasma membrane calcium-transporting ATPase 1	ATP2B1	13	-0.122564	0.36719
P35754	Glutaredoxin-1	GLRX	3	0.261456	0.36687
Q9GZP4	PITH domain-containing protein 1	PITHD1	9	0.140491	0.365729
P00738	Haptoglobin	HP	18	-0.788773	0.365309
Q8TCD5	5(3)-deoxyribonucleotidase, cytosolic type	NT5C	3	0.261302	0.365149
Q9UNZ2	NSFL1 cofactor p47	NSFL1C	8	0.220242	0.365062
P60709	Actin, cytoplasmic 1	ACTB	1	-0.191802	0.364521
P23368	NAD-dependent malic enzyme, mitochondrial	ME2	11	0.147546	0.363738
Q02790	Peptidyl-prolyl cis-trans isomerase FKBP4	FKBP4	11	0.240238	0.363091
P02545	Prelamin-A/C	LMNA	14	0.3343	0.362686
Q8NB37	Parkinson disease 7 domain-containing protein 1	PDDC1	3	0.263864	0.362322
P00390	Glutathione reductase, mitochondrial	GSR	9	0.143708	0.361839
P13521	Secretogranin-2	SCG2	7	0.222542	0.361596
P24534	Elongation factor 1-beta	EEF1B2	5	0.220052	0.361506
Q9Y371	Endophilin-B1	SH3GLB1	2	0.201991	0.360724
O43676	NADH dehydrogenase [ubiquinone] 1 beta subcomplex subunit 3	NDUFB3	1	-0.263406	0.360088
P35612	Beta-adducin	ADD2	14	0.0984374	0.359557
P50897	Palmitoyl-protein thioesterase 1	PPT1	7	0.183137	0.357826
P31939	Bifunctional purine biosynthesis protein PURH	ATIC	14	0.427426	0.357685
Q9HCJ6	Synaptic vesicle membrane protein VAT-1 homolog-like	VAT1L	8	0.341716	0.356168
Q92734	Protein TFG	TFG	2	-0.140006	0.356033
Q9Y281	Cofilin-2	CFL2	6	0.21636	0.355821
Q9BX66	Sorbin and SH3 domain-containing protein 1	SORBS1	4	0.357697	0.355759
Q9NUJ1	Mycophenolic acid acyl-glucuronide esterase, mitochondrial	ABHD10	9	0.145975	0.355325
O43759	Synaptogyrin-1	SYNGR1	2	-0.162052	0.354934
P62873	Guanine nucleotide-binding protein G(I)/G(S)/G(T) subunit beta-1	GNB1	11	-0.165093	0.35402
Q16798	NADP-dependent malic enzyme, mitochondrial	ME3	14	0.163679	0.351871
O43236	Septin-4	SEPT4	6	-0.406039	0.350795
P08237	ATP-dependent 6-phosphofructokinase, muscle type	PFKM	19	0.133603	0.350487
Q9UK22	F-box only protein 2	FBXO2	11	0.264626	0.349771
P18669	Phosphoglycerate mutase 1	PGAM1	9	0.178541	0.346789
P51148	Ras-related protein Rab-5C	RAB5C	5	-0.141021	0.346638
Q8IXJ6	NAD-dependent protein deacetylase sirtuin-2	SIRT2	16	-0.324834	0.345809
Q9Y6C9	Mitochondrial carrier homolog 2	MTCH2	9	-0.344442	0.345408
P07437	Tubulin beta chain	TUBB	4	0.199228	0.345099
Q9H936	Mitochondrial glutamate carrier 1	SLC25A22	10	-0.231671	0.343613
P11137	Microtubule-associated protein 2	MAP2	78	0.151561	0.342713
P01009	Alpha-1-antitrypsin	SERPINA1	20	0.503047	0.342269
P24666	Low molecular weight phosphotyrosine protein phosphatase	ACP1	5	0.170326	0.34206
Q8NC96	Adaptin ear-binding coat-associated protein 1	NECAP1	8	0.18041	0.342018
O95831	Apoptosis-inducing factor 1, mitochondrial	AIFM1	7	-0.252305	0.340126
O15400	Syntaxin-7	STX7	6	0.120203	0.339312
P67775	Serine/threonine-protein phosphatase 2A catalytic subunit alpha isoform	PPP2CA	1	0.0787354	0.33812
P04271	Protein S100-B	S100B	3	0.307877	0.337852
P60201	Myelin proteolipid protein	PLP1	11	-0.607254	0.337777
O43761	Synaptogyrin-3	SYNGR3	4	-0.150018	0.335498
P68400	Casein kinase II subunit alpha	CSNK2A1	9	0.293168	0.333477
P09429	High mobility group protein B1	HMGB1	6	-0.250607	0.333406
O75083	WD repeat-containing protein 1	WDR1	15	0.318003	0.333382
Q9NVA2	Septin-11	SEPT11	8	-0.125224	0.332805
P62269	40S ribosomal protein S18	RPS18	5	-0.15092	0.331154
Q9BY11	Protein kinase C and casein kinase substrate in neurons protein 1	PACSIN1	19	-0.134673	0.33079
P37108	Signal recognition particle 14 kDa protein	SRP14	3	0.200023	0.330356
Q16851	UTP--glucose-1-phosphate uridylyltransferase	UGP2	13	0.139245	0.33031
Q13228	Selenium-binding protein 1	SELENBP1	21	0.173049	0.32869
P51991	Heterogeneous nuclear ribonucleoprotein A3	HNRNPA3	6	-0.449779	0.327341
Q13200	26S proteasome non-ATPase regulatory subunit 2	PSMD2	9	0.284613	0.324371
P18206	Vinculin	VCL	8	0.413315	0.32431
Q9GZN7	Protein rogdi homolog	ROGDI	4	0.232811	0.323789
P37840	Alpha-synuclein	SNCA	6	0.138979	0.323677
O43813	LanC-like protein 1	LANCL1	14	-0.105317	0.322823
Q99627	COP9 signalosome complex subunit 8	COPS8	3	0.230206	0.322559
P39687	Acidic leucine-rich nuclear phosphoprotein 32 family member A	ANP32A	5	0.197008	0.322162
Q9BPX5	Actin-related protein 2/3 complex subunit 5-like protein	ARPC5L	6	0.120248	0.321642
O15144	Actin-related protein 2/3 complex subunit 2	ARPC2	11	0.0822569	0.320713
P14625	Endoplasmin	HSP90B1	22	0.0907388	0.320351
Q9UD71	Protein phosphatase 1 regulatory subunit 1B	PPP1R1B	5	0.382487	0.320232
Q96FC7	Phytanoyl-CoA hydroxylase-interacting protein-like	PHYHIPL	8	-0.293075	0.320219
P28838	Cytosol aminopeptidase	LAP3	19	0.383684	0.318457
Q93045	Stathmin-2	STMN2	1	0.232479	0.31667
P01876	Ig alpha-1 chain C region	IGHA1	8	-0.331268	0.316531
Q6PUV4	Complexin-2	CPLX2	5	-0.215892	0.315787
Q13557	Calcium/calmodulin-dependent protein kinase type II subunit delta	CAMK2D	4	0.537358	0.315397
P25786	Proteasome subunit alpha type-1	PSMA1	5	-0.125444	0.314372
Q9H8H3	Methyltransferase-like protein 7A	METTL7A	4	-0.243852	0.314237
P17987	T-complex protein 1 subunit alpha	TCP1	24	0.0548923	0.313415
Q14982	Opioid-binding protein/cell adhesion molecule	OPCML	5	-0.109444	0.312335
O15126	Secretory carrier-associated membrane protein 1	SCAMP1	5	0.205753	0.312249
Q68D91	Metallo-beta-lactamase domain-containing protein 2	MBLAC2	6	0.259077	0.312238
O75508	Claudin-11	CLDN11	3	-0.657465	0.312066
Q15366	Poly(rC)-binding protein 2	PCBP2	4	0.135441	0.311866
P09543	2,3-cyclic-nucleotide 3-phosphodiesterase	CNP	33	-0.513087	0.310964
Q00610	Clathrin heavy chain 1	CLTC	64	0.0915641	0.309499
P84243	Histone H3.3	H3F3A	4	-0.427512	0.308382
P80723	Brain acid soluble protein 1	BASP1	12	-0.156812	0.308303
P38117	Electron transfer flavoprotein subunit beta	ETFB	11	-0.14295	0.308118
Q07021	Complement component 1 Q subcomponent-binding protein, mitochondrial	C1QBP	5	-0.168856	0.306755
Q01469	Fatty acid-binding protein, epidermal	FABP5	7	0.331381	0.305416
Q08495	Dematin	DMTN	8	0.123768	0.305374
O75915	PRA1 family protein 3	ARL6IP5	4	0.0864427	0.304857
P02679	Fibrinogen gamma chain	FGG	17	-0.935069	0.303879
Q9NYB9	Abl interactor 2	ABI2	5	-0.477063	0.303358
P17931	Galectin-3	LGALS3	5	-0.352315	0.302596
P23471	Receptor-type tyrosine-protein phosphatase zeta	PTPRZ1	9	-0.105663	0.301716
P22234	Multifunctional protein ADE2	PAICS	9	0.113675	0.299138
P55072	Transitional endoplasmic reticulum ATPase	VCP	30	0.106946	0.299073
O00499	Myc box-dependent-interacting protein 1	BIN1	20	-0.0898493	0.298011
P61328	Fibroblast growth factor 12	FGF12	2	0.127592	0.297235
P22392	Nucleoside diphosphate kinase B	NME2	1	0.0912989	0.297224
P51649	Succinate-semialdehyde dehydrogenase, mitochondrial	ALDH5A1	18	-0.0818271	0.296163
P62266	40S ribosomal protein S23	RPS23	3	-0.159348	0.295609
P46108	Adapter molecule crk	CRK	4	0.200994	0.29492
O00764	Pyridoxal kinase	PDXK	8	0.256674	0.294307
P63151	Serine/threonine-protein phosphatase 2A 55 kDa regulatory subunit B alpha isoform	PPP2R2A	8	-0.22782	0.294175
P07196	Neurofilament light polypeptide	NEFL	32	0.272016	0.29332
Q9ULR3	Protein phosphatase 1H	PPM1H	1	-0.150622	0.290736
Q99962	Endophilin-A1	SH3GL2	7	0.124967	0.290334
Q6DN90	IQ motif and SEC7 domain-containing protein 1	IQSEC1	4	-0.429843	0.290089
P07954	Fumarate hydratase, mitochondrial	FH	13	-0.0840903	0.290057
Q02750	Dual specificity mitogen-activated protein kinase kinase 1	MAP2K1	8	0.253672	0.288493
P16615	Sarcoplasmic/endoplasmic reticulum calcium ATPase 2	ATP2A2	24	-0.11412	0.286359
Q96MM6	Heat shock 70 kDa protein 12B	HSPA12B	1	-0.198873	0.28602
P60953	Cell division control protein 42 homolog	CDC42	2	0.0533688	0.285091
Q06323	Proteasome activator complex subunit 1	PSME1	6	0.212069	0.284878
O75874	Isocitrate dehydrogenase [NADP] cytoplasmic	IDH1	9	0.290012	0.282159
P01023	Alpha-2-macroglobulin	A2M	41	-1.06531	0.281872
P12036	Neurofilament heavy polypeptide	NEFH	21	0.35659	0.281837
Q9NVJ2	ADP-ribosylation factor-like protein 8B	ARL8B	1	0.148633	0.281766
P05090	Apolipoprotein D	APOD	5	-0.260521	0.281411
P61421	V-type proton ATPase subunit d 1	ATP6V0D1	12	-0.14159	0.279896
P10768	S-formylglutathione hydrolase	ESD	13	0.206835	0.279651
O15260	Surfeit locus protein 4	SURF4	1	0.260356	0.278808
Q92561	Phytanoyl-CoA hydroxylase-interacting protein	PHYHIP	8	-0.25201	0.277054
P41222	Prostaglandin-H2 D-isomerase	PTGDS	3	-0.224302	0.276924
Q16864	V-type proton ATPase subunit F	ATP6V1F	4	-0.0959343	0.27667
Q13555	Calcium/calmodulin-dependent protein kinase type II subunit gamma	CAMK2G	6	-0.354353	0.276062
Q02218	2-oxoglutarate dehydrogenase, mitochondrial	OGDH	18	-0.194241	0.275677
Q9HCH3	Copine-5	CPNE5	8	-0.202211	0.275521
P48147	Prolyl endopeptidase	PREP	21	0.333601	0.27537
Q53H12	Acylglycerol kinase, mitochondrial	AGK	5	-0.253102	0.274901
Q9BR01	Sulfotransferase 4A1	SULT4A1	1	0.199564	0.27457
Q9NQP4	Prefoldin subunit 4	PFDN4	2	-0.209138	0.273712
Q93050	V-type proton ATPase 116 kDa subunit a isoform 1	ATP6V0A1	23	-0.12958	0.273382
Q8NHG7	Small VCP/p97-interacting protein	SVIP	2	0.08794	0.272654
Q96HN2	Putative adenosylhomocysteinase 3	AHCYL2	4	-0.11174	0.27262
Q9H993	Protein-glutamate O-methyltransferase	ARMT1	6	0.219589	0.271931
P68871	Hemoglobin subunit beta	HBB	11	-0.23064	0.270725
Q15185	Prostaglandin E synthase 3	PTGES3	5	-0.224042	0.270547
Q969L2	Protein MAL2	MAL2	2	-0.191624	0.269451
P51659	Peroxisomal multifunctional enzyme type 2	HSD17B4	13	-0.239723	0.269184
Q9UBP4	Dickkopf-related protein 3	DKK3	3	0.22765	0.268771
P12532	Creatine kinase U-type, mitochondrial	CKMT1A	10	0.162621	0.268393
O75822	Eukaryotic translation initiation factor 3 subunit J	EIF3J	4	0.197162	0.268092
O94819	Kelch repeat and BTB domain-containing protein 11	KBTBD11	13	0.186451	0.267152
Q13449	Limbic system-associated membrane protein	LSAMP	8	-0.107186	0.266661
O94760	N(G),N(G)-dimethylarginine dimethylaminohydrolase 1	DDAH1	14	0.106291	0.266176
P0DP25	Calmodulin-3	CALM3	11	-0.0997207	0.266123
P28066	Proteasome subunit alpha type-5	PSMA5	7	-0.0959228	0.265549
P07108	Acyl-CoA-binding protein	DBI	5	0.277181	0.264715
O95292	Vesicle-associated membrane protein-associated protein B/C	VAPB	5	0.0752953	0.264477
P35232	Prohibitin	PHB	17	-0.211046	0.263214
P02675	Fibrinogen beta chain	FGB	16	-0.815875	0.261245
Q9UPY6	Wiskott-Aldrich syndrome protein family member 3	WASF3	4	0.159771	0.260558
Q9Y4L1	Hypoxia up-regulated protein 1	HYOU1	14	0.153115	0.258475
P52306	Rap1 GTPase-GDP dissociation stimulator 1	RAP1GDS1	1	0.139993	0.254857
Q16563	Synaptophysin-like protein 1	SYPL1	1	0.152807	0.253692
O75061	Putative tyrosine-protein phosphatase auxilin	DNAJC6	13	0.134849	0.253369
P02649	Apolipoprotein E	APOE	11	-0.245235	0.253083
P17655	Calpain-2 catalytic subunit	CAPN2	16	0.429519	0.253077
Q9Y3E1	Hepatoma-derived growth factor-related protein 3	HDGFRP3	4	0.219283	0.252606
Q15907	Ras-related protein Rab-11B	RAB11B	12	0.0792155	0.251629
P42765	3-ketoacyl-CoA thiolase, mitochondrial	ACAA2	13	0.0961207	0.250388
O60888	Protein CutA	CUTA	4	0.11362	0.250373
P05386	60S acidic ribosomal protein P1	RPLP1	3	-0.145637	0.248401
Q02252	Methylmalonate-semialdehyde dehydrogenase [acylating], mitochondrial	ALDH6A1	14	0.197516	0.246638
P60660	Myosin light polypeptide 6	MYL6	5	0.095812	0.246218
P04792	Heat shock protein beta-1	HSPB1	9	0.302089	0.244389
Q7L591	Docking protein 3	DOK3	1	-0.205302	0.244124
P55209	Nucleosome assembly protein 1-like 1	NAP1L1	8	0.196325	0.243881
P31323	cAMP-dependent protein kinase type II-beta regulatory subunit	PRKAR2B	10	0.12461	0.242732
Q9Y376	Calcium-binding protein 39	CAB39	7	-0.143844	0.24136
P04179	Superoxide dismutase [Mn], mitochondrial	SOD2	12	-0.128259	0.240815
P23297	Protein S100-A1	S100A1	3	0.126114	0.240626
P26232	Catenin alpha-2	CTNNA2	14	0.172183	0.240421
P04843	Dolichyl-diphosphooligosaccharide--protein glycosyltransferase subunit 1	RPN1	8	0.256628	0.239914
P28074	Proteasome subunit beta type-5	PSMB5	4	-0.165103	0.239803
P04350	Tubulin beta-4A chain	TUBB4A	3	0.141456	0.238775
P14868	Aspartate--tRNA ligase, cytoplasmic	DARS	9	0.183162	0.238519
P63096	Guanine nucleotide-binding protein G(i) subunit alpha-1	GNAI1	8	-0.0793061	0.238029
Q9BT78	COP9 signalosome complex subunit 4	COPS4	9	0.101468	0.237188
P37235	Hippocalcin-like protein 1	HPCAL1	6	-0.139901	0.236818
Q92598	Heat shock protein 105 kDa	HSPH1	25	0.0956798	0.235457
Q16537	Serine/threonine-protein phosphatase 2A 56 kDa regulatory subunit epsilon isoform	PPP2R5E	5	-0.261323	0.234605
P30084	Enoyl-CoA hydratase, mitochondrial	ECHS1	12	0.0814617	0.234147
Q99798	Aconitate hydratase, mitochondrial	ACO2	40	-0.0892396	0.233997
Q9NUQ9	Protein FAM49B	FAM49B	10	0.067654	0.232941
O00560	Syntenin-1	SDCBP	3	-0.0906896	0.232808
P04844	Dolichyl-diphosphooligosaccharide--protein glycosyltransferase subunit 2	RPN2	5	0.286373	0.232143
P23396	40S ribosomal protein S3	RPS3	8	-0.0871494	0.232022
Q12905	Interleukin enhancer-binding factor 2	ILF2	8	0.100247	0.231482
O00139	Kinesin-like protein KIF2A	KIF2A	6	0.169175	0.231013
O14880	Microsomal glutathione S-transferase 3	MGST3	3	-0.170896	0.22998
P61026	Ras-related protein Rab-10	RAB10	7	0.0948224	0.22939
P09936	Ubiquitin carboxyl-terminal hydrolase isozyme L1	UCHL1	12	0.140653	0.228072
Q9BSJ8	Extended synaptotagmin-1	ESYT1	11	0.206844	0.227461
Q9H0U4	Ras-related protein Rab-1B	RAB1B	4	0.0940957	0.227225
Q13423	NAD(P) transhydrogenase, mitochondrial	NNT	22	-0.19807	0.224776
P30050	60S ribosomal protein L12	RPL12	5	-0.0837999	0.224622
O75828	Carbonyl reductase [NADPH] 3	CBR3	2	0.266245	0.224095
Q9UQB3	Catenin delta-2	CTNND2	9	-0.188337	0.223672
O14773	Tripeptidyl-peptidase 1	TPP1	6	0.0952739	0.223255
P26639	Threonine--tRNA ligase, cytoplasmic	TARS	4	0.0647127	0.222831
O43399	Tumor protein D54	TPD52L2	5	-0.0910877	0.222492
Q8N9N7	Leucine-rich repeat-containing protein 57	LRRC57	6	0.16479	0.222248
Q96QK1	Vacuolar protein sorting-associated protein 35	VPS35	22	0.165405	0.222127
P01019	Angiotensinogen	AGT	8	-0.285616	0.2219
Q9Y4I1	Unconventional myosin-Va	MYO5A	30	0.159281	0.221789
P23634	Plasma membrane calcium-transporting ATPase 4	ATP2B4	1	-0.0898322	0.219404
P63010	AP-2 complex subunit beta	AP2B1	23	0.0818647	0.218331
P38606	V-type proton ATPase catalytic subunit A	ATP6V1A	36	-0.0654447	0.218218
P49721	Proteasome subunit beta type-2	PSMB2	5	0.124786	0.21316
P02763	Alpha-1-acid glycoprotein 1	ORM1	5	-0.353822	0.212877
P63261	Actin, cytoplasmic 2	ACTG1	1	0.0807868	0.212112
Q92686	Neurogranin	NRGN	3	-0.292175	0.212096
O60739	Eukaryotic translation initiation factor 1b	EIF1B	3	0.127301	0.211469
Q8NCB2	CaM kinase-like vesicle-associated protein	CAMKV	15	0.156834	0.211041
O43390	Heterogeneous nuclear ribonucleoprotein R	HNRNPR	5	0.275596	0.21068
P02652	Apolipoprotein A-II	APOA2	3	0.123028	0.207081
P13473	Lysosome-associated membrane glycoprotein 2	LAMP2	4	0.121681	0.206872
Q9BPW8	Protein NipSnap homolog 1	NIPSNAP1	6	-0.120116	0.205749
Q14697	Neutral alpha-glucosidase AB	GANAB	16	0.104589	0.205748
Q6NVY1	3-hydroxyisobutyryl-CoA hydrolase, mitochondrial	HIBCH	7	-0.252914	0.204413
P15311	Ezrin	EZR	7	0.152792	0.204107
O94973	AP-2 complex subunit alpha-2	AP2A2	23	-0.0848553	0.203094
O14617	AP-3 complex subunit delta-1	AP3D1	13	0.212823	0.20295
P23381	Tryptophan--tRNA ligase, cytoplasmic	WARS	10	0.178908	0.202748
P60520	Gamma-aminobutyric acid receptor-associated protein-like 2	GABARAPL2	5	0.0912334	0.202038
P43007	Neutral amino acid transporter A	SLC1A4	5	-0.121848	0.201174
P62913	60S ribosomal protein L11	RPL11	2	-0.117291	0.200546
P17174	Aspartate aminotransferase, cytoplasmic	GOT1	21	-0.0903274	0.200069
P05413	Fatty acid-binding protein, heart	FABP3	9	-0.0701959	0.198545
P26440	Isovaleryl-CoA dehydrogenase, mitochondrial	IVD	3	0.11241	0.19832
P10909	Clusterin	CLU	12	-0.102271	0.197242
P60033	CD81 antigen	CD81	4	-0.0759139	0.197194
Q9Y2A7	Nck-associated protein 1	NCKAP1	22	0.0861086	0.196645
O75367	Core histone macro-H2A.1	H2AFY	7	-0.117878	0.196547
Q9NZN3	EH domain-containing protein 3	EHD3	9	0.141153	0.195575
Q01105	Protein SET	SET	5	-0.110381	0.194892
P25787	Proteasome subunit alpha type-2	PSMA2	4	0.110256	0.194795
P20336	Ras-related protein Rab-3A	RAB3A	4	0.100567	0.194759
Q9GZQ8	Microtubule-associated proteins 1A/1B light chain 3B	MAP1LC3B	1	0.153018	0.194571
Q03252	Lamin-B2	LMNB2	11	-0.170355	0.192255
Q9H313	Protein tweety homolog 1	TTYH1	5	-0.0863755	0.192038
P49840	Glycogen synthase kinase-3 alpha	GSK3A	5	-0.147033	0.191723
P00492	Hypoxanthine-guanine phosphoribosyltransferase	HPRT1	13	0.0741499	0.19145
Q96AB3	Isochorismatase domain-containing protein 2, mitochondrial	ISOC2	2	-0.12712	0.190977
O75077	Disintegrin and metalloproteinase domain-containing protein 23	ADAM23	2	-0.137476	0.190627
Q8WXF1	Paraspeckle component 1	PSPC1	4	-0.138436	0.190598
P42025	Beta-centractin	ACTR1B	5	0.0849681	0.190486
P00915	Carbonic anhydrase 1	CA1	11	-0.174857	0.188851
P46783	40S ribosomal protein S10	RPS10	3	-0.0753054	0.188778
P62241	40S ribosomal protein S8	RPS8	4	-0.0668439	0.187368
P09497	Clathrin light chain B	CLTB	10	-0.0930288	0.185564
Q96F07	Cytoplasmic FMR1-interacting protein 2	CYFIP2	13	0.0821223	0.183407
Q8N3F0	Maturin	MTURN	3	0.106922	0.183371
P61604	10 kDa heat shock protein, mitochondrial	HSPE1	10	-0.0823727	0.181333
Q96GK7	Fumarylacetoacetate hydrolase domain-containing protein 2A	FAHD2A	2	-0.111383	0.179865
P62861	40S ribosomal protein S30	FAU	1	0.126436	0.178405
Q6P587	Acylpyruvase FAHD1, mitochondrial	FAHD1	4	-0.0879983	0.178278
P26373	60S ribosomal protein L13	RPL13	5	0.0945612	0.177146
P11217	Glycogen phosphorylase, muscle form	PYGM	21	-0.112201	0.176788
P10114	Ras-related protein Rap-2a	RAP2A	2	-0.115582	0.176739
O95057	GTP-binding protein Di-Ras1	DIRAS1	2	-0.12654	0.176108
Q01813	ATP-dependent 6-phosphofructokinase, platelet type	PFKP	18	0.136744	0.175885
Q96G03	Phosphoglucomutase-2	PGM2	4	0.0848956	0.17278
Q9Y3F4	Serine-threonine kinase receptor-associated protein	STRAP	10	-0.153954	0.172546
Q9UN36	Protein NDRG2	NDRG2	1	-0.0736559	0.172533
Q9Y3D6	Mitochondrial fission 1 protein	FIS1	4	-0.0869055	0.171706
P38646	Stress-70 protein, mitochondrial	HSPA9	21	-0.06856	0.171503
P01034	Cystatin-C	CST3	3	-0.108872	0.170599
Q96S97	Myeloid-associated differentiation marker	MYADM	2	-0.143958	0.170577
Q01484	Ankyrin-2	ANK2	1	0.091723	0.170439
Q96ID5	Immunoglobulin superfamily member 21	IGSF21	4	-0.100146	0.169803
Q13404	Ubiquitin-conjugating enzyme E2 variant 1	UBE2V1	1	0.0804861	0.169734
Q9UBB4	Ataxin-10	ATXN10	3	-0.0977482	0.169034
P40925	Malate dehydrogenase, cytoplasmic	MDH1	16	-0.0807536	0.168974
Q13126	S-methyl-5-thioadenosine phosphorylase	MTAP	4	-0.137021	0.168781
Q8WXF7	Atlastin-1	ATL1	13	-0.14965	0.167803
P10515	Dihydrolipoyllysine-residue acetyltransferase component of pyruvate dehydrogenase complex, mitochondrial	DLAT	15	-0.102329	0.167725
P55327	Tumor protein D52	TPD52	8	0.0822318	0.167611
Q9UQM7	Calcium/calmodulin-dependent protein kinase type II subunit alpha	CAMK2A	12	-0.196187	0.167362
P02794	Ferritin heavy chain	FTH1	12	0.161983	0.167097
P61978	Heterogeneous nuclear ribonucleoprotein K	HNRNPK	1	0.114855	0.166337
Q7L099	Protein RUFY3	RUFY3	10	0.129323	0.1654
P00352	Retinal dehydrogenase 1	ALDH1A1	16	-0.13328	0.164617
Q2M2I8	AP2-associated protein kinase 1	AAK1	17	-0.122938	0.163753
P49407	Beta-arrestin-1	ARRB1	7	0.117179	0.163172
P18621	60S ribosomal protein L17	RPL17	2	-0.115317	0.163159
Q3ZCW2	Galectin-related protein	LGALSL	6	0.100828	0.16314
P31153	S-adenosylmethionine synthase isoform type-2	MAT2A	7	0.0582684	0.161774
Q9H0R4	Haloacid dehalogenase-like hydrolase domain-containing protein 2	HDHD2	7	0.0912457	0.16111
O15145	Actin-related protein 2/3 complex subunit 3	ARPC3	4	0.0933393	0.160868
O75955	Flotillin-1	FLOT1	11	-0.134399	0.160835
Q9NQX3	Gephyrin	GPHN	8	-0.0872996	0.160266
Q9NVS9	Pyridoxine-5-phosphate oxidase	PNPO	6	0.0704044	0.159164
Q15904	V-type proton ATPase subunit S1	ATP6AP1	7	0.113544	0.157756
P12955	Xaa-Pro dipeptidase	PEPD	8	-0.113011	0.156038
P01112	GTPase HRas	HRAS	2	-0.0776451	0.156022
Q16143	Beta-synuclein	SNCB	3	-0.0752816	0.155839
Q53GQ0	Very-long-chain 3-oxoacyl-CoA reductase	HSD17B12	5	-0.127304	0.155478
P04406	Glyceraldehyde-3-phosphate dehydrogenase	GAPDH	21	0.0729007	0.155067
Q9Y2J2	Band 4.1-like protein 3	EPB41L3	31	-0.0942438	0.154978
P12277	Creatine kinase B-type	CKB	22	0.124513	0.15496
Q9HB71	Calcyclin-binding protein	CACYBP	7	0.0960103	0.15446
Q8TDJ6	DmX-like protein 2	DMXL2	21	-0.243346	0.153014
Q96MZ0	Ganglioside-induced differentiation-associated protein 1-like 1	GDAP1L1	4	-0.207865	0.152347
P61247	40S ribosomal protein S3a	RPS3A	3	0.111595	0.151079
P61106	Ras-related protein Rab-14	RAB14	11	-0.0456926	0.150541
P69905	Hemoglobin subunit alpha	HBA1	7	-0.167952	0.150156
P46782	40S ribosomal protein S5	RPS5	3	0.0651458	0.149965
Q9UQ80	Proliferation-associated protein 2G4	PA2G4	6	-0.0928631	0.149341
P28072	Proteasome subunit beta type-6	PSMB6	4	-0.13379	0.146548
Q9NYI0	PH and SEC7 domain-containing protein 3	PSD3	14	-0.151969	0.146087
Q9UHV9	Prefoldin subunit 2	PFDN2	3	0.0778759	0.1455
P40429	60S ribosomal protein L13a	RPL13A	3	-0.0933617	0.144077
P09417	Dihydropteridine reductase	QDPR	13	-0.132809	0.143705
P21281	V-type proton ATPase subunit B, brain isoform	ATP6V1B2	23	0.0434293	0.143635
P09493	Tropomyosin alpha-1 chain	TPM1	1	0.0609849	0.143528
P05165	Propionyl-CoA carboxylase alpha chain, mitochondrial	PCCA	8	-0.114775	0.143362
P08133	Annexin A6	ANXA6	29	-0.0574073	0.143152
P21291	Cysteine and glycine-rich protein 1	CSRP1	10	0.109492	0.142797
P62258	14-3-3 protein epsilon	YWHAE	15	-0.0713646	0.141699
Q7Z6L0	Proline-rich transmembrane protein 2	PRRT2	6	-0.0899254	0.141362
P51553	Isocitrate dehydrogenase [NAD] subunit gamma, mitochondrial	IDH3G	9	0.101129	0.140995
O94905	Erlin-2	ERLIN2	5	0.100001	0.140411
Q8WUW1	Protein BRICK1	BRK1	3	0.0749764	0.139649
P08238	Heat shock protein HSP 90-beta	HSP90AB1	16	-0.0740587	0.138957
P61160	Actin-related protein 2	ACTR2	5	-0.0812545	0.138091
Q05193	Dynamin-1	DNM1	1	-0.134637	0.137331
Q13838	Spliceosome RNA helicase DDX39B	DDX39B	8	0.174636	0.137052
Q16531	DNA damage-binding protein 1	DDB1	15	0.0687095	0.136603
Q92823	Neuronal cell adhesion molecule	NRCAM	25	0.0415494	0.136336
Q99497	Protein deglycase DJ-1	PARK7	11	0.0625562	0.135994
O43491	Band 4.1-like protein 2	EPB41L2	17	0.0838315	0.135342
P53990	IST1 homolog	IST1	3	-0.0554917	0.134421
Q96E17	Ras-related protein Rab-3C	RAB3C	5	0.0947177	0.134047
P18507	Gamma-aminobutyric acid receptor subunit gamma-2	GABRG2	3	-0.0830339	0.133208
Q9ULP9	TBC1 domain family member 24	TBC1D24	10	0.0643193	0.132279
Q6PIU2	Neutral cholesterol ester hydrolase 1	NCEH1	12	-0.057841	0.132114
P53680	AP-2 complex subunit sigma	AP2S1	5	0.0601398	0.131759
P13716	Delta-aminolevulinic acid dehydratase	ALAD	8	-0.145096	0.131595
P24588	A-kinase anchor protein 5	AKAP5	1	0.0792787	0.130434
P35573	Glycogen debranching enzyme	AGL	9	0.122863	0.129757
Q14103	Heterogeneous nuclear ribonucleoprotein D0	HNRNPD	4	0.0701498	0.129595
Q16799	Reticulon-1	RTN1	2	0.0438781	0.129537
Q9NRX4	14 kDa phosphohistidine phosphatase	PHPT1	2	0.141441	0.129421
P09382	Galectin-1	LGALS1	7	-0.126933	0.127435
Q9NRW1	Ras-related protein Rab-6B	RAB6B	2	0.0700953	0.127159
Q9Y4Y9	U6 snRNA-associated Sm-like protein LSm5	LSM5	1	0.0982168	0.126493
Q9Y342	Plasmolipin	PLLP	2	-0.211536	0.126463
O95782	AP-2 complex subunit alpha-1	AP2A1	27	0.055747	0.126157
P54709	Sodium/potassium-transporting ATPase subunit beta-3	ATP1B3	4	-0.111318	0.125676
Q00577	Transcriptional activator protein Pur-alpha	PURA	8	0.0649468	0.124756
P31689	DnaJ homolog subfamily A member 1	DNAJA1	5	-0.096496	0.124586
O75122	CLIP-associating protein 2	CLASP2	6	-0.0837266	0.123263
P0DMV9	Heat shock 70 kDa protein 1B	HSPA1B	13	0.0611197	0.122981
P35637	RNA-binding protein FUS	FUS	1	-0.0785331	0.122495
Q99584	Protein S100-A13	S100A13	6	0.130695	0.122033
Q9P035	Very-long-chain (3R)-3-hydroxyacyl-CoA dehydratase 3	HACD3	6	0.0903935	0.121052
P17302	Gap junction alpha-1 protein	GJA1	5	-0.142206	0.119297
Q15084	Protein disulfide-isomerase A6	PDIA6	11	-0.0608243	0.119227
Q3SXM5	Inactive hydroxysteroid dehydrogenase-like protein 1	HSDL1	3	-0.133228	0.11844
Q92530	Proteasome inhibitor PI31 subunit	PSMF1	2	0.0658679	0.117029
Q96FJ2	Dynein light chain 2, cytoplasmic	DYNLL2	2	0.0842605	0.116939
Q7L266	Isoaspartyl peptidase/L-asparaginase	ASRGL1	7	0.0702048	0.115984
Q8TDB8	Solute carrier family 2, facilitated glucose transporter member 14	SLC2A14	3	-0.0708494	0.114436
P23284	Peptidyl-prolyl cis-trans isomerase B	PPIB	4	-0.0355927	0.113612
Q9GZV7	Hyaluronan and proteoglycan link protein 2	HAPLN2	12	-0.169988	0.11313
P63208	S-phase kinase-associated protein 1	SKP1	8	0.0665025	0.113051
P63098	Calcineurin subunit B type 1	PPP3R1	9	0.114873	0.112962
Q9BY67	Cell adhesion molecule 1	CADM1	5	-0.054111	0.112937
O00533	Neural cell adhesion molecule L1-like protein	CHL1	16	0.0982134	0.1129
Q92930	Ras-related protein Rab-8B	RAB8B	2	0.0916484	0.111952
Q9BUR5	Apolipoprotein O	APOO	4	-0.113175	0.111533
Q9H4G0	Band 4.1-like protein 1	EPB41L1	23	-0.0893144	0.111476
P50213	Isocitrate dehydrogenase [NAD] subunit alpha, mitochondrial	IDH3A	13	0.0687036	0.110202
Q86Y82	Syntaxin-12	STX12	5	0.0548208	0.110093
Q10567	AP-1 complex subunit beta-1	AP1B1	12	0.0673828	0.109995
Q14240	Eukaryotic initiation factor 4A-II	EIF4A2	12	0.084216	0.109796
Q9UH03	Neuronal-specific septin-3	SEPT3	13	-0.0444566	0.109698
Q9H0Q3	FXYD domain-containing ion transport regulator 6	FXYD6	3	-0.0565936	0.109448
P06748	Nucleophosmin	NPM1	7	-0.0725325	0.108325
P31948	Stress-induced-phosphoprotein 1	STIP1	15	-0.0374941	0.108306
Q13363	C-terminal-binding protein 1	CTBP1	10	-0.103117	0.107756
Q86VP6	Cullin-associated NEDD8-dissociated protein 1	CAND1	36	0.0480825	0.107219
P04899	Guanine nucleotide-binding protein G(i) subunit alpha-2	GNAI2	9	0.0643856	0.106782
O43598	2-deoxynucleoside 5-phosphate N-hydrolase 1	DNPH1	5	0.102814	0.106298
Q9H008	Phospholysine phosphohistidine inorganic pyrophosphate phosphatase	LHPP	6	0.0731875	0.104544
P49418	Amphiphysin	AMPH	20	-0.0333508	0.104287
Q9BPY8	Homeodomain-only protein	HOPX	4	0.0995868	0.103962
P02671	Fibrinogen alpha chain	FGA	13	-0.258223	0.103935
P62166	Neuronal calcium sensor 1	NCS1	8	-0.0739561	0.103497
Q13618	Cullin-3	CUL3	10	0.0830747	0.103406
P31943	Heterogeneous nuclear ribonucleoprotein H	HNRNPH1	4	0.143368	0.102173
Q15165	Serum paraoxonase/arylesterase 2	PON2	5	-0.0694435	0.10181
Q14515	SPARC-like protein 1	SPARCL1	8	-0.193356	0.101619
Q99460	26S proteasome non-ATPase regulatory subunit 1	PSMD1	7	0.0559981	0.101512
P62987	Ubiquitin-60S ribosomal protein L40	UBA52	8	-0.0399	0.101148
Q00839	Heterogeneous nuclear ribonucleoprotein U	HNRNPU	8	-0.100989	0.100616
P11177	Pyruvate dehydrogenase E1 component subunit beta, mitochondrial	PDHB	10	0.0762209	0.100117
P02511	Alpha-crystallin B chain	CRYAB	10	-0.127605	0.0994445
P63092	Guanine nucleotide-binding protein G(s) subunit alpha isoforms short	GNAS	9	-0.067551	0.0989328
P54289	Voltage-dependent calcium channel subunit alpha-2/delta-1	CACNA2D1	16	0.061933	0.0981923
P08559	Pyruvate dehydrogenase E1 component subunit alpha, somatic form, mitochondrial	PDHA1	19	0.0565911	0.0979688
Q14CZ8	Hepatocyte cell adhesion molecule	HEPACAM	7	0.0593843	0.0978438
P21579	Synaptotagmin-1	SYT1	12	-0.053134	0.0978357
Q9UPR5	Sodium/calcium exchanger 2	SLC8A2	11	-0.0714993	0.0977276
P14314	Glucosidase 2 subunit beta	PRKCSH	5	-0.0603544	0.0972771
Q9Y2J8	Protein-arginine deiminase type-2	PADI2	15	0.0978562	0.0968955
P68371	Tubulin beta-4B chain	TUBB4B	1	0.0759004	0.0967974
P61018	Ras-related protein Rab-4B	RAB4B	5	-0.0462795	0.0966591
Q9NZR1	Tropomodulin-2	TMOD2	13	-0.0395924	0.0954627
O95670	V-type proton ATPase subunit G 2	ATP6V1G2	3	-0.0483127	0.0951486
P38159	RNA-binding motif protein, X chromosome	RBMX	4	0.0882204	0.0947725
P19022	Cadherin-2	CDH2	7	0.083391	0.0942313
Q9UBB6	Neurochondrin	NCDN	22	0.0503503	0.0942258
P62081	40S ribosomal protein S7	RPS7	5	-0.0622104	0.0940758
Q12906	Interleukin enhancer-binding factor 3	ILF3	8	-0.0569744	0.0940068
P10636	Microtubule-associated protein tau	MAPT	0	0.0428483	0.093992
P61020	Ras-related protein Rab-5B	RAB5B	6	-0.0267207	0.0926702
Q13867	Bleomycin hydrolase	BLMH	3	-0.092256	0.0926284
Q9UHG2	ProSAAS	PCSK1N	9	-0.0628555	0.091143
P50150	Guanine nucleotide-binding protein G(I)/G(S)/G(O) subunit gamma-4	GNG4	2	-0.0952108	0.0907784
P62879	Guanine nucleotide-binding protein G(I)/G(S)/G(T) subunit beta-2	GNB2	5	-0.0906051	0.0902806
P43034	Platelet-activating factor acetylhydrolase IB subunit alpha	PAFAH1B1	14	0.0543382	0.087526
P46459	Vesicle-fusing ATPase	NSF	34	0.0612947	0.0872021
P18085	ADP-ribosylation factor 4	ARF4	3	0.0755601	0.0867604
Q06830	Peroxiredoxin-1	PRDX1	11	0.0614611	0.0866369
P36871	Phosphoglucomutase-1	PGM1	29	-0.0496243	0.0853966
Q99733	Nucleosome assembly protein 1-like 4	NAP1L4	9	-0.038178	0.0851889
P23526	Adenosylhomocysteinase	AHCY	12	0.0448485	0.0851639
Q9NR46	Endophilin-B2	SH3GLB2	11	0.0418367	0.0843109
Q9H0E2	Toll-interacting protein	TOLLIP	3	0.079082	0.0827842
P62993	Growth factor receptor-bound protein 2	GRB2	10	-0.0357166	0.0827304
Q9UPY8	Microtubule-associated protein RP/EB family member 3	MAPRE3	9	-0.0544642	0.0818759
Q6ZVM7	TOM1-like protein 2	TOM1L2	9	0.0917323	0.0816018
Q8TDW7	Protocadherin Fat 3	FAT3	2	0.0648684	0.0814676
P13798	Acylamino-acid-releasing enzyme	APEH	10	-0.0502759	0.0806483
P61981	14-3-3 protein gamma	YWHAG	10	0.0568957	0.0804964
Q99623	Prohibitin-2	PHB2	13	-0.091689	0.0796932
Q9P0L0	Vesicle-associated membrane protein-associated protein A	VAPA	3	-0.0392341	0.0796088
P05091	Aldehyde dehydrogenase, mitochondrial	ALDH2	22	-0.0278483	0.0790344
Q96C19	EF-hand domain-containing protein D2	EFHD2	8	0.0345389	0.0784671
Q99719	Septin-5	SEPT5	4	-0.0361365	0.0780321
P17677	Neuromodulin	GAP43	13	0.0494729	0.0775688
P84074	Neuron-specific calcium-binding protein hippocalcin	HPCA	5	-0.0612928	0.0774651
P61764	Syntaxin-binding protein 1	STXBP1	1	0.0550332	0.0771465
Q13813	Spectrin alpha chain, non-erythrocytic 1	SPTAN1	1	0.0186066	0.0753077
P0DOY3	Immunoglobulin lambda constant 3	IGLC3	1	0.120421	0.0748116
Q9NP79	Vacuolar protein sorting-associated protein VTA1 homolog	VTA1	2	0.0452973	0.0744891
Q9H3Z4	DnaJ homolog subfamily C member 5	DNAJC5	7	0.0529548	0.0740559
P00918	Carbonic anhydrase 2	CA2	12	-0.0839577	0.0731664
Q96SZ5	2-aminoethanethiol dioxygenase	ADO	4	0.0469429	0.0727808
Q9Y2I8	WD repeat-containing protein 37	WDR37	3	-0.0588116	0.0726197
P09471	Guanine nucleotide-binding protein G(o) subunit alpha	GNAO1	3	-0.0291042	0.0724992
P55290	Cadherin-13	CDH13	5	0.049897	0.0720984
Q04917	14-3-3 protein eta	YWHAH	11	-0.0466729	0.0720302
P30040	Endoplasmic reticulum resident protein 29	ERP29	6	0.0507775	0.0710956
P22061	Protein-L-isoaspartate(D-aspartate) O-methyltransferase	PCMT1	11	0.0362966	0.0708575
Q96F85	CB1 cannabinoid receptor-interacting protein 1	CNRIP1	5	-0.0353618	0.0704018
P07900	Heat shock protein HSP 90-alpha	HSP90AA1	24	-0.0346827	0.068516
P35222	Catenin beta-1	CTNNB1	15	-0.0797612	0.0677501
P49588	Alanine--tRNA ligase, cytoplasmic	AARS	19	0.0553213	0.0670875
P12814	Alpha-actinin-1	ACTN1	22	-0.0310603	0.0665915
P61956	Small ubiquitin-related modifier 2	SUMO2	2	0.040453	0.066449
Q96JE9	Microtubule-associated protein 6	MAP6	29	0.020797	0.0654444
P20073	Annexin A7	ANXA7	6	0.0654559	0.0654217
Q15181	Inorganic pyrophosphatase	PPA1	15	-0.0427281	0.0651139
Q8N3V7	Synaptopodin	SYNPO	11	0.054137	0.0645807
O60313	Dynamin-like 120 kDa protein, mitochondrial	OPA1	33	-0.0598471	0.0638195
P07195	L-lactate dehydrogenase B chain	LDHB	18	-0.0377445	0.063254
P46926	Glucosamine-6-phosphate isomerase 1	GNPDA1	5	-0.0534455	0.0625961
P35080	Profilin-2	PFN2	4	0.0414658	0.0625037
Q9C0C9	E2/E3 hybrid ubiquitin-protein ligase UBE2O	UBE2O	7	0.0476596	0.0624732
O43301	Heat shock 70 kDa protein 12A	HSPA12A	19	0.0472919	0.061786
Q92752	Tenascin-R	TNR	30	-0.0255163	0.0616456
P31947	14-3-3 protein sigma	SFN	2	-0.0826243	0.0605831
Q9UFN0	Protein NipSnap homolog 3A	NIPSNAP3A	8	-0.032441	0.0603618
Q13740	CD166 antigen	ALCAM	10	-0.0570401	0.0600943
Q99878	Histone H2A type 1-J	HIST1H2AJ	1	0.0563113	0.0576818
P32119	Peroxiredoxin-2	PRDX2	13	0.0285585	0.0573865
P42126	Enoyl-CoA delta isomerase 1, mitochondrial	ECI1	3	0.0358249	0.0573822
P60900	Proteasome subunit alpha type-6	PSMA6	8	-0.019869	0.0571449
P47756	F-actin-capping protein subunit beta	CAPZB	11	-0.0256929	0.0566872
P60866	40S ribosomal protein S20	RPS20	2	-0.0264914	0.0564242
P22626	Heterogeneous nuclear ribonucleoproteins A2/B1	HNRNPA2B1	7	-0.0778027	0.0561437
Q16181	Septin-7	SEPT7	17	0.0193579	0.0551174
Q9UGV2	Protein NDRG3	NDRG3	5	-0.0337183	0.0550764
Q14247	Src substrate cortactin	CTTN	5	0.0423718	0.0547332
O14818	Proteasome subunit alpha type-7	PSMA7	7	-0.0234235	0.0544675
P08708	40S ribosomal protein S17	RPS17	3	-0.0351242	0.0540895
Q9Y305	Acyl-coenzyme A thioesterase 9, mitochondrial	ACOT9	6	0.0345151	0.0539997
Q14254	Flotillin-2	FLOT2	13	0.047596	0.0538154
P27635	60S ribosomal protein L10	RPL10	2	0.0201286	0.053613
O75781	Paralemmin-1	PALM	11	-0.0173883	0.0531189
P52907	F-actin-capping protein subunit alpha-1	CAPZA1	5	0.0281144	0.0531018
P17066	Heat shock 70 kDa protein 6	HSPA6	1	-0.0412112	0.0528759
P13797	Plastin-3	PLS3	13	-0.064527	0.0527981
O15394	Neural cell adhesion molecule 2	NCAM2	19	-0.0259195	0.0527064
O43837	Isocitrate dehydrogenase [NAD] subunit beta, mitochondrial	IDH3B	11	-0.0399249	0.0519083
Q8IWA5	Choline transporter-like protein 2	SLC44A2	7	-0.042101	0.0517302
Q92599	Septin-8	SEPT8	13	-0.0197973	0.0502705
Q04760	Lactoylglutathione lyase	GLO1	11	0.0201774	0.050015
P40123	Adenylyl cyclase-associated protein 2	CAP2	11	-0.0497316	0.0499987
P54727	UV excision repair protein RAD23 homolog B	RAD23B	6	0.0379862	0.0497699
P27348	14-3-3 protein theta	YWHAQ	11	0.0264291	0.0492188
P12270	Nucleoprotein TPR	TPR	2	0.0422924	0.0488551
Q8N608	Inactive dipeptidyl peptidase 10	DPP10	7	0.0359327	0.0487478
Q9BQI5	SH3-containing GRB2-like protein 3-interacting protein 1	SGIP1	10	-0.0302219	0.048109
P78417	Glutathione S-transferase omega-1	GSTO1	11	0.0263808	0.0469805
P07237	Protein disulfide-isomerase	P4HB	18	0.0265666	0.0469565
P50502	Hsc70-interacting protein	ST13	6	0.0225479	0.0467833
P10645	Chromogranin-A	CHGA	3	-0.0513936	0.0467042
P46976	Glycogenin-1	GYG1	5	0.075871	0.0454775
P67936	Tropomyosin alpha-4 chain	TPM4	7	-0.0229157	0.0453614
P29966	Myristoylated alanine-rich C-kinase substrate	MARCKS	8	0.03726	0.044748
Q6IBS0	Twinfilin-2	TWF2	8	-0.0435982	0.0443976
Q2TAA2	Isoamyl acetate-hydrolyzing esterase 1 homolog	IAH1	4	-0.0224471	0.0432413
P11233	Ras-related protein Ral-A	RALA	2	-0.0117039	0.0427332
Q9UPV7	Protein KIAA1045	KIAA1045	9	-0.0566065	0.0423717
P21399	Cytoplasmic aconitate hydratase	ACO1	11	0.0543284	0.0413628
P42785	Lysosomal Pro-X carboxypeptidase	PRCP	3	0.0426159	0.0410507
P30086	Phosphatidylethanolamine-binding protein 1	PEBP1	14	0.0197644	0.0403098
O43581	Synaptotagmin-7	SYT7	5	-0.0215737	0.0397304
O95757	Heat shock 70 kDa protein 4L	HSPA4L	17	-0.0479196	0.0388622
P31946	14-3-3 protein beta/alpha	YWHAB	7	0.0235291	0.038406
Q8N573	Oxidation resistance protein 1	OXR1	25	0.0144333	0.037857
Q15223	Nectin-1	PVRL1	3	-0.0260929	0.0376509
P35579	Myosin-9	MYH9	22	0.0504099	0.0376358
P36578	60S ribosomal protein L4	RPL4	8	0.0175078	0.0366381
Q9BRX8	Redox-regulatory protein FAM213A	FAM213A	5	-0.0215968	0.0360361
P07910	Heterogeneous nuclear ribonucleoproteins C1/C2	HNRNPC	6	0.0630262	0.0358725
P43304	Glycerol-3-phosphate dehydrogenase, mitochondrial	GPD2	19	0.0212377	0.0354332
P07602	Prosaposin	PSAP	9	-0.0259232	0.0338959
O15212	Prefoldin subunit 6	PFDN6	5	-0.0149699	0.0324239
Q8N8Y2	V-type proton ATPase subunit d 2	ATP6V0D2	1	-0.035595	0.0311351
P13611	Versican core protein	VCAN	16	-0.0265633	0.0305452
P62701	40S ribosomal protein S4, X isoform	RPS4X	9	-0.00813473	0.0287136
Q08AM6	Protein VAC14 homolog	VAC14	5	0.0243309	0.0283381
P29218	Inositol monophosphatase 1	IMPA1	10	0.0177004	0.0281356
P20810	Calpastatin	CAST	4	0.0191132	0.0270432
P11310	Medium-chain specific acyl-CoA dehydrogenase, mitochondrial	ACADM	8	-0.0242665	0.0270245
Q9UHD1	Cysteine and histidine-rich domain-containing protein 1	CHORDC1	3	0.0223972	0.0268426
Q9NQ66	1-phosphatidylinositol 4,5-bisphosphate phosphodiesterase beta-1	PLCB1	29	0.0132829	0.026558
P25789	Proteasome subunit alpha type-4	PSMA4	4	0.020123	0.0255356
P17858	ATP-dependent 6-phosphofructokinase, liver type	PFKL	13	0.0308154	0.0250544
P56211	cAMP-regulated phosphoprotein 19	ARPP19	1	-0.0190455	0.0248673
P09104	Gamma-enolase	ENO2	19	0.0137761	0.0242873
P53396	ATP-citrate synthase	ACLY	19	0.0142168	0.023867
Q9BWD1	Acetyl-CoA acetyltransferase, cytosolic	ACAT2	8	0.00967	0.0238024
Q9UPA5	Protein bassoon	BSN	19	-0.0367594	0.0237662
P62328	Thymosin beta-4	TMSB4X	4	0.0370375	0.023015
O95716	Ras-related protein Rab-3D	RAB3D	2	-0.0153787	0.0226737
P55084	Trifunctional enzyme subunit beta, mitochondrial	HADHB	13	-0.0139929	0.0225683
P09972	Fructose-bisphosphate aldolase C	ALDOC	23	-0.00962657	0.0218407
Q15365	Poly(rC)-binding protein 1	PCBP1	5	-0.00944181	0.0216423
Q6UWR7	Ectonucleotide pyrophosphatase/phosphodiesterase family member 6	ENPP6	10	0.0439157	0.0206307
P63244	Guanine nucleotide-binding protein subunit beta-2-like 1	GNB2L1	9	-0.0200113	0.0203724
Q8TCZ2	CD99 antigen-like protein 2	CD99L2	7	-0.0152431	0.0196662
P19338	Nucleolin	NCL	11	-0.0264216	0.0195054
Q9H115	Beta-soluble NSF attachment protein	NAPB	15	-0.0133583	0.0193189
P60174	Triosephosphate isomerase	TPI1	19	0.00702754	0.0191675
Q02543	60S ribosomal protein L18a	RPL18A	4	0.00856723	0.0190702
P62249	40S ribosomal protein S16	RPS16	5	-0.0166926	0.0184238
P19086	Guanine nucleotide-binding protein G(z) subunit alpha	GNAZ	9	-0.0165499	0.0172005
O95433	Activator of 90 kDa heat shock protein ATPase homolog 1	AHSA1	2	0.0137368	0.0170889
P68133	Actin, alpha skeletal muscle	ACTA1	0	-0.0161514	0.0161495
Q96GW7	Brevican core protein	BCAN	19	-0.00698817	0.0158382
P49748	Very long-chain specific acyl-CoA dehydrogenase, mitochondrial	ACADVL	17	0.0143137	0.0156457
Q7L1I2	Synaptic vesicle glycoprotein 2B	SV2B	5	-0.0157709	0.0148727
Q9UIJ7	GTP:AMP phosphotransferase AK3, mitochondrial	AK3	12	-0.00915956	0.0144882
Q12860	Contactin-1	CNTN1	34	-0.00476219	0.0143871
P84090	Enhancer of rudimentary homolog	ERH	2	0.0105429	0.0141994
Q9NZD2	Glycolipid transfer protein	GLTP	7	0.0157921	0.0122954
Q9H7Z7	Prostaglandin E synthase 2	PTGES2	6	0.00900095	0.0118945
Q8IW45	ATP-dependent (S)-NAD(P)H-hydrate dehydratase	CARKD	8	-0.00616728	0.0117657
O14737	Programmed cell death protein 5	PDCD5	4	0.00652045	0.0113379
P63027	Vesicle-associated membrane protein 2	VAMP2	5	0.00674615	0.0110544
P63313	Thymosin beta-10	TMSB10	1	0.00877566	0.0102501
Q99832	T-complex protein 1 subunit eta	CCT7	16	0.00203596	0.0089683
P02686	Myelin basic protein	MBP	1	-0.017764	0.00887569
P35270	Sepiapterin reductase	SPR	4	-0.0050084	0.00775771
P13804	Electron transfer flavoprotein subunit alpha, mitochondrial	ETFA	12	-0.00327208	0.00713467
P09496	Clathrin light chain A	CLTA	1	-0.00464934	0.00642172
O75347	Tubulin-specific chaperone A	TBCA	5	-0.00444231	0.00419709
Q9UJC5	SH3 domain-binding glutamic acid-rich-like protein 2	SH3BGRL2	3	0.00177915	0.00403728
P49327	Fatty acid synthase	FASN	36	0.00493111	0.00326915
Q9BXW6	Oxysterol-binding protein-related protein 1	OSBPL1A	4	-0.00239093	0.00184305
Q15555	Microtubule-associated protein RP/EB family member 2	MAPRE2	6	-0.00127463	0.00117138
Q9Y5K8	V-type proton ATPase subunit D	ATP6V1D	10	-0.000509936	0.00114989
