# Supplementary material for: Comparative Proteomic Profiling Identifies Reciprocal Expression of Mitochondrial Proteins Between White and Gray Matter Lesions From Multiple Sclerosis Brains
Source: Front Neurol. 2021 Dec 24;12:779003. doi: 10.3389/fneur.2021.779003 (PMC8740228; doi:10.3389/fneur.2021.779003)
Supplement: Supplementary file 5 [file Data_Sheet_5.xls]

## Sheet: Sheet0
Supplementary File 5: Canonical pathways associated differential expressed proteins in GMLs
Ingenuity Canonical Pathways	-log(p-value)	Ratio	z-score	Molecules
Oxidative Phosphorylation	32	0.183	-4.472	ATP5F1D,ATP5MG,ATP5PB,ATP5PD,ATP5PF,COX4I1,COX5A,COX5B,COX6B1,NDUFA4,NDUFA5,NDUFA7,NDUFA8,NDUFS5,NDUFV1,UQCRB,UQCRC1,UQCRFS1,UQCRH,UQCRQ
Mitochondrial Dysfunction	27.8	0.118	#NUM!	ATP5F1D,ATP5MG,ATP5PB,ATP5PD,ATP5PF,COX4I1,COX5A,COX5B,COX6B1,NDUFA4,NDUFA5,NDUFA7,NDUFA8,NDUFS5,NDUFV1,UQCRB,UQCRC1,UQCRFS1,UQCRH,UQCRQ
Sirtuin Signaling Pathway	12.4	0.0445	2.449	ATP5F1D,ATP5PB,ATP5PF,NDUFA4,NDUFA5,NDUFA7,NDUFA8,NDUFS5,NDUFV1,SLC25A4,SLC25A5,SLC25A6,UQCRFS1
Estrogen Receptor Signaling	7.17	0.0248	#NUM!	ATP5F1D,ATP5PB,GNG3,NDUFA4,NDUFA5,NDUFA7,NDUFA8,NDUFS5,NDUFV1,UQCRFS1
Glucocorticoid Receptor Signaling	4.82	0.0155	#NUM!	ATP5F1D,ATP5PB,NDUFA4,NDUFA5,NDUFA7,NDUFA8,NDUFS5,NDUFV1,UQCRFS1
Induction of Apoptosis by HIV1	4.64	0.0615	-2	SLC25A3,SLC25A4,SLC25A5,SLC25A6
Necroptosis Signaling Pathway	3.16	0.0255	-1	SLC25A3,SLC25A4,SLC25A5,SLC25A6
Huntington's Disease Signaling	3.13	0.0178	#NUM!	ATP5F1D,ATP5PB,ATP5PF,GNG3,PSMC3
HER-2 Signaling in Breast Cancer	2.8	0.0204	2	COX4I1,COX5A,COX5B,COX6B1
D-mannose Degradation	2.59	1	#NUM!	MPI
Heme Degradation	2	0.25	#NUM!	BLVRA
Glutamate Receptor Signaling	1.91	0.0303	#NUM!	GNG3,SLC1A2
GDP-mannose Biosynthesis	1.82	0.167	#NUM!	MPI
Antiproliferative Role of Somatostatin Receptor 2	1.78	0.026	#NUM!	GNG3,PTPN11
Xenobiotic Metabolism AHR Signaling Pathway	1.68	0.023	#NUM!	ALDH1L1,GSTM3
Ketolysis	1.6	0.1	#NUM!	BDH2
Ketogenesis	1.56	0.0909	#NUM!	BDH2
Colanic Acid Building Blocks Biosynthesis	1.45	0.0714	#NUM!	MPI
LXR/RXR Activation	1.41	0.0163	#NUM!	APOA1,PCYOX1
FXR/RXR Activation	1.39	0.0159	#NUM!	APOA1,PCYOX1
D-myo-inositol (1,4,5)-trisphosphate Degradation	1.37	0.0588	#NUM!	INPP1
Atherosclerosis Signaling	1.36	0.0154	#NUM!	APOA1,PCYOX1
GABA Receptor Signaling	1.36	0.0153	#NUM!	GNG3,SLC6A1
IL-12 Signaling and Production in Macrophages	1.33	0.0147	#NUM!	APOA1,PCYOX1
Superpathway of D-myo-inositol (1,4,5)-trisphosphate Metabolism	1.24	0.0435	#NUM!	INPP1
Role of JAK family kinases in IL-6-type Cytokine Signaling	1.21	0.04	#NUM!	PTPN11
Aryl Hydrocarbon Receptor Signaling	1.21	0.0126	#NUM!	ALDH1L1,GSTM3
Acute Phase Response Signaling	1.09	0.0108	#NUM!	APOA1,PTPN11
Glutathione-mediated Detoxification	1.09	0.0303	#NUM!	GSTM3
Role of JAK2 in Hormone-like Cytokine Signaling	1.08	0.0294	#NUM!	PTPN11
Fatty Acid β-oxidation I	1.08	0.0294	#NUM!	ACAA1
Xenobiotic Metabolism CAR Signaling Pathway	1.08	0.0106	#NUM!	ALDH1L1,GSTM3
Production of Nitric Oxide and Reactive Oxygen Species in Macrophages	1.07	0.0105	#NUM!	APOA1,PCYOX1
Xenobiotic Metabolism PXR Signaling Pathway	1.07	0.0104	#NUM!	ALDH1L1,GSTM3
PPARα/RXRα Activation	1.06	0.0104	#NUM!	ACAA1,APOA1
Clathrin-mediated Endocytosis Signaling	1.06	0.0104	#NUM!	APOA1,PCYOX1
Ephrin Receptor Signaling	1.03	0.00995	#NUM!	GNG3,PTPN11
G Protein Signaling Mediated by Tubby	0.975	0.0227	#NUM!	GNG3
Ephrin A Signaling	0.947	0.0213	#NUM!	PTPN11
Apelin Muscle Signaling Pathway	0.939	0.0208	#NUM!	GNG3
Stearate Biosynthesis I (Animals)	0.896	0.0189	#NUM!	BDH2
FAT10 Signaling Pathway	0.876	0.0179	#NUM!	PSMC3
LPS/IL-1 Mediated Inhibition of RXR Function	0.87	0.00794	#NUM!	ALDH1L1,GSTM3
CNTF Signaling	0.87	0.0175	#NUM!	PTPN11
Axonal Guidance Signaling	0.86	0.00593	#NUM!	ADAM22,GNG3,PTPN11
IL-2 Signaling	0.842	0.0164	#NUM!	PTPN11
Semaphorin Signaling in Neurons	0.836	0.0161	#NUM!	DPYSL4
Polyamine Regulation in Colon Cancer	0.836	0.0161	#NUM!	PSMC3
Thrombopoietin Signaling	0.827	0.0159	#NUM!	PTPN11
Opioid Signaling Pathway	0.807	0.00725	#NUM!	GNG3,SLC12A5
Role of JAK1 and JAK3 in γc Cytokine Signaling	0.79	0.0145	#NUM!	PTPN11
GM-CSF Signaling	0.785	0.0143	#NUM!	PTPN11
IL-10 Signaling	0.775	0.0139	#NUM!	BLVRA
ERK5 Signaling	0.775	0.0139	#NUM!	PTPN11
Ephrin B Signaling	0.775	0.0139	#NUM!	GNG3
Xenobiotic Metabolism Signaling	0.775	0.00692	#NUM!	ALDH1L1,GSTM3
Leptin Signaling in Obesity	0.764	0.0135	#NUM!	PTPN11
Neurotrophin/TRK Signaling	0.754	0.0132	#NUM!	PTPN11
Angiopoietin Signaling	0.747	0.013	#NUM!	PTPN11
Maturity Onset Diabetes of Young (MODY) Signaling	0.742	0.0128	#NUM!	APOA1
FLT3 Signaling in Hematopoietic Progenitor Cells	0.733	0.0125	#NUM!	PTPN11
Renal Cell Carcinoma Signaling	0.733	0.0125	#NUM!	PTPN11
JAK/Stat Signaling	0.724	0.0122	#NUM!	PTPN11
Neuroinflammation Signaling Pathway	0.719	0.00635	#NUM!	SLC1A2,SLC6A1
FGF Signaling	0.714	0.0119	#NUM!	PTPN11
BAG2 Signaling Pathway	0.714	0.0119	#NUM!	PSMC3
Prolactin Signaling	0.706	0.0116	#NUM!	PTPN11
Melanocyte Development and Pigmentation Signaling	0.67	0.0106	#NUM!	PTPN11
IL-1 Signaling	0.67	0.0106	#NUM!	GNG3
VEGF Signaling	0.65	0.0101	#NUM!	PTPN11
Mouse Embryonic Stem Cell Pluripotency	0.633	0.00962	#NUM!	PTPN11
IGF-1 Signaling	0.633	0.00962	#NUM!	PTPN11
α-Adrenergic Signaling	0.625	0.00943	#NUM!	GNG3
PD-1, PD-L1 cancer immunotherapy pathway	0.625	0.00943	#NUM!	PTPN11
Chronic Myeloid Leukemia Signaling	0.622	0.00935	#NUM!	PTPN11
Amyotrophic Lateral Sclerosis Signaling	0.593	0.0087	#NUM!	SLC1A2
Role of Tissue Factor in Cancer	0.59	0.00862	#NUM!	PTPN11
GPCR-Mediated Nutrient Sensing in Enteroendocrine Cells	0.59	0.00862	#NUM!	GNG3
Neuregulin Signaling	0.587	0.00855	#NUM!	PTPN11
Fc Epsilon RI Signaling	0.587	0.00855	#NUM!	PTPN11
NGF Signaling	0.585	0.00847	#NUM!	PTPN11
Gαs Signaling	0.575	0.00826	#NUM!	GNG3
Endocannabinoid Developing Neuron Pathway	0.569	0.00813	#NUM!	GNG3
Protein Kinase A Signaling	0.564	0.00498	#NUM!	GNG3,PTPN11
IL-6 Signaling	0.554	0.00781	#NUM!	PTPN11
G Beta Gamma Signaling	0.551	0.00775	#NUM!	GNG3
P2Y Purigenic Receptor Signaling Pathway	0.551	0.00775	#NUM!	GNG3
fMLP Signaling in Neutrophils	0.545	0.00763	#NUM!	GNG3
HGF Signaling	0.544	0.00758	#NUM!	PTPN11
CCR3 Signaling in Eosinophils	0.535	0.00741	#NUM!	GNG3
Gαi Signaling	0.527	0.00725	#NUM!	GNG3
Apelin Endothelial Signaling Pathway	0.524	0.00719	#NUM!	GNG3
Insulin Receptor Signaling	0.521	0.00714	#NUM!	PTPN11
Xenobiotic Metabolism General Signaling Pathway	0.514	0.00699	#NUM!	GSTM3
Dilated Cardiomyopathy Signaling Pathway	0.506	0.00685	#NUM!	PTPN11
Endocannabinoid Neuronal Synapse Pathway	0.504	0.0068	#NUM!	GNG3
Molecular Mechanisms of Cancer	0.503	0.00449	#NUM!	GNG3,PTPN11
Semaphorin Neuronal Repulsive Signaling Pathway	0.495	0.00662	#NUM!	DPYSL4
Relaxin Signaling	0.489	0.00654	#NUM!	GNG3
Inhibition of ARE-Mediated mRNA Degradation Pathway	0.471	0.00621	#NUM!	PSMC3
Human Embryonic Stem Cell Pluripotency	0.461	0.00602	#NUM!	GNG3
CXCR4 Signaling	0.458	0.00599	#NUM!	GNG3
Gustation Pathway	0.458	0.00599	#NUM!	GNG3
Androgen Signaling	0.455	0.00592	#NUM!	GNG3
Gαq Signaling	0.452	0.00588	#NUM!	GNG3
Cardiac β-adrenergic Signaling	0.445	0.00575	#NUM!	GNG3
D-myo-inositol (1,4,5,6)-Tetrakisphosphate Biosynthesis	0.439	0.00565	#NUM!	PTPN11
D-myo-inositol (3,4,5,6)-tetrakisphosphate Biosynthesis	0.439	0.00565	#NUM!	PTPN11
GNRH Signaling	0.418	0.00532	#NUM!	GNG3
3-phosphoinositide Degradation	0.416	0.00529	#NUM!	PTPN11
Regulation Of The Epithelial Mesenchymal Transition By Growth Factors Pathway	0.411	0.00521	#NUM!	PTPN11
Leukocyte Extravasation Signaling	0.409	0.00518	#NUM!	PTPN11
D-myo-inositol-5-phosphate Metabolism	0.409	0.00518	#NUM!	PTPN11
B Cell Receptor Signaling	0.408	0.00515	#NUM!	PTPN11
Regulation of the Epithelial-Mesenchymal Transition Pathway	0.406	0.00513	#NUM!	PTPN11
ILK Signaling	0.4	0.00505	#NUM!	FERMT2
Natural Killer Cell Signaling	0.399	0.00503	#NUM!	PTPN11
3-phosphoinositide Biosynthesis	0.393	0.00493	#NUM!	PTPN11
Thrombin Signaling	0.381	0.00476	#NUM!	GNG3
IL-8 Signaling	0.379	0.00474	#NUM!	GNG3
RhoGDI Signaling	0.374	0.00465	#NUM!	GNG3
Role of NFAT in Cardiac Hypertrophy	0.366	0.00455	#NUM!	GNG3
Superpathway of Inositol Phosphate Compounds	0.347	0.00429	#NUM!	PTPN11
NRF2-mediated Oxidative Stress Response	0.342	0.00422	#NUM!	GSTM3
AMPK Signaling	0.335	0.00413	#NUM!	GNG3
Sperm Motility	0.32	0.00394	#NUM!	GNG3
Cardiac Hypertrophy Signaling	0.315	0.00388	#NUM!	GNG3
Signaling by Rho Family GTPases	0.304	0.00373	#NUM!	GNG3
Colorectal Cancer Metastasis Signaling	0.303	0.00372	#NUM!	GNG3
Protein Ubiquitination Pathway	0.296	0.00364	#NUM!	PSMC3
Systemic Lupus Erythematosus In B Cell Signaling Pathway	0.293	0.00361	#NUM!	PTPN11
Role of NFAT in Regulation of the Immune Response	0	0.00176	#NUM!	GNG3
CCR5 Signaling in Macrophages	0	0.0021	#NUM!	GNG3
CTLA4 Signaling in Cytotoxic T Lymphocytes	0	0.00219	#NUM!	PTPN11
CD28 Signaling in T Helper Cells	0	0.00202	#NUM!	PTPN11
CREB Signaling in Neurons	0	0.00166	#NUM!	GNG3
Phospholipase C Signaling	0	0.00153	#NUM!	GNG3
Breast Cancer Regulation by Stathmin1	0	0.00169	#NUM!	GNG3
Tec Kinase Signaling	0	0.0018	#NUM!	GNG3
SAPK/JNK Signaling	0	0.00208	#NUM!	GNG3
T Cell Receptor Signaling	0	0.00169	#NUM!	PTPN11
Cardiac Hypertrophy Signaling (Enhanced)	0	0.00186	#NUM!	GNG3
T Cell Exhaustion Signaling Pathway	0	0.00184	#NUM!	PTPN11
