# Supplementary material for: Comparative Proteomic Profiling Identifies Reciprocal Expression of Mitochondrial Proteins Between White and Gray Matter Lesions From Multiple Sclerosis Brains
Source: Front Neurol. 2021 Dec 24;12:779003. doi: 10.3389/fneur.2021.779003 (PMC8740228; doi:10.3389/fneur.2021.779003)
Supplement: Supplementary file 6 [file Data_Sheet_6.xlsx]

## Sheet: Down cellular component
Supplementary File 6: GO term list (Cellular Component/Biological Processes) associated to downregulated GMLs proteome
Cellular components_Downregulated GML proteins
Term	Overlap	P-value	Adjusted P-value	Odds Ratio	Combined Score	Genes
Mitochondrial inner membrane (GO:0005743)	26/341	7.55752e-37	1.66265e-35	115.821	9633.18	SLC25A3;UQCRB;MRPS36;COX4I1;ATP5J;ATP5H;COX5B;COX5A;UQCRH;ATP5L;ATP5D;UQCRFS1;NDUFV1;NDUFA8;NDUFA7;NDUFA5;NDUFA4;ATP5F1;COX6B1;UQCRQ;NDUFS5;UQCRC1;SLC25A12;SLC25A5;SLC25A4;SLC25A6
Mitochondrion (GO:0005739)	26/1026	2.4889e-24	2.73779e-23	35.2114	1913.75	SLC25A3;MRPS36;COX4I1;CISD1;ATP5J;CEND1;ATP5H;COX5B;UQCRH;ATP5L;ATP5D;UQCRFS1;NDUFV1;NDUFA8;NDUFA7;NDUFA4;USMG5;ATP5F1;UQCRQ;NDUFS5;UQCRC1;SFXN1;SLC25A12;SLC25A5;SLC25A4;SLC25A6
Mitochondrial proton-transporting ATP synthase complex (GO:0005753)	6/22	3.1489e-12	2.30919e-11	219.971	5825.69	ATP5D;USMG5;ATP5J;ATP5H;ATP5F1;ATP5L
Mitochondrial respiratory chain complex III (GO:0005750)	5/14	4.87664e-11	2.68215e-10	316.683	7519.3	UQCRB;UQCRQ;UQCRC1;UQCRFS1;UQCRH
Mitochondrial respiratory chain complex IV (GO:0005751)	5/17	1.50078e-10	6.60342e-10	237.476	5371.68	NDUFA4;COX4I1;UQCRFS1;COX5B;COX5A
Mitochondrial respiratory chain complex I (GO:0005747)	6/51	7.28651e-10	2.67172e-09	78.098	1643.17	NDUFA8;NDUFA7;NDUFA5;NDUFA4;NDUFS5;NDUFV1
Mitochondrial proton-transporting ATP synthase complex, coupling factor F(o) (GO:0000276)	3/7	2.57924e-07	8.10618e-07	404.514	6136.71	ATP5H;ATP5F1;ATP5L
Oxoglutarate dehydrogenase complex (GO:0045252)	1/7	0.0139182	0.0382751	85.2735	364.506	MRPS36
Juxtaparanode region of axon (GO:0044224)	1/9	0.0178601	0.043658	63.9487	257.406	KCNA2
Mitochondrial inner membrane presequence translocase complex (GO:0005744)	1/13	0.0256977	0.056535	42.6239	156.061	SLC25A6
Very-low-density lipoprotein particle (GO:0034361)	1/15	0.0295936	0.0591873	36.5311	128.597	PCYOX1
Axon (GO:0030424)	2/141	0.0323247	0.059262	7.50511	25.757	KCNA2;ADAM22
Mitochondrial small ribosomal subunit (GO:0005763)	1/27	0.0526522	0.0891038	19.6588	57.8764	MRPS36
Main axon (GO:0044304)	1/33	0.0639803	0.10054	15.9679	43.8988	KCNA2
Integral component of plasma membrane (GO:0005887)	6/1463	0.0688604	0.100995	2.24107	5.99637	SLC25A3;KCNA2;SLC1A2;SLC6A1;SLC25A5;SLC25A4
Integral component of mitochondrial membrane (GO:0032592)	1/56	0.106194	0.139747	9.27972	20.8097	SLC25A4
Mitochondrial intermembrane space (GO:0005758)	1/57	0.107986	0.139747	9.11355	20.2845	NDUFA8
Mitochondrial matrix (GO:0005759)	2/308	0.126058	0.149631	3.38046	7.00099	ATP5D;ATP5F1
Mitochondrial envelope (GO:0005740)	1/69	0.129227	0.149631	7.50075	15.348	NDUFA8
Lytic vacuole (GO:0000323)	1/183	0.307914	0.338705	2.78642	3.28222	PCYOX1
Dendrite (GO:0030425)	1/215	0.351278	0.368006	2.36592	2.47517	KCNA2
Dysosome (GO:0005764)	1/422	0.574237	0.574237	1.19002	0.660123	PCYOX1

## Sheet: Down_biological process
Supplementary File 6: GO term list (Cellular Component/Biological Processes) associated to downregulated GMLs proteome
Cellular components_Downregulated GML proteins
Term	Overlap	P-value	Adjusted P-value	Odds Ratio	Combined Score	Genes
Respiratory electron transport chain (GO:0022904)	16/94	8.46507e-28	1.30362e-25	169.932	10592.9	NDUFA8;NDUFA7;UQCRB;NDUFA5;NDUFA4;COX4I1;COX5B;COX5A;UQCRH;COX6B1;UQCRQ;NDUFS5;UQCRC1;UQCRFS1;SLC25A12;NDUFV1
Mitochondrial ATP synthesis coupled electron transport (GO:0042775)	15/85	2.6686e-26	2.05482e-24	170.486	10039.2	NDUFA8;NDUFA7;UQCRB;NDUFA5;NDUFA4;COX4I1;COX5B;COX5A;UQCRH;COX6B1;UQCRQ;NDUFS5;UQCRC1;UQCRFS1;NDUFV1
Mitochondrial transport (GO:0006839)	11/135	1.71281e-15	8.79241e-14	60.6774	2063.07	SLC25A3;ATP5D;ATP5J;ATP5H;COX5B;ATP5F1;SLC25A12;SLC25A5;SLC25A4;ATP5L;SLC25A6
ATP metabolic process (GO:0046034)	8/56	1.60842e-13	6.19244e-12	103.708	3055.08	UQCRB;ATP5D;UQCRC1;ATP5J;ATP5H;ATP5F1;UQCRH;ATP5L
Mitochondrial ATP synthesis coupled proton transport (GO:0042776)	6/21	2.29343e-12	7.06377e-11	234.647	6288.77	ATP5D;ATP5J;ATP5H;COX5B;ATP5F1;ATP5L
ATP synthesis coupled proton transport (GO:0015986)	6/27	1.24021e-11	3.18322e-10	167.555	4207.82	ATP5D;ATP5J;ATP5H;COX5B;ATP5F1;ATP5L
Mitochondrial electron transport, ubiquinol to cytochrome c (GO:0006122)	5/14	4.87664e-11	1.07286e-09	316.683	7519.3	UQCRB;UQCRQ;UQCRC1;UQCRFS1;UQCRH
Mitochondrial electron transport, NADH to ubiquinone (GO:0006120)	6/46	3.81746e-10	7.34861e-09	87.8824	1905.84	NDUFA8;NDUFA7;NDUFA5;NDUFA4;NDUFS5;NDUFV1
Mitochondrial electron transport, cytochrome c to oxygen (GO:0006123)	5/21	4.90663e-10	8.3958e-09	178.071	3817.01	NDUFA4;COX4I1;COX5B;COX5A;COX6B1
Purine ribonucleoside triphosphate biosynthetic process (GO:0009206)	5/27	1.92967e-09	2.70154e-08	129.468	2597.88	ATP5D;ATP5J;ATP5H;ATP5F1;ATP5L
Cristae formation (GO:0042407)	5/27	1.92967e-09	2.70154e-08	129.468	2597.88	ATP5D;ATP5J;ATP5H;ATP5F1;ATP5L
Oxidative phosphorylation (GO:0006119)	4/11	4.47895e-09	5.66071e-08	316.714	6088.48	UQCRB;ATP5D;UQCRC1;UQCRH
ATP biosynthetic process (GO:0006754)	5/32	4.77852e-09	5.66071e-08	105.466	2020.63	ATP5D;ATP5J;ATP5H;ATP5F1;ATP5L
Inner mitochondrial membrane organization (GO:0007007)	5/36	8.89379e-09	9.78317e-08	91.8387	1702.5	ATP5D;ATP5J;ATP5H;ATP5F1;ATP5L
Energy coupled proton transport, down electrochemical gradient (GO:0015985)	4/13	9.67659e-09	9.93463e-08	246.309	4545.27	ATP5D;ATP5H;ATP5F1;ATP5L
Purine ribonucleoside monophosphate biosynthetic process (GO:0009168)	5/39	1.35237e-08	1.30166e-07	83.7227	1516.96	ATP5D;ATP5J;ATP5H;ATP5F1;ATP5L
Mitochondrial respiratory chain complex assembly (GO:0033108)	6/97	3.73867e-08	3.38679e-07	38.5307	658.95	NDUFA8;NDUFA7;UQCRB;NDUFA5;NDUFS5;NDUFV1
Mitochondrial respiratory chain complex I biogenesis (GO:0097031)	5/64	1.72678e-07	1.32962e-06	48.1864	750.352	NDUFA8;NDUFA7;NDUFA5;NDUFS5;NDUFV1
NADH dehydrogenase complex assembly (GO:0010257)	5/64	1.72678e-07	1.32962e-06	48.1864	750.352	NDUFA8;NDUFA7;NDUFA5;NDUFS5;NDUFV1
Mitochondrial respiratory chain complex I assembly (GO:0032981)	5/64	1.72678e-07	1.32962e-06	48.1864	750.352	NDUFA8;NDUFA7;NDUFA5;NDUFS5;NDUFV1
Purine ribonucleotide biosynthetic process (GO:0009152)	5/75	3.84663e-07	2.82086e-06	40.5918	599.578	ATP5D;ATP5J;ATP5H;ATP5F1;ATP5L
aerobic respiration (GO:0009060)	3/28	2.34496e-05	0.000164147	64.6541	689.255	UQCRB;UQCRC1;UQCRH
substantia nigra development (GO:0021762)	3/43	8.652e-05	0.000579308	40.3784	377.745	ATP5J;ATP5F1;COX6B1
acidic amino acid transport (GO:0015800)	2/9	0.000139162	0.000892955	150.023	1332.18	SLC1A2;SLC25A12
L-glutamate transport (GO:0015813)	2/10	0.000173732	0.00107019	131.263	1136.48	SLC1A2;SLC25A12
cellular respiration (GO:0045333)	3/57	0.000201197	0.0011917	29.8889	254.391	UQCRB;UQCRC1;UQCRH
L-alpha-amino acid transmembrane transport (GO:1902475)	2/15	0.00040282	0.00229757	80.7571	631.28	SLC1A2;SLC25A12
regulation of peptide hormone secretion (GO:0090276)	3/73	0.000418306	0.00230068	23.0386	179.224	SLC25A5;SLC25A4;SLC25A6
regulation of mitochondrial membrane permeability (GO:0046902)	2/18	0.000584744	0.00310519	65.6053	488.388	SLC25A4;SLC25A6
mitochondrial membrane organization (GO:0007006)	2/19	0.000652712	0.00335059	61.743	452.847	SLC25A4;SLC25A6
regulation of insulin secretion (GO:0050796)	3/98	0.000988194	0.00490909	16.9545	117.319	SLC25A5;SLC25A4;SLC25A6
potassium ion homeostasis (GO:0055075)	2/25	0.00113646	0.00530347	45.6224	309.313	SLC12A5;ATP1B2
L-amino acid transport (GO:0015807)	2/25	0.00113646	0.00530347	45.6224	309.313	SLC1A2;SLC25A12
regulation of protein secretion (GO:0050708)	3/107	0.00127366	0.00576895	15.4802	103.189	SLC25A5;SLC25A4;SLC25A6
dicarboxylic acid transport (GO:0006835)	2/29	0.00153025	0.00673311	38.8558	251.876	SLC1A2;SLC25A12
potassium ion import (GO:0010107)	2/38	0.00261974	0.0112067	29.1287	173.161	SLC12A5;ATP1B2
phosphorylation (GO:0016310)	4/386	0.00721726	0.0300394	5.69459	28.0816	UQCRB;ATP5D;UQCRC1;UQCRH
response to metal ion (GO:0010038)	2/72	0.00912577	0.0369834	14.9549	70.2379	ATP5D;SLC25A12
negative regulation of necroptotic process (GO:0060546)	1/6	0.0119415	0.0456044	102.333	453.105	SLC25A4
anterograde trans-synaptic signaling (GO:0098916)	3/240	0.0121598	0.0456044	6.74752	29.754	SLC12A5;SLC1A2;SLC6A1
ion homeostasis (GO:0050801)	1/7	0.0139182	0.0456044	85.2735	364.506	SLC12A5
amino acid import across plasma membrane (GO:0089718)	1/7	0.0139182	0.0456044	85.2735	364.506	SLC1A2
cellular ion homeostasis (GO:0006873)	1/7	0.0139182	0.0456044	85.2735	364.506	SLC12A5
adenine nucleotide transport (GO:0051503)	1/7	0.0139182	0.0456044	85.2735	364.506	SLC25A4
purine ribonucleotide transport (GO:0015868)	1/7	0.0139182	0.0456044	85.2735	364.506	SLC25A4
negative regulation of necrotic cell death (GO:0060547)	1/7	0.0139182	0.0456044	85.2735	364.506	SLC25A4
negative regulation of mitochondrial outer membrane permeabilization involved in apoptotic signaling pathway (GO:1901029)	1/7	0.0139182	0.0456044	85.2735	364.506	SLC25A5
sulfur amino acid catabolic process (GO:0000098)	1/8	0.0158911	0.0499434	73.0879	302.73	PCYOX1
cellular monovalent inorganic anion homeostasis (GO:0030320)	1/8	0.0158911	0.0499434	73.0879	302.73	SLC12A5
mitochondrial respiratory chain complex III assembly (GO:0034551)	1/9	0.0178601	0.0528933	63.9487	257.406	UQCRB
ATP synthesis coupled electron transport (GO:0042773)	1/9	0.0178601	0.0528933	63.9487	257.406	NDUFV1
respiratory chain complex III assembly (GO:0017062)	1/9	0.0178601	0.0528933	63.9487	257.406	UQCRB
mitochondrial translation (GO:0032543)	2/107	0.019378	0.0537602	9.95238	39.2484	NDUFA7;MRPS36
mitochondrial respiratory chain complex III biogenesis (GO:0097033)	1/10	0.0198252	0.0537602	56.8405	222.86	UQCRB
chloride ion homeostasis (GO:0055064)	1/10	0.0198252	0.0537602	56.8405	222.86	SLC12A5
chemical synaptic transmission (GO:0007268)	3/289	0.0198983	0.0537602	5.57758	21.8481	SLC12A5;SLC1A2;SLC6A1
ion transport (GO:0006811)	3/289	0.0198983	0.0537602	5.57758	21.8481	SLC12A5;SLC1A2;ATP1B2
positive regulation of potassium ion transmembrane transporter activity (GO:1901018)	1/12	0.023744	0.0608838	46.5012	173.934	ATP1B2
cellular modified amino acid catabolic process (GO:0042219)	1/12	0.023744	0.0608838	46.5012	173.934	PCYOX1
cell differentiation in hindbrain (GO:0021533)	1/12	0.023744	0.0608838	46.5012	173.934	CEND1
mitochondrial genome maintenance (GO:0000002)	1/13	0.0256977	0.0608838	42.6239	156.061	SLC25A4
sodium ion export (GO:0071436)	1/13	0.0256977	0.0608838	42.6239	156.061	ATP1B2
cellular potassium ion homeostasis (GO:0030007)	1/13	0.0256977	0.0608838	42.6239	156.061	ATP1B2
sodium ion export from cell (GO:0036376)	1/13	0.0256977	0.0608838	42.6239	156.061	ATP1B2
membrane repolarization (GO:0086009)	1/13	0.0256977	0.0608838	42.6239	156.061	ATP1B2
cell communication by electrical coupling involved in cardiac conduction (GO:0086064)	1/14	0.0276476	0.064511	39.3432	141.172	ATP1B2
cellular sodium ion homeostasis (GO:0006883)	1/15	0.0295936	0.0660496	36.5311	128.597	ATP1B2
positive regulation of potassium ion transmembrane transport (GO:1901381)	1/15	0.0295936	0.0660496	36.5311	128.597	ATP1B2
monovalent inorganic anion homeostasis (GO:0055083)	1/15	0.0295936	0.0660496	36.5311	128.597	SLC12A5
regulation of dopamine secretion (GO:0014059)	1/16	0.0315359	0.0684018	34.094	117.85	KCNA2
regulation of necroptotic process (GO:0060544)	1/16	0.0315359	0.0684018	34.094	117.85	SLC25A4
cellular monovalent inorganic cation homeostasis (GO:0030004)	1/17	0.0334744	0.0687341	31.9615	108.573	ATP1B2
negative regulation of intracellular transport (GO:0032387)	1/17	0.0334744	0.0687341	31.9615	108.573	SLC25A5
2-oxoglutarate metabolic process (GO:0006103)	1/17	0.0334744	0.0687341	31.9615	108.573	MRPS36
regulation of mitochondrial outer membrane permeabilization involved in apoptotic signaling pathway (GO:1901028)	1/17	0.0334744	0.0687341	31.9615	108.573	SLC25A5
regulation of catecholamine secretion (GO:0050433)	1/22	0.0431101	0.0851149	24.3455	76.5423	KCNA2
sulfur amino acid metabolic process (GO:0000096)	1/22	0.0431101	0.0851149	24.3455	76.5423	PCYOX1
protein homotrimerization (GO:0070207)	1/22	0.0431101	0.0851149	24.3455	76.5423	SLC1A2
mitochondrion organization (GO:0007005)	2/167	0.0439514	0.085605	6.31419	19.7298	SLC25A4;SLC25A6
positive regulation of ion transmembrane transporter activity (GO:0032414)	1/23	0.045026	0.085605	23.2378	72.049	ATP1B2
neuronal action potential (GO:0019228)	1/23	0.045026	0.085605	23.2378	72.049	KCNA2
sensory perception of pain (GO:0019233)	1/24	0.0469382	0.0881522	22.2263	67.9886	KCNA2
regulation of potassium ion transmembrane transporter activity (GO:1901016)	1/25	0.0488466	0.0895521	21.2991	64.3036	ATP1B2
response to copper ion (GO:0046688)	1/25	0.0488466	0.0895521	21.2991	64.3036	ATP5D
sodium ion homeostasis (GO:0055078)	1/26	0.0507513	0.0908802	20.4462	60.9463	ATP1B2
monovalent inorganic cation homeostasis (GO:0055067)	1/26	0.0507513	0.0908802	20.4462	60.9463	SLC12A5
protein trimerization (GO:0070206)	1/32	0.0621015	0.107457	16.4839	45.8084	SLC1A2
cellular response to glucagon stimulus (GO:0071377)	1/32	0.0621015	0.107457	16.4839	45.8084	GNG3
central nervous system neuron differentiation (GO:0021953)	1/32	0.0621015	0.107457	16.4839	45.8084	CEND1
negative regulation of mitochondrion organization (GO:0010823)	1/33	0.0639803	0.109477	15.9679	43.8988	SLC25A5
response to glucagon (GO:0033762)	1/34	0.0658554	0.111448	15.4833	42.1191	GNG3
positive regulation of ATPase activity (GO:0032781)	1/35	0.0677269	0.113369	15.0271	40.4572	ATP1B2
central nervous system development (GO:0007417)	2/217	0.0698556	0.115675	4.83354	12.8636	ADAM22;HAPLN4
regulation of ATPase activity (GO:0043462)	1/40	0.0770295	0.126197	13.0973	33.5758	ATP1B2
translation (GO:0006412)	2/232	0.0784089	0.126535	4.51487	11.494	NDUFA7;MRPS36
gluconeogenesis (GO:0006094)	1/41	0.0788792	0.126535	12.7692	32.4318	SLC25A12
hexose biosynthetic process (GO:0019319)	1/44	0.0844064	0.134006	11.8766	29.3602	SLC25A12
metal ion homeostasis (GO:0055065)	1/45	0.0862417	0.134154	11.6061	28.4418	SLC12A5
mitochondrial gene expression (GO:0140053)	1/45	0.0862417	0.134154	11.6061	28.4418	NDUFA7
amino acid transport (GO:0006865)	1/48	0.0917258	0.141258	10.8636	25.9526	SLC6A1
establishment of protein localization to mitochondrion (GO:0072655)	1/49	0.0935467	0.142636	10.6368	25.2016	SLC25A6
regulation of ion transport (GO:0043269)	1/50	0.0953641	0.143981	10.4192	24.4856	KCNA2
monocarboxylic acid transport (GO:0015718)	1/53	0.100795	0.149058	9.81657	22.5258	SLC6A1
action potential (GO:0001508)	1/54	0.102598	0.149058	9.63087	21.9289	KCNA2
sensory perception (GO:0007600)	1/54	0.102598	0.149058	9.63087	21.9289	KCNA2
protein targeting to mitochondrion (GO:0006626)	1/54	0.102598	0.149058	9.63087	21.9289	SLC25A6
chloride transmembrane transport (GO:1902476)	1/57	0.107986	0.15542	9.11355	20.2845	SLC12A5
dicarboxylic acid metabolic process (GO:0043648)	1/59	0.111561	0.159078	8.79841	19.2965	MRPS36
potassium ion transport (GO:0006813)	1/61	0.115122	0.162649	8.50427	18.3842	KCNA2
glucose metabolic process (GO:0006006)	1/64	0.120437	0.166541	8.09809	17.1406	SLC25A12
inorganic anion transmembrane transport (GO:0098661)	1/64	0.120437	0.166541	8.09809	17.1406	SLC12A5
negative regulation of cell adhesion (GO:0007162)	1/65	0.122202	0.166541	7.97115	16.756	ADAM22
negative regulation of apoptotic signaling pathway (GO:2001234)	1/65	0.122202	0.166541	7.97115	16.756	SLC25A5
regulation of cardiac conduction (GO:1903779)	1/67	0.125721	0.169834	7.72883	16.0272	ATP1B2
chloride transport (GO:0006821)	1/73	0.136196	0.182385	7.08262	14.1203	SLC12A5
response to calcium ion (GO:0051592)	1/79	0.146549	0.194557	6.53583	12.5514	SLC25A12
protein maturation (GO:0051604)	1/83	0.153384	0.20189	6.21576	11.6534	UQCRC1
mitochondrial translational elongation (GO:0070125)	1/87	0.160165	0.209029	5.92546	10.8528	MRPS36
mitochondrial translational termination (GO:0070126)	1/89	0.163536	0.211634	5.79021	10.4845	MRPS36
regulation of heart contraction (GO:0008016)	1/95	0.173569	0.221191	5.41899	9.48963	ATP1B2
translational termination (GO:0006415)	1/96	0.17523	0.221191	5.36167	9.3382	MRPS36
cellular metal ion homeostasis (GO:0006875)	1/96	0.17523	0.221191	5.36167	9.3382	ATP1B2
metal ion transport (GO:0030001)	1/101	0.183485	0.227876	5.09231	8.63464	KCNA2
protein processing (GO:0016485)	1/101	0.183485	0.227876	5.09231	8.63464	UQCRC1
monovalent inorganic cation transport (GO:0015672)	1/104	0.188399	0.232107	4.94324	8.25123	KCNA2
translational elongation (GO:0006414)	1/105	0.190031	0.23226	4.89546	8.12926	MRPS36
cellular response to peptide hormone stimulus (GO:0071375)	1/110	0.198141	0.240266	4.66972	7.55924	GNG3
activation of MAPK activity (GO:0000187)	1/117	0.209363	0.25189	4.38638	6.85892	GNG3
organic anion transport (GO:0015711)	1/124	0.220432	0.261127	4.13529	6.25325	SLC25A4
platelet degranulation (GO:0002576)	1/124	0.220432	0.261127	4.13529	6.25325	ENDOD1
generation of neurons (GO:0048699)	1/130	0.229799	0.269193	3.94176	5.79656	CEND1
nervous system development (GO:0007399)	2/455	0.230737	0.269193	2.26641	3.32364	ADAM22;HAPLN4
protein targeting (GO:0006605)	1/133	0.234441	0.271458	3.85159	5.58693	SLC25A6
neuron differentiation (GO:0030182)	1/139	0.243644	0.280009	3.68302	5.20059	CEND1
modification-dependent protein catabolic process (GO:0019941)	1/141	0.246688	0.281407	3.63004	5.08072	PCYOX1
skeletal system development (GO:0001501)	1/146	0.254245	0.287895	3.50398	4.79855	HAPLN4
regulated exocytosis (GO:0045055)	1/148	0.257247	0.289168	3.45596	4.69222	ENDOD1
protein stabilization (GO:0050821)	1/152	0.263215	0.293733	3.36373	4.48985	ATP1B2
positive regulation of hydrolase activity (GO:0051345)	1/172	0.292364	0.323914	2.96731	3.64907	ATP1B2
peptide biosynthetic process (GO:0043043)	1/174	0.295217	0.324738	2.93271	3.57804	MRPS36
positive regulation of MAP kinase activity (GO:0043406)	1/177	0.299474	0.327085	2.88228	3.47525	GNG3
protein homooligomerization (GO:0051260)	1/190	0.317635	0.344477	2.68227	3.07617	SLC1A2
ion transmembrane transport (GO:0034220)	1/219	0.356509	0.383933	2.32204	2.39494	ATP1B2
activation of protein kinase activity (GO:0032147)	1/233	0.374494	0.400501	2.18037	2.14151	GNG3
proteolysis (GO:0006508)	1/291	0.443924	0.471478	1.73917	1.41238	UQCRC1
cellular macromolecule biosynthetic process (GO:0034645)	1/367	0.523623	0.552315	1.37271	0.888117	MRPS36
transmembrane transport (GO:0055085)	1/378	0.534194	0.559632	1.33191	0.835099	ATP1B2
negative regulation of programmed cell death (GO:0043069)	1/408	0.561874	0.583497	1.23184	0.710127	SLC25A4
gene expression (GO:0010467)	1/411	0.564553	0.583497	1.22264	0.699009	MRPS36
positive regulation of cell proliferation (GO:0008284)	1/424	0.575975	0.591334	1.18428	0.653355	SLC25A5
cellular protein metabolic process (GO:0044267)	1/484	0.625016	0.637433	1.03398	0.485946	MRPS36
positive regulation of cellular process (GO:0048522)	1/519	0.651021	0.659587	0.96238	0.413066	SLC25A5
negative regulation of cellular process (GO:0048523)	1/534	0.66162	0.665944	0.934574	0.386039	ADAM22
regulation of cell proliferation (GO:0042127)	1/740	0.778995	0.778995	0.66691	0.166561	SLC25A5

## Sheet: Up_cellular component
Supplementary File 6: GO term list (Cellular Component/Biological Processes) associated to upregulated GMLs proteome
Cellular components_Upregulated GML proteins
Term	Overlap	P-value	Adjusted P-value	Odds Ratio	Combined Score	Genes
focal adhesion (GO:0005925)	4/356	0.000309606	0.00959777	14.8705	120.156	FHL1;FERMT2;CORO1C;PLEC
secretory granule lumen (GO:0034774)	3/317	0.00316595	0.0377278	11.7438	67.5893	PSMC3;APOA1;ACAA1
cytoplasmic vesicle lumen (GO:0060205)	2/129	0.0065698	0.0377278	18.3918	92.424	PSMC3;APOA1
flotillin complex (GO:0016600)	1/7	0.00663199	0.0377278	184.954	927.7	CORO1C
nuclear proteasome complex (GO:0031595)	1/8	0.00757601	0.0377278	158.524	774.035	PSMC3
spherical high-density lipoprotein particle (GO:0034366)	1/8	0.00757601	0.0377278	158.524	774.035	APOA1
cytosolic proteasome complex (GO:0031597)	1/9	0.00851919	0.0377278	138.701	660.972	PSMC3
cytoskeleton (GO:0005856)	3/520	0.0124188	0.0481228	7.05899	30.9787	MAP7D1;CORO1C;PLEC
very-low-density lipoprotein particle (GO:0034361)	1/15	0.0141604	0.0487748	79.2341	337.324	APOA1
endocytic vesicle lumen (GO:0071682)	1/18	0.0169696	0.0526059	65.2418	265.947	APOA1
sarcoplasm (GO:0016528)	1/31	0.0290555	0.0818836	36.9463	130.736	PLEC
peroxisomal matrix (GO:0005782)	1/42	0.0391719	0.0934099	27.019	87.536	ACAA1
microbody lumen (GO:0031907)	1/42	0.0391719	0.0934099	27.019	87.536	ACAA1
caveola (GO:0005901)	1/56	0.0519029	0.114928	20.1273	59.5441	CORO1C
specific granule lumen (GO:0035580)	1/62	0.05731	0.118441	18.1421	51.8733	ACAA1
P-body (GO:0000932)	1/68	0.0626879	0.118705	16.5124	45.7326	PSMC3
intermediate filament cytoskeleton (GO:0045111)	1/71	0.0653659	0.118705	15.8024	43.105	PLEC
peroxisomal part (GO:0044439)	1/75	0.0689254	0.118705	14.9452	39.9744	ACAA1
peroxisome (GO:0005777)	1/92	0.0839102	0.130061	12.1429	30.0901	ACAA1
microbody (GO:0042579)	1/92	0.0839102	0.130061	12.1429	30.0901	ACAA1
endocytic vesicle (GO:0030139)	1/108	0.0978046	0.144378	10.3188	23.989	APOA1
ficolin-1-rich granule lumen (GO:1904813)	1/123	0.110649	0.155915	9.04326	19.9078	PSMC3
cytosolic part (GO:0044445)	1/159	0.140773	0.182894	6.97011	13.6657	PSMC3
specific granule (GO:0042581)	1/160	0.141595	0.182894	6.92593	13.5387	ACAA1
cytoplasmic ribonucleoprotein granule (GO:0036464)	1/170	0.149783	0.18573	6.51282	12.365	PSMC3
ficolin-1-rich granule (GO:0101002)	1/184	0.16112	0.192105	6.01032	10.9725	PSMC3
cytoplasmic vesicle (GO:0031410)	1/215	0.185718	0.21166	5.13162	8.63922	APOA1
early endosome (GO:0005769)	1/222	0.191177	0.21166	4.96732	8.21872	APOA1
endoplasmic reticulum lumen (GO:0005788)	1/270	0.227686	0.243388	4.07105	6.02429	APOA1
actin cytoskeleton (GO:0015629)	1/294	0.245349	0.253528	3.73303	5.24518	CORO1C
microtubule cytoskeleton (GO:0015630)	1/388	0.310915	0.310915	2.81281	3.28602	MAP7D1

## Sheet: Up_Biological Process
Supplementary File 6: GO term list (Cellular Component/Biological Processes) associated to upregulated GMLs proteome
Cellular components_Upregulated GML proteins
Term	Overlap	P-value	Adjusted P-value	Odds Ratio	Combined Score	Genes
xenobiotic catabolic process (GO:0042178)	2/7	1.79041e-05	0.00640965	470.024	5137.58	GSTM3;ACAA1
regulation of substrate adhesion-dependent cell spreading (GO:1900024)	2/41	0.000685796	0.0610536	60.1569	438.239	APOA1;CORO1C
fatty acid beta-oxidation (GO:0006635)	2/50	0.00101931	0.0610536	48.8554	336.547	BDH2;ACAA1
fatty acid oxidation (GO:0019395)	2/50	0.00101931	0.0610536	48.8554	336.547	BDH2;ACAA1
integrin-mediated signaling pathway (GO:0007229)	2/58	0.00136923	0.0610536	41.8592	275.999	APOA1;FERMT2
negative regulation of G2/M transition of mitotic cell cycle (GO:0010972)	2/62	0.00156284	0.0610536	39.0608	252.382	PSMC3;FHL1
fatty acid catabolic process (GO:0009062)	2/65	0.00171612	0.0610536	37.1951	236.847	BDH2;ACAA1
negative regulation of cell cycle G2/M phase transition (GO:1902750)	2/69	0.00193122	0.0610536	34.9675	218.533	PSMC3;FHL1
negative regulation of mitotic cell cycle phase transition (GO:1901991)	2/79	0.00252197	0.0610536	30.411	181.94	PSMC3;FHL1
lipoprotein metabolic process (GO:0042157)	1/6	0.00568712	0.0610536	221.956	1147.41	APOA1
aromatic compound catabolic process (GO:0019439)	1/6	0.00568712	0.0610536	221.956	1147.41	ACAA1
GDP-mannose metabolic process (GO:0019673)	1/6	0.00568712	0.0610536	221.956	1147.41	MPI
cholesterol import (GO:0070508)	1/6	0.00568712	0.0610536	221.956	1147.41	APOA1
sterol import (GO:0035376)	1/6	0.00568712	0.0610536	221.956	1147.41	APOA1
negative regulation of multicellular organismal process (GO:0051241)	2/125	0.00618109	0.0610536	18.9938	96.6073	APOA1;CORO1C
phosphorylated carbohydrate dephosphorylation (GO:0046838)	1/7	0.00663199	0.0610536	184.954	927.7	INPP1
inositol phosphate dephosphorylation (GO:0046855)	1/7	0.00663199	0.0610536	184.954	927.7	INPP1
regulation of sterol transport (GO:0032371)	1/7	0.00663199	0.0610536	184.954	927.7	APOA1
heme catabolic process (GO:0042167)	1/7	0.00663199	0.0610536	184.954	927.7	BLVRA
positive regulation of triglyceride catabolic process (GO:0010898)	1/7	0.00663199	0.0610536	184.954	927.7	APOA1
positive regulation of lamellipodium morphogenesis (GO:2000394)	1/7	0.00663199	0.0610536	184.954	927.7	CORO1C
negative regulation of protein kinase activity by regulation of protein phosphorylation (GO:0044387)	1/7	0.00663199	0.0610536	184.954	927.7	CORO1C
porphyrin-containing compound catabolic process (GO:0006787)	1/7	0.00663199	0.0610536	184.954	927.7	BLVRA
regulation of Cdc42 protein signal transduction (GO:0032489)	1/7	0.00663199	0.0610536	184.954	927.7	APOA1
phospholipid homeostasis (GO:0055091)	1/8	0.00757601	0.0610536	158.524	774.035	APOA1
positive regulation of lipoprotein lipase activity (GO:0051006)	1/8	0.00757601	0.0610536	158.524	774.035	APOA1
positive regulation of RNA polymerase II transcriptional preinitiation complex assembly (GO:0045899)	1/8	0.00757601	0.0610536	158.524	774.035	PSMC3
ketone body biosynthetic process (GO:0046951)	1/8	0.00757601	0.0610536	158.524	774.035	BDH2
negative regulation of glucose import (GO:0046325)	1/8	0.00757601	0.0610536	158.524	774.035	PEA15
integrin activation (GO:0033622)	1/8	0.00757601	0.0610536	158.524	774.035	FERMT2
benzene-containing compound metabolic process (GO:0042537)	1/8	0.00757601	0.0610536	158.524	774.035	ACAA1
galactose catabolic process (GO:0019388)	1/8	0.00757601	0.0610536	158.524	774.035	PGM2L1
inositol phosphate catabolic process (GO:0071545)	1/8	0.00757601	0.0610536	158.524	774.035	INPP1
regulation of primary metabolic process (GO:0080090)	2/139	0.0075892	0.0610536	17.0408	83.1766	PSMC3;APOA1
hexose catabolic process (GO:0019320)	1/9	0.00851919	0.0610536	138.701	660.972	PGM2L1
very-low-density lipoprotein particle remodeling (GO:0034372)	1/9	0.00851919	0.0610536	138.701	660.972	APOA1
chylomicron remodeling (GO:0034371)	1/9	0.00851919	0.0610536	138.701	660.972	APOA1
negative regulation of heterotypic cell-cell adhesion (GO:0034115)	1/9	0.00851919	0.0610536	138.701	660.972	APOA1
regulation of cell-cell adhesion involved in gastrulation (GO:0070587)	1/9	0.00851919	0.0610536	138.701	660.972	APOA1
peptidyl-amino acid modification (GO:0018193)	1/9	0.00851919	0.0610536	138.701	660.972	APOA1
positive regulation of cholesterol esterification (GO:0010873)	1/9	0.00851919	0.0610536	138.701	660.972	APOA1
regulation of cytokine secretion involved in immune response (GO:0002739)	1/9	0.00851919	0.0610536	138.701	660.972	APOA1
positive regulation of triglyceride lipase activity (GO:0061365)	1/9	0.00851919	0.0610536	138.701	660.972	APOA1
regulation of G2/M transition of mitotic cell cycle (GO:0010389)	2/149	0.00867562	0.0610536	15.8735	75.3555	PSMC3;FHL1
negative regulation of response to cytokine stimulus (GO:0060761)	1/10	0.00946151	0.0610536	123.284	574.568	APOA1
negative regulation of interleukin-1 beta secretion (GO:0050713)	1/10	0.00946151	0.0610536	123.284	574.568	APOA1
chylomicron assembly (GO:0034378)	1/10	0.00946151	0.0610536	123.284	574.568	APOA1
galactose metabolic process (GO:0006012)	1/10	0.00946151	0.0610536	123.284	574.568	PGM2L1
regulation of triglyceride catabolic process (GO:0010896)	1/10	0.00946151	0.0610536	123.284	574.568	APOA1
ketone body metabolic process (GO:1902224)	1/10	0.00946151	0.0610536	123.284	574.568	BDH2
neuron projection regeneration (GO:0031102)	1/10	0.00946151	0.0610536	123.284	574.568	APOA1
positive regulation of steroid metabolic process (GO:0045940)	1/10	0.00946151	0.0610536	123.284	574.568	APOA1
positive regulation of glucose import in response to insulin stimulus (GO:2001275)	1/10	0.00946151	0.0610536	123.284	574.568	PTPN11
negative regulation of glucose transport (GO:0010829)	1/10	0.00946151	0.0610536	123.284	574.568	PEA15
positive regulation of fatty acid biosynthetic process (GO:0045723)	1/11	0.010403	0.0610536	110.95	506.56	APOA1
regulation of cholesterol esterification (GO:0010872)	1/11	0.010403	0.0610536	110.95	506.56	APOA1
organic cyclic compound catabolic process (GO:1901361)	1/11	0.010403	0.0610536	110.95	506.56	ACAA1
hemidesmosome assembly (GO:0031581)	1/11	0.010403	0.0610536	110.95	506.56	PLEC
cell-substrate junction assembly (GO:0007044)	1/11	0.010403	0.0610536	110.95	506.56	PLEC
regulation of lamellipodium morphogenesis (GO:2000392)	1/11	0.010403	0.0610536	110.95	506.56	CORO1C
regulation of RNA polymerase II transcriptional preinitiation complex assembly (GO:0045898)	1/11	0.010403	0.0610536	110.95	506.56	PSMC3
nonribosomal peptide biosynthetic process (GO:0019184)	1/12	0.0113436	0.0615305	100.859	451.756	BDH2
negative regulation of interleukin-1 secretion (GO:0050711)	1/12	0.0113436	0.0615305	100.859	451.756	APOA1
phospholipid efflux (GO:0033700)	1/12	0.0113436	0.0615305	100.859	451.756	APOA1
negative regulation of substrate adhesion-dependent cell spreading (GO:1900025)	1/12	0.0113436	0.0615305	100.859	451.756	CORO1C
peptidyl-methionine modification (GO:0018206)	1/12	0.0113436	0.0615305	100.859	451.756	APOA1
alpha-linolenic acid metabolic process (GO:0036109)	1/13	0.0122834	0.0616323	92.4491	406.73	ACAA1
regulation of glucose import in response to insulin stimulus (GO:2001273)	1/13	0.0122834	0.0616323	92.4491	406.73	PTPN11
high-density lipoprotein particle assembly (GO:0034380)	1/13	0.0122834	0.0616323	92.4491	406.73	APOA1
triglyceride-rich lipoprotein particle remodeling (GO:0034370)	1/13	0.0122834	0.0616323	92.4491	406.73	APOA1
organonitrogen compound biosynthetic process (GO:1901566)	2/181	0.0125884	0.0616323	13.0148	56.9394	GSTM3;APOA1
regulation of fibroblast migration (GO:0010762)	1/14	0.0132223	0.0616323	85.3333	369.139	CORO1C
interleukin-6-mediated signaling pathway (GO:0070102)	1/14	0.0132223	0.0616323	85.3333	369.139	PTPN11
negative regulation of focal adhesion assembly (GO:0051895)	1/14	0.0132223	0.0616323	85.3333	369.139	CORO1C
negative regulation of interleukin-1 beta production (GO:0032691)	1/14	0.0132223	0.0616323	85.3333	369.139	APOA1
positive regulation of cellular response to insulin stimulus (GO:1900078)	1/15	0.0141604	0.0616323	79.2341	337.324	PTPN11
negative regulation of cytokine production involved in immune response (GO:0002719)	1/15	0.0141604	0.0616323	79.2341	337.324	APOA1
regulation of cell-substrate junction assembly (GO:0090109)	1/15	0.0141604	0.0616323	79.2341	337.324	CORO1C
fatty acid beta-oxidation using acyl-CoA oxidase (GO:0033540)	1/15	0.0141604	0.0616323	79.2341	337.324	ACAA1
positive regulation of potassium ion transport (GO:0043268)	1/15	0.0141604	0.0616323	79.2341	337.324	FHL1
negative regulation of adherens junction organization (GO:1903392)	1/15	0.0141604	0.0616323	79.2341	337.324	CORO1C
positive regulation of triglyceride metabolic process (GO:0090208)	1/16	0.0150977	0.0616323	73.9481	310.08	APOA1
genitalia development (GO:0048806)	1/16	0.0150977	0.0616323	73.9481	310.08	PTPN11
regulation of membrane depolarization (GO:0003254)	1/16	0.0150977	0.0616323	73.9481	310.08	FHL1
negative regulation of tumor necrosis factor-mediated signaling pathway (GO:0010804)	1/17	0.0160341	0.0616323	69.3229	286.514	APOA1
high-density lipoprotein particle remodeling (GO:0034375)	1/17	0.0160341	0.0616323	69.3229	286.514	APOA1
positive regulation of transcription initiation from RNA polymerase II promoter (GO:0060261)	1/17	0.0160341	0.0616323	69.3229	286.514	PSMC3
reverse cholesterol transport (GO:0043691)	1/17	0.0160341	0.0616323	69.3229	286.514	APOA1
positive regulation of fatty acid metabolic process (GO:0045923)	1/17	0.0160341	0.0616323	69.3229	286.514	APOA1
glycogen biosynthetic process (GO:0005978)	1/18	0.0169696	0.0616323	65.2418	265.947	PGM2L1
glucan catabolic process (GO:0009251)	1/18	0.0169696	0.0616323	65.2418	265.947	PGM2L1
cell-substrate adherens junction assembly (GO:0007045)	1/18	0.0169696	0.0616323	65.2418	265.947	FERMT2
regulation of adherens junction organization (GO:1903391)	1/18	0.0169696	0.0616323	65.2418	265.947	CORO1C
anion homeostasis (GO:0055081)	1/18	0.0169696	0.0616323	65.2418	265.947	APOA1
glucan biosynthetic process (GO:0009250)	1/18	0.0169696	0.0616323	65.2418	265.947	PGM2L1
glycogen catabolic process (GO:0005980)	1/18	0.0169696	0.0616323	65.2418	265.947	PGM2L1
positive regulation of lipid catabolic process (GO:0050996)	1/18	0.0169696	0.0616323	65.2418	265.947	APOA1
focal adhesion assembly (GO:0048041)	1/18	0.0169696	0.0616323	65.2418	265.947	FERMT2
cellular polysaccharide catabolic process (GO:0044247)	1/19	0.0179043	0.0616323	61.6142	247.856	PGM2L1
negative regulation of cell junction assembly (GO:1901889)	1/19	0.0179043	0.0616323	61.6142	247.856	CORO1C
endothelial cell development (GO:0001885)	1/19	0.0179043	0.0616323	61.6142	247.856	GSTM3
regulation of heterotypic cell-cell adhesion (GO:0034114)	1/19	0.0179043	0.0616323	61.6142	247.856	APOA1
folic acid metabolic process (GO:0046655)	1/19	0.0179043	0.0616323	61.6142	247.856	ALDH1L1
nucleotide-sugar biosynthetic process (GO:0009226)	1/19	0.0179043	0.0616323	61.6142	247.856	MPI
regulation of lipoprotein lipase activity (GO:0051004)	1/20	0.0188382	0.0630288	58.3684	231.832	APOA1
regulation of response to cytokine stimulus (GO:0060759)	1/20	0.0188382	0.0630288	58.3684	231.832	APOA1
regulation of cholesterol transport (GO:0032374)	1/20	0.0188382	0.0630288	58.3684	231.832	APOA1
sterol transport (GO:0015918)	1/21	0.0197713	0.0632421	55.4472	217.549	APOA1
positive regulation of lamellipodium organization (GO:1902745)	1/21	0.0197713	0.0632421	55.4472	217.549	CORO1C
positive regulation of lipid metabolic process (GO:0045834)	1/21	0.0197713	0.0632421	55.4472	217.549	APOA1
glutathione derivative metabolic process (GO:1901685)	1/22	0.0207034	0.0632421	52.8042	204.746	GSTM3
negative regulation of cell cycle G1/S phase transition (GO:1902807)	1/22	0.0207034	0.0632421	52.8042	204.746	FHL1
peripheral nervous system development (GO:0007422)	1/22	0.0207034	0.0632421	52.8042	204.746	GSTM3
acylglycerol homeostasis (GO:0055090)	1/22	0.0207034	0.0632421	52.8042	204.746	APOA1
triglyceride catabolic process (GO:0019433)	1/22	0.0207034	0.0632421	52.8042	204.746	APOA1
positive regulation of biosynthetic process (GO:0009891)	1/22	0.0207034	0.0632421	52.8042	204.746	APOA1
glutathione derivative biosynthetic process (GO:1901687)	1/22	0.0207034	0.0632421	52.8042	204.746	GSTM3
folic acid-containing compound metabolic process (GO:0006760)	1/23	0.0216348	0.0632421	50.4015	193.212	ALDH1L1
cellular response to interleukin-6 (GO:0071354)	1/23	0.0216348	0.0632421	50.4015	193.212	PTPN11
vitamin transport (GO:0051180)	1/23	0.0216348	0.0632421	50.4015	193.212	APOA1
cholesterol efflux (GO:0033344)	1/23	0.0216348	0.0632421	50.4015	193.212	APOA1
regulation of ion homeostasis (GO:2000021)	1/23	0.0216348	0.0632421	50.4015	193.212	FHL1
transition metal ion homeostasis (GO:0055076)	1/24	0.0225653	0.0632421	48.2077	182.772	BDH2
negative regulation of G1/S transition of mitotic cell cycle (GO:2000134)	1/24	0.0225653	0.0632421	48.2077	182.772	FHL1
fatty acid derivative biosynthetic process (GO:1901570)	1/24	0.0225653	0.0632421	48.2077	182.772	BDH2
glycolytic process through glucose-6-phosphate (GO:0061620)	1/25	0.023495	0.0632421	46.1968	173.283	PGM2L1
cellular response to epidermal growth factor stimulus (GO:0071364)	1/25	0.023495	0.0632421	46.1968	173.283	PTPN11
monocarboxylic acid catabolic process (GO:0072329)	1/25	0.023495	0.0632421	46.1968	173.283	ACAA1
canonical glycolysis (GO:0061621)	1/25	0.023495	0.0632421	46.1968	173.283	PGM2L1
peptidyl-tyrosine dephosphorylation (GO:0035335)	1/25	0.023495	0.0632421	46.1968	173.283	PTPN11
regulation of potassium ion transmembrane transporter activity (GO:1901016)	1/25	0.023495	0.0632421	46.1968	173.283	FHL1
positive regulation of Rho protein signal transduction (GO:0035025)	1/25	0.023495	0.0632421	46.1968	173.283	APOA1
glucose catabolic process to pyruvate (GO:0061718)	1/25	0.023495	0.0632421	46.1968	173.283	PGM2L1
positive regulation of glucose import (GO:0046326)	1/26	0.0244238	0.0647684	44.3467	164.624	PTPN11
negative chemotaxis (GO:0050919)	1/26	0.0244238	0.0647684	44.3467	164.624	APOA1
negative regulation of cell-matrix adhesion (GO:0001953)	1/27	0.0253518	0.0653325	42.6389	156.694	CORO1C
modulation by host of viral transcription (GO:0043921)	1/27	0.0253518	0.0653325	42.6389	156.694	PSMC3
positive regulation of substrate adhesion-dependent cell spreading (GO:1900026)	1/27	0.0253518	0.0653325	42.6389	156.694	APOA1
endocytosis (GO:0006897)	2/263	0.0254242	0.0653325	8.88889	32.6405	APOA1;CORO1C
neural crest cell migration (GO:0001755)	1/28	0.026279	0.0653325	41.0576	149.408	CORO1C
regulation of fatty acid biosynthetic process (GO:0042304)	1/28	0.026279	0.0653325	41.0576	149.408	APOA1
regulation of lipid biosynthetic process (GO:0046890)	1/28	0.026279	0.0653325	41.0576	149.408	APOA1
triglyceride homeostasis (GO:0070328)	1/28	0.026279	0.0653325	41.0576	149.408	APOA1
positive regulation of lipid biosynthetic process (GO:0046889)	1/28	0.026279	0.0653325	41.0576	149.408	APOA1
very long-chain fatty acid metabolic process (GO:0000038)	1/29	0.0272053	0.0671088	39.5893	142.693	ACAA1
bile acid metabolic process (GO:0008206)	1/30	0.0281308	0.0671088	38.2222	136.487	ACAA1
negative regulation of cell morphogenesis involved in differentiation (GO:0010771)	1/30	0.0281308	0.0671088	38.2222	136.487	CORO1C
regulation of cell adhesion mediated by integrin (GO:0033628)	1/30	0.0281308	0.0671088	38.2222	136.487	PTPN11
acylglycerol catabolic process (GO:0046464)	1/30	0.0281308	0.0671088	38.2222	136.487	APOA1
MAPK cascade (GO:0000165)	2/278	0.0281745	0.0671088	8.3994	29.9803	PSMC3;PEA15
negative regulation of extrinsic apoptotic signaling pathway via death domain receptors (GO:1902042)	1/31	0.0290555	0.0671088	36.9463	130.736	PEA15
secondary alcohol metabolic process (GO:1902652)	1/31	0.0290555	0.0671088	36.9463	130.736	APOA1
regulation of glucose import (GO:0046324)	1/31	0.0290555	0.0671088	36.9463	130.736	PEA15
negative regulation of cell-cell adhesion (GO:0022408)	1/31	0.0290555	0.0671088	36.9463	130.736	APOA1
cofactor biosynthetic process (GO:0051188)	1/31	0.0290555	0.0671088	36.9463	130.736	BDH2
regulation of potassium ion transmembrane transport (GO:1901379)	1/32	0.0299793	0.0679278	35.7527	125.394	FHL1
substrate adhesion-dependent cell spreading (GO:0034446)	1/32	0.0299793	0.0679278	35.7527	125.394	FERMT2
phosphatidylcholine biosynthetic process (GO:0006656)	1/32	0.0299793	0.0679278	35.7527	125.394	APOA1
glycogen metabolic process (GO:0005977)	1/33	0.0309023	0.0687144	34.6337	120.419	PGM2L1
regulation of cell-substrate adhesion (GO:0010810)	1/33	0.0309023	0.0687144	34.6337	120.419	CORO1C
positive regulation of catalytic activity (GO:0043085)	1/33	0.0309023	0.0687144	34.6337	120.419	APOA1
regulation of interleukin-1 beta secretion (GO:0050706)	1/34	0.0318245	0.0703281	33.5825	115.776	APOA1
neural crest cell development (GO:0014032)	1/35	0.0327458	0.0706204	32.5931	111.435	CORO1C
negative regulation of epithelial cell migration (GO:0010633)	1/35	0.0327458	0.0706204	32.5931	111.435	CORO1C
negative regulation of cell-substrate adhesion (GO:0010812)	1/35	0.0327458	0.0706204	32.5931	111.435	CORO1C
cholesterol biosynthetic process (GO:0006695)	1/35	0.0327458	0.0706204	32.5931	111.435	APOA1
regulation of potassium ion transport (GO:0043266)	1/36	0.0336663	0.0713167	31.6603	107.368	FHL1
regulation of cell morphogenesis involved in differentiation (GO:0010769)	1/36	0.0336663	0.0713167	31.6603	107.368	CORO1C
secondary alcohol biosynthetic process (GO:1902653)	1/36	0.0336663	0.0713167	31.6603	107.368	APOA1
positive regulation of stress fiber assembly (GO:0051496)	1/37	0.034586	0.0728339	30.7793	103.551	APOA1
regulation of extrinsic apoptotic signaling pathway via death domain receptors (GO:1902041)	1/39	0.0364228	0.0750995	29.1564	96.5824	PEA15
regulation of type I interferon-mediated signaling pathway (GO:0060338)	1/39	0.0364228	0.0750995	29.1564	96.5824	PTPN11
regulation of viral transcription (GO:0046782)	1/40	0.03734	0.0750995	28.4074	93.3948	PSMC3
negative regulation of cytokine-mediated signaling pathway (GO:0001960)	1/40	0.03734	0.0750995	28.4074	93.3948	APOA1
sterol biosynthetic process (GO:0016126)	1/40	0.03734	0.0750995	28.4074	93.3948	APOA1
positive regulation of Ras protein signal transduction (GO:0046579)	1/40	0.03734	0.0750995	28.4074	93.3948	APOA1
ameboidal-type cell migration (GO:0001667)	1/40	0.03734	0.0750995	28.4074	93.3948	CORO1C
negative regulation of cytokine secretion (GO:0050710)	1/40	0.03734	0.0750995	28.4074	93.3948	APOA1
regulation of ion transmembrane transporter activity (GO:0032412)	1/42	0.0391719	0.0779085	27.019	87.536	FHL1
regulation of protein modification process (GO:0031399)	1/42	0.0391719	0.0779085	27.019	87.536	CORO1C
positive regulation of actin filament bundle assembly (GO:0032233)	1/44	0.0410005	0.0797726	25.7597	82.2809	APOA1
unsaturated fatty acid metabolic process (GO:0033559)	1/44	0.0410005	0.0797726	25.7597	82.2809	ACAA1
regulation of focal adhesion assembly (GO:0051893)	1/44	0.0410005	0.0797726	25.7597	82.2809	CORO1C
cholesterol transport (GO:0030301)	1/44	0.0410005	0.0797726	25.7597	82.2809	APOA1
regulation of G1/S transition of mitotic cell cycle (GO:2000045)	1/46	0.0428257	0.0824281	24.6123	77.544	FHL1
positive regulation of ion transport (GO:0043270)	1/46	0.0428257	0.0824281	24.6123	77.544	FHL1
inositol phosphate metabolic process (GO:0043647)	1/47	0.0437372	0.0832867	24.0761	75.3475	INPP1
polyol metabolic process (GO:0019751)	1/47	0.0437372	0.0832867	24.0761	75.3475	INPP1
post-translational protein modification (GO:0043687)	2/357	0.044486	0.0841258	6.50406	20.2444	PSMC3;APOA1
regulation of epithelial cell migration (GO:0010632)	1/48	0.0446477	0.0841258	23.5626	73.2551	CORO1C
lipid homeostasis (GO:0055088)	1/49	0.0455575	0.0849458	23.0706	71.26	APOA1
glutathione metabolic process (GO:0006749)	1/49	0.0455575	0.0849458	23.0706	71.26	GSTM3
regulation of cellular amino acid metabolic process (GO:0006521)	1/51	0.0473746	0.0874232	22.1456	67.5366	PSMC3
regulation of cellular amine metabolic process (GO:0033238)	1/51	0.0473746	0.0874232	22.1456	67.5366	PSMC3
positive regulation of cell-substrate adhesion (GO:0010811)	1/52	0.0482819	0.0877407	21.7102	65.7972	APOA1
triglyceride metabolic process (GO:0006641)	1/52	0.0482819	0.0877407	21.7102	65.7972	APOA1
regulation of cell-matrix adhesion (GO:0001952)	1/52	0.0482819	0.0877407	21.7102	65.7972	CORO1C
transmembrane transport (GO:0055085)	2/378	0.049299	0.0891365	6.13423	18.4631	PSMC3;APOA1
negative regulation of cellular component organization (GO:0051129)	1/54	0.050094	0.0896683	20.8889	62.5383	APOA1
cell morphogenesis involved in differentiation (GO:0000904)	1/54	0.050094	0.0896683	20.8889	62.5383	FERMT2
long-chain fatty acid metabolic process (GO:0001676)	1/55	0.0509989	0.0908338	20.501	61.0101	ACAA1
regulation of tumor necrosis factor-mediated signaling pathway (GO:0010803)	1/56	0.0519029	0.0919864	20.1273	59.5441	APOA1
regulation of Rho protein signal transduction (GO:0035023)	1/57	0.0528061	0.0919984	19.7669	58.1369	APOA1
epidermal growth factor receptor signaling pathway (GO:0007173)	1/57	0.0528061	0.0919984	19.7669	58.1369	PTPN11
phospholipid transport (GO:0015914)	1/58	0.0537086	0.0919984	19.4191	56.785	APOA1
ubiquitin-dependent ERAD pathway (GO:0030433)	1/58	0.0537086	0.0919984	19.4191	56.785	PSMC3
positive regulation of cell morphogenesis involved in differentiation (GO:0010770)	1/58	0.0537086	0.0919984	19.4191	56.785	APOA1
cholesterol homeostasis (GO:0042632)	1/58	0.0537086	0.0919984	19.4191	56.785	APOA1
sterol homeostasis (GO:0055092)	1/58	0.0537086	0.0919984	19.4191	56.785	APOA1
dicarboxylic acid metabolic process (GO:0043648)	1/59	0.0546101	0.092219	19.0833	55.4855	ALDH1L1
sterol metabolic process (GO:0016125)	1/59	0.0546101	0.092219	19.0833	55.4855	APOA1
cell junction assembly (GO:0034329)	1/59	0.0546101	0.092219	19.0833	55.4855	FERMT2
regulation of stress fiber assembly (GO:0051492)	1/60	0.0555109	0.0928641	18.7589	54.2354	APOA1
muscle organ development (GO:0007517)	1/60	0.0555109	0.0928641	18.7589	54.2354	FHL1
regulation of cellular ketone metabolic process (GO:0010565)	1/61	0.0564109	0.0939307	18.4454	53.0322	PSMC3
diterpenoid metabolic process (GO:0016101)	1/62	0.05731	0.0949861	18.1421	51.8733	APOA1
negative regulation of protein modification process (GO:0031400)	1/63	0.0582084	0.0955899	17.8486	50.7564	CORO1C
iron ion homeostasis (GO:0055072)	1/63	0.0582084	0.0955899	17.8486	50.7564	BDH2
glycerophospholipid metabolic process (GO:0006650)	1/64	0.0591059	0.0966206	17.5644	49.6795	APOA1
cholesterol metabolic process (GO:0008203)	1/68	0.0626879	0.10201	16.5124	45.7326	APOA1
regulation of innate immune response (GO:0045088)	1/69	0.0635814	0.102996	16.2688	44.8276	PTPN11
negative regulation of ubiquitin-protein ligase activity involved in mitotic cell cycle (GO:0051436)	1/71	0.0653659	0.104937	15.8024	43.105	PSMC3
phosphatidylcholine metabolic process (GO:0046470)	1/71	0.0653659	0.104937	15.8024	43.105	APOA1
regulation of ubiquitin-protein ligase activity involved in mitotic cell cycle (GO:0051439)	1/72	0.066257	0.104956	15.579	42.2848	PSMC3
glycoprotein biosynthetic process (GO:0009101)	1/72	0.066257	0.104956	15.579	42.2848	MPI
SCF-dependent proteasomal ubiquitin-dependent protein catabolic process (GO:0031146)	1/72	0.066257	0.104956	15.579	42.2848	PSMC3
cellular protein modification process (GO:0006464)	3/1001	0.0666179	0.105063	3.56645	9.66072	PSMC3;MPI;APOA1
regulation of protein complex assembly (GO:0043254)	1/73	0.0671473	0.105433	15.3619	41.4904	PTPN11
antigen processing and presentation of exogenous peptide antigen via MHC class I, TAP-dependent (GO:0002479)	1/75	0.0689254	0.105465	14.9452	39.9744	PSMC3
negative regulation of phosphorylation (GO:0042326)	1/75	0.0689254	0.105465	14.9452	39.9744	CORO1C
retinoid metabolic process (GO:0001523)	1/75	0.0689254	0.105465	14.9452	39.9744	APOA1
positive regulation of ubiquitin-protein ligase activity involved in regulation of mitotic cell cycle transition (GO:0051437)	1/76	0.0698132	0.105465	14.7452	39.2507	PSMC3
transforming growth factor beta receptor signaling pathway (GO:0007179)	1/76	0.0698132	0.105465	14.7452	39.2507	FERMT2
negative regulation of extrinsic apoptotic signaling pathway (GO:2001237)	1/76	0.0698132	0.105465	14.7452	39.2507	PEA15
regulation of hematopoietic stem cell differentiation (GO:1902036)	1/76	0.0698132	0.105465	14.7452	39.2507	PSMC3
ERAD pathway (GO:0036503)	1/77	0.0707003	0.105465	14.5504	38.5486	PSMC3
negative regulation of ubiquitin protein ligase activity (GO:1904667)	1/77	0.0707003	0.105465	14.5504	38.5486	PSMC3
regulation of hematopoietic progenitor cell differentiation (GO:1901532)	1/77	0.0707003	0.105465	14.5504	38.5486	PSMC3
water-soluble vitamin metabolic process (GO:0006767)	1/77	0.0707003	0.105465	14.5504	38.5486	ALDH1L1
antigen processing and presentation of exogenous peptide antigen via MHC class I (GO:0042590)	1/78	0.0715865	0.105465	14.3608	37.8671	PSMC3
fibroblast growth factor receptor signaling pathway (GO:0008543)	1/78	0.0715865	0.105465	14.3608	37.8671	PTPN11
negative regulation of inflammatory response (GO:0050728)	1/78	0.0715865	0.105465	14.3608	37.8671	APOA1
regulation of transcription from RNA polymerase II promoter in response to hypoxia (GO:0061418)	1/78	0.0715865	0.105465	14.3608	37.8671	PSMC3
anaphase-promoting complex-dependent catabolic process (GO:0031145)	1/79	0.0724719	0.105894	14.1759	37.2055	PSMC3
NIK/NF-kappaB signaling (GO:0038061)	1/80	0.0733566	0.105894	13.9958	36.5629	PSMC3
ERBB signaling pathway (GO:0038127)	1/80	0.0733566	0.105894	13.9958	36.5629	PTPN11
regulation of hydrolase activity (GO:0051336)	1/80	0.0733566	0.105894	13.9958	36.5629	APOA1
negative regulation of defense response (GO:0031348)	1/80	0.0733566	0.105894	13.9958	36.5629	APOA1
neutrophil degranulation (GO:0043312)	2/479	0.0748682	0.107148	4.81046	12.4688	PSMC3;ACAA1
ephrin receptor signaling pathway (GO:0048013)	1/82	0.0751235	0.107148	13.6488	35.3317	PTPN11
positive regulation of ubiquitin protein ligase activity (GO:1904668)	1/82	0.0751235	0.107148	13.6488	35.3317	PSMC3
neutrophil activation involved in immune response (GO:0002283)	2/483	0.0759559	0.107906	4.76948	12.2938	PSMC3;ACAA1
activation of GTPase activity (GO:0090630)	1/84	0.0768872	0.108596	13.3186	34.1678	CORO1C
neutrophil mediated immunity (GO:0002446)	2/487	0.0770488	0.108596	4.72917	12.1224	PSMC3;ACAA1
positive regulation of protein ubiquitination involved in ubiquitin-dependent protein catabolic process (GO:2000060)	1/87	0.0795268	0.111649	12.8521	32.5371	PSMC3
regulation of stem cell differentiation (GO:2000736)	1/88	0.080405	0.112004	12.7037	32.022	PSMC3
Wnt signaling pathway, planar cell polarity pathway (GO:0060071)	1/88	0.080405	0.112004	12.7037	32.022	PSMC3
regulation of establishment of planar polarity (GO:0090175)	1/89	0.0812825	0.112787	12.5587	31.5202	PSMC3
regulation of cytokine-mediated signaling pathway (GO:0001959)	1/90	0.0821592	0.113127	12.417	31.0312	PTPN11
cell-matrix adhesion (GO:0007160)	1/90	0.0821592	0.113127	12.417	31.0312	FERMT2
positive regulation of cellular metabolic process (GO:0031325)	1/92	0.0839102	0.115095	12.1429	30.0901	APOA1
regulation of transcription from RNA polymerase II promoter in response to stress (GO:0043618)	1/93	0.0847845	0.115851	12.0103	29.637	PSMC3
cellular response to fibroblast growth factor stimulus (GO:0044344)	1/94	0.085658	0.116599	11.8805	29.1951	PTPN11
interleukin-1-mediated signaling pathway (GO:0070498)	1/95	0.0865307	0.117341	11.7535	28.7639	PSMC3
epithelial cell differentiation (GO:0030855)	1/96	0.0874026	0.118076	11.6292	28.3431	BDH2
steroid metabolic process (GO:0008202)	1/99	0.0900137	0.120951	11.2715	27.1395	ACAA1
negative regulation of cellular process (GO:0048523)	2/534	0.0902654	0.120951	4.30097	10.3438	FHL1;APOA1
cellular response to transforming growth factor beta stimulus (GO:0071560)	1/100	0.0908825	0.120951	11.1571	26.7569	FERMT2
regulation of lipid metabolic process (GO:0019216)	1/100	0.0908825	0.120951	11.1571	26.7569	APOA1
peptide metabolic process (GO:0006518)	1/104	0.0943498	0.125101	10.7217	25.3112	GSTM3
fatty acid metabolic process (GO:0006631)	1/106	0.0960788	0.126457	10.5164	24.6356	ACAA1
positive regulation of cellular catabolic process (GO:0031331)	1/106	0.0960788	0.126457	10.5164	24.6356	APOA1
negative regulation of response to external stimulus (GO:0032102)	1/107	0.0969421	0.127125	10.4167	24.3088	APOA1
monocarboxylic acid metabolic process (GO:0032787)	1/108	0.0978046	0.127518	10.3188	23.989	ACAA1
circulatory system development (GO:0072359)	1/109	0.0986663	0.127518	10.2227	23.676	PTPN11
negative regulation of protein kinase activity (GO:0006469)	1/109	0.0986663	0.127518	10.2227	23.676	CORO1C
Wnt signaling pathway (GO:0016055)	1/109	0.0986663	0.127518	10.2227	23.676	FERMT2
positive regulation of developmental process (GO:0051094)	1/113	0.102105	0.131017	9.85565	22.4881	CORO1C
positive regulation of canonical Wnt signaling pathway (GO:0090263)	1/113	0.102105	0.131017	9.85565	22.4881	PSMC3
negative regulation of cell growth (GO:0030308)	1/115	0.10382	0.132269	9.68177	21.9301	FHL1
epithelium development (GO:0060429)	1/115	0.10382	0.132269	9.68177	21.9301	BDH2
activation of MAPK activity (GO:0000187)	1/117	0.105532	0.133973	9.51389	21.3943	PEA15
regulation of phosphorylation (GO:0042325)	1/119	0.107241	0.135184	9.35169	20.8793	CORO1C
brain development (GO:0007420)	1/119	0.107241	0.135184	9.35169	20.8793	PTPN11
negative regulation of growth (GO:0045926)	1/120	0.108094	0.135781	9.27264	20.6293	FHL1
negative regulation of cell migration (GO:0030336)	1/121	0.108947	0.135898	9.19491	20.3842	CORO1C
stimulatory C-type lectin receptor signaling pathway (GO:0002223)	1/121	0.108947	0.135898	9.19491	20.3842	PSMC3
sulfur compound biosynthetic process (GO:0044272)	1/122	0.109798	0.136485	9.11846	20.1437	GSTM3
tumor necrosis factor-mediated signaling pathway (GO:0033209)	1/123	0.110649	0.137067	9.04326	19.9078	PSMC3
innate immune response activating cell surface receptor signaling pathway (GO:0002220)	1/124	0.111499	0.137171	8.96929	19.6763	PSMC3
platelet degranulation (GO:0002576)	1/124	0.111499	0.137171	8.96929	19.6763	APOA1
protein dephosphorylation (GO:0006470)	1/125	0.112349	0.137742	8.89651	19.4491	PTPN11
non-canonical Wnt signaling pathway (GO:0035567)	1/127	0.114045	0.1384	8.75441	19.0073	PSMC3
negative regulation of response to stimulus (GO:0048585)	1/127	0.114045	0.1384	8.75441	19.0073	APOA1
positive regulation of protein kinase B signaling (GO:0051897)	1/127	0.114045	0.1384	8.75441	19.0073	PTPN11
regulation of mRNA stability (GO:0043488)	1/128	0.114892	0.138957	8.68504	18.7924	PSMC3
protein glycosylation (GO:0006486)	1/130	0.116584	0.140528	8.54953	18.3742	MPI
cellular response to hypoxia (GO:0071456)	1/132	0.118272	0.142086	8.41815	17.9708	PSMC3
cellular response to organic substance (GO:0071310)	1/133	0.119116	0.14262	8.35396	17.7744	PTPN11
cytokine-mediated signaling pathway (GO:0019221)	2/633	0.120101	0.143321	3.60772	7.64627	PSMC3;PTPN11
phagocytosis (GO:0006909)	1/135	0.1208	0.143675	8.22844	17.3918	CORO1C
response to cytokine (GO:0034097)	1/138	0.12332	0.146187	8.04704	16.8422	PTPN11
cellular response to growth factor stimulus (GO:0071363)	1/139	0.124159	0.146696	7.98833	16.6652	PTPN11
regulation of cellular component organization (GO:0051128)	1/140	0.124997	0.146717	7.93046	16.4911	PTPN11
positive regulation of Wnt signaling pathway (GO:0030177)	1/140	0.124997	0.146717	7.93046	16.4911	PSMC3
transmembrane receptor protein serine/threonine kinase signaling pathway (GO:0007178)	1/144	0.128341	0.15015	7.70707	15.8231	FERMT2
negative regulation of canonical Wnt signaling pathway (GO:0090090)	1/148	0.131672	0.153048	7.49584	15.1974	PSMC3
regulated exocytosis (GO:0045055)	1/148	0.131672	0.153048	7.49584	15.1974	APOA1
heart development (GO:0007507)	1/149	0.132503	0.153515	7.44482	15.0471	PTPN11
cellular response to interleukin-1 (GO:0071347)	1/150	0.133334	0.153979	7.39448	14.8991	PSMC3
protein stabilization (GO:0050821)	1/152	0.134992	0.155393	7.29581	14.6101	APOA1
axon guidance (GO:0007411)	1/158	0.139949	0.160583	7.01486	13.7946	PTPN11
positive regulation of cellular biosynthetic process (GO:0031328)	1/159	0.140773	0.161012	6.97011	13.6657	APOA1
protein localization to membrane (GO:0072657)	1/160	0.141595	0.161437	6.92593	13.5387	FERMT2
T cell receptor signaling pathway (GO:0050852)	1/163	0.144059	0.163207	6.79664	13.1687	PSMC3
regulation of protein kinase B signaling (GO:0051896)	1/163	0.144059	0.163207	6.79664	13.1687	PTPN11
glycerophospholipid biosynthetic process (GO:0046474)	1/164	0.144879	0.163618	6.7546	13.0489	APOA1
regulation of inflammatory response (GO:0050727)	1/166	0.146517	0.164946	6.67205	12.8145	APOA1
neuron projection development (GO:0031175)	1/167	0.147334	0.165347	6.63153	12.6997	APOA1
positive regulation of hydrolase activity (GO:0051345)	1/172	0.151411	0.169391	6.436	12.1496	APOA1
negative regulation of Wnt signaling pathway (GO:0030178)	1/174	0.153037	0.170676	6.36095	11.94	PSMC3
positive regulation of MAP kinase activity (GO:0043406)	1/177	0.155469	0.172851	6.25158	11.6361	PEA15
negative regulation of protein phosphorylation (GO:0001933)	1/178	0.156279	0.173213	6.21594	11.5375	CORO1C
Fc-epsilon receptor signaling pathway (GO:0038095)	1/182	0.159509	0.176052	6.07735	11.1559	PSMC3
phosphate-containing compound metabolic process (GO:0006796)	1/183	0.160315	0.176052	6.04365	11.0636	INPP1
Fc receptor signaling pathway (GO:0038093)	1/183	0.160315	0.176052	6.04365	11.0636	PSMC3
regulation of mitotic cell cycle phase transition (GO:1901990)	1/184	0.16112	0.176395	6.01032	10.9725	PSMC3
receptor-mediated endocytosis (GO:0006898)	1/188	0.164333	0.179364	5.88057	10.6195	APOA1
protein complex assembly (GO:0006461)	1/189	0.165135	0.179691	5.849	10.534	FERMT2
positive regulation of GTPase activity (GO:0043547)	1/192	0.167535	0.18175	5.75625	10.2839	CORO1C
cellular response to tumor necrosis factor (GO:0071356)	1/194	0.169131	0.182927	5.69603	10.1223	PSMC3
positive regulation of ERK1 and ERK2 cascade (GO:0070374)	1/201	0.174695	0.18781	5.49472	9.58671	PTPN11
regulation of cell growth (GO:0001558)	1/201	0.174695	0.18781	5.49472	9.58671	FHL1
regulation of canonical Wnt signaling pathway (GO:0060828)	1/213	0.184152	0.197384	5.18056	8.76548	PSMC3
central nervous system development (GO:0007417)	1/217	0.187281	0.200139	5.08359	8.51575	PTPN11
axonogenesis (GO:0007409)	1/223	0.191954	0.204522	4.94469	8.16123	PTPN11
activation of protein kinase activity (GO:0032147)	1/233	0.199685	0.212128	4.72917	7.61876	PEA15
proteasomal protein catabolic process (GO:0010498)	1/237	0.202758	0.214755	4.64807	7.41713	PSMC3
regulation of ERK1 and ERK2 cascade (GO:0070372)	1/247	0.210391	0.222183	4.45687	6.94731	PTPN11
antigen receptor-mediated signaling pathway (GO:0050851)	1/257	0.217955	0.228821	4.2806	6.52135	PSMC3
protein deubiquitination (GO:0016579)	1/257	0.217955	0.228821	4.2806	6.52135	PSMC3
regulation of protein phosphorylation (GO:0001932)	1/261	0.220961	0.230624	4.21389	6.36199	CORO1C
protein modification by small protein removal (GO:0070646)	1/261	0.220961	0.230624	4.21389	6.36199	PSMC3
protein polyubiquitination (GO:0000209)	1/283	0.237301	0.246959	3.88081	5.58225	PSMC3
positive regulation of MAPK cascade (GO:0043410)	1/289	0.241701	0.250809	3.7988	5.3945	PTPN11
proteasome-mediated ubiquitin-dependent protein catabolic process (GO:0043161)	1/291	0.243162	0.251596	3.77222	5.33402	PSMC3
regulation of cell migration (GO:0030334)	1/316	0.261204	0.269484	3.46843	4.65621	CORO1C
cellular protein localization (GO:0034613)	1/327	0.269013	0.276743	3.34952	4.39791	FERMT2
ubiquitin-dependent protein catabolic process (GO:0006511)	1/341	0.278838	0.286028	3.20931	4.09869	PSMC3
transmembrane receptor protein tyrosine kinase signaling pathway (GO:0007169)	1/396	0.316239	0.323467	2.75471	3.17138	PTPN11
nervous system development (GO:0007399)	1/455	0.354313	0.360991	2.3895	2.47928	DPYSL4
cellular response to cytokine stimulus (GO:0071345)	1/456	0.354941	0.360991	2.38413	2.46949	PTPN11
positive regulation of intracellular signal transduction (GO:1902533)	1/479	0.369219	0.374449	2.26674	2.2585	PTPN11
cellular protein metabolic process (GO:0044267)	1/484	0.372283	0.37649	2.2427	2.21601	APOA1
protein ubiquitination (GO:0016567)	1/506	0.385598	0.388857	2.14257	2.04178	PSMC3
positive regulation of transcription from RNA polymerase II promoter (GO:0045944)	1/848	0.561131	0.564284	1.25502	0.72515	PSMC3
positive regulation of transcription, DNA-templated (GO:0045893)	1/1120	0.665614	0.667478	0.936451	0.381179	PSMC3
regulation of transcription from RNA polymerase II promoter (GO:0006357)	1/1478	0.767617	0.767617	0.696005	0.184069	PSMC3
